# Supplementary material for: Repurposing of Ibrutinib and Quizartinib as potent inhibitors of necroptosis
Source: Commun Biol. 2023 Sep 23;6:972. doi: 10.1038/s42003-023-05353-5 (PMC10517925; doi:10.1038/s42003-023-05353-5)
Supplement: Supplementary file 3 — Supplementary Data 1 [file 42003_2023_5353_MOESM3_ESM.xlsx]

## Sheet: Chemical Data
CatalogNumber	Item Name	CAS Number	Plate Location	Rack Number	M.w.	Solvent	Formula	SMILES	Solubility	Form	Pathway	Target	Information	URL
A1042	Angiotensin II	4474-91-3	A01	L1021-01	1046.2	H2O	C50H71N13O12	CCC(C)C(C(=O)NC(CC1=CN=CN1)C(=O)N2CCCC2C(=O)NC(CC3=CC=CC=C3)C(=O)O)NC(=O)C(CC4=CC=C(C=C4)O)NC(=O)C(C(C)C)NC(=O)C(CCCN=C(N)N)NC(=O)C(CC(=O)O)N.CC(=O)O	≥100.2mg/mL in H2O, <2.09mg/mL in DMSO		Cardiovascular	Angiotensin Receptor		http://www.apexbt.com/search.php?catalog=A1042
A1198	Levetiracetam	102767-28-2	A02	L1021-01	170.21	DMSO	C8H14N2O2	CCC(C(=O)N)N1CCCC1=O	>8.5mg/mL in DMSO	Free Base	Membrane Transporter/Ion Channel	Calcium Channel	Antiepileptic drug	http://www.apexbt.com/search.php?catalog=A1198
A1206	Daptomycin	103060-53-3	A03	L1021-01	1620.67	DMSO	C72H101N17O26	CCCCCCCCCC(=O)NC(CC1=CNC2=CC=CC=C21)C(=O)NC(CC(=O)N)C(=O)NC(CC(=O)O)C(=O)NC3C(OC(=O)C(NC(=O)C(NC(=O)C(NC(=O)CNC(=O)C(NC(=O)C(NC(=O)C(NC(=O)C(NC(=O)CNC3=O)CCCN)CC(=O)O)C)CC(=O)O)CO)C(C)CC(=O)O)CC(=O)C4=CC=CC=C4N)C	>81.1mg/mL in DMSO	Free Base	DNA Damage/DNA Repair	DNA Synthesis	Calcium-dependent antibiotic	http://www.apexbt.com/search.php?catalog=A1206
A1229	Lansoprazole	103577-45-3	A04	L1021-01	369.36	DMSO	C16H14F3N3O2S	CC1=C(C=CN=C1CS(=O)C2=NC3=CC=CC=C3N2)OCC(F)(F)F	>18.5mg/mL in DMSO	Free Base	Membrane Transporter/Ion Channel	Proton Pump	H+,K+-ATPase inhibitor	http://www.apexbt.com/search.php?catalog=A1229
A1267	Adapalene	106685-40-9	A05	L1021-01	412.52	DMSO	C28H28O3	COC1=C(C=C(C=C1)C2=CC3=C(C=C2)C=C(C=C3)C(=O)O)C45CC6CC(C4)CC(C6)C5	>10.3mg/mL in DMSO	Free Base	Others	Others	RARβ and RARγ agonist	http://www.apexbt.com/search.php?catalog=A1267
A1295	Granisetron HCl	107007-99-8	A06	L1021-01	348.87	H2O	C18H24N4O.HCl	CN1C2CCCC1CC(C2)NC(=O)C3=NN(C4=CC=CC=C43)C.Cl	Limited solubility	Hydrochloride	Neuroscience	5-HT Receptor	5-HT3 receptor antagonist	http://www.apexbt.com/search.php?catalog=A1295
A1296	Exemestane	107868-30-4	A07	L1021-01	296.4	DMSO	C20H24O2	CC12CCC3C(C1CCC2=O)CC(=C)C4=CC(=O)C=CC34C	>14.8mg/mL in DMSO	Free Base	Endocrinology and Hormones	Aromatase	Steroidal aromatase inhibitor,selective and irreversible	http://www.apexbt.com/search.php?catalog=A1296
A1307	Letrozole	112809-51-5	A08	L1021-01	285.3	DMSO	C17H11N5	C1=CC(=CC=C1C#N)C(C2=CC=C(C=C2)C#N)N3C=NC=N3	>14.3mg/mL in DMSO	Free Base	Endocrinology and Hormones	Aromatase	Non-steroidal aromatase inhibitor	http://www.apexbt.com/search.php?catalog=A1307
A1313	Gatifloxacin	112811-59-3	A09	L1021-01	375.39	DMSO	C19H22FN3O4	CC1CN(CCN1)C2=C(C=C3C(=C2OC)N(C=C(C3=O)C(=O)O)C4CC4)F	Limited solubility	Free Base	DNA Damage/DNA Repair	Topoisomerase	Fluoroquinolone antibiotic,inhibits bacterial TOPO II	http://www.apexbt.com/search.php?catalog=A1313
A1334	Mosapride Citrate	112885-42-4	A10	L1021-01	614.02	DMSO	C21H25ClFN3O3.C6H8O7	CCOC1=CC(=C(C=C1C(=O)NCC2CN(CCO2)CC3=CC=C(C=C3)F)Cl)N.C(C(=O)O)C(CC(=O)O)(C(=O)O)O	>30.7mg/mL in DMSO	Citrate	Neuroscience	5-HT Receptor	5-HT receptor agonist	http://www.apexbt.com/search.php?catalog=A1334
A1352	Zoledronic Acid	118072-93-8	A11	L1021-01	272.09	H2O	C5H10N2O7P2	C1=CN(C=N1)CC(O)(P(=O)(O)O)P(=O)(O)O	Limited solubility	Free Base	Cell Cycle/Checkpoint	Rho	Potent nitrogen-containing bisphosphonates	http://www.apexbt.com/search.php?catalog=A1352
A1366	Rocuronium Bromide	119302-91-9	B01	L1021-01	609.68	DMSO	C32H53N2O4.Br	CC(=O)OC1C(CC2C1(CCC3C2CCC4C3(CC(C(C4)O)N5CCOCC5)C)C)[N+]6(CCCC6)CC=C.[Br-]	>30.5mg/mL in DMSO	Bromide	Neuroscience	AChR	TGF-βR I kinase inhibitor	http://www.apexbt.com/search.php?catalog=A1366
A1373	Biapenem	120410-24-4	B02	L1021-01	350.39	H2O	C15H18N4O4S	CC1C2C(C(=O)N2C(=C1SC3CN4C=NC=[N+]4C3)C(=O)[O-])C(C)O	>13mg/mL in sterile water with gentle warming.		Microbiology & Virology	Antibiotic	Highly broad spectrum antibiotic agent	http://www.apexbt.com/search.php?catalog=A1373
A1379	Nelarabine	121032-29-9	B03	L1021-01	297.27	DMSO	C11H15N5O5	COC1=NC(=NC2=C1N=CN2C3C(C(C(O3)CO)O)O)N	>14.9mg/mL in DMSO	Free Base	DNA Damage/DNA Repair	DNA Synthesis	Prodrug of ara-G for T-LBL/T-ALL	http://www.apexbt.com/search.php?catalog=A1379
A1402	Gemcitabine HCl	122111-03-9	B04	L1021-01	299.66	H2O	C9H11F2N3O4.HCI	C1=CN(C(=O)N=C1N)[C@H]2C([C@@H]([C@H](O2)CO)O)(F)F	Limited solubility	Hydrochloride	DNA Damage/DNA Repair	DNA Synthesis	Inhibits DNA synthesis,deoxycytidine analog	http://www.apexbt.com/search.php?catalog=A1402
A1404	Rigosertib (ON-01910,Estybon)	1225497-78-8	B05	L1021-01	473.47	DMSO	C21H24NNaO8S	COC1=C(C=C(C=C1)CS(=O)(=O)C=CC2=C(C=C(C=C2OC)OC)OC)NCC(=O)[O-].[Na+]	>23.7mg/mL in DMSO	Sodium Salt	Cell Cycle/Checkpoint	PLK	Plk1 inhibitor	http://www.apexbt.com/search.php?catalog=A1404
A1412	Clofarabine	123318-82-1	B06	L1021-01	303.68	DMSO	C10H11ClFN5O3	C1=NC2=C(N1C3C(C(C(O3)CO)O)F)N=C(N=C2N)Cl	>15.2mg/mL in DMSO	Free Base	DNA Damage/DNA Repair	DNA Synthesis	Antimetabolite,inhibit DNA polymerase and ribonucleotide reductase	http://www.apexbt.com/search.php?catalog=A1412
A1425	Losartan Potassium (DuP 753)	124750-99-8	B07	L1021-01	462.01	DMSO	C22H23ClKN6O	CCCCC1=NC(=C(N1CC2=CC=C(C=C2)C3=CC=CC=C3C4=NN=N[N-]4)CO)Cl.[K+]	>21.4mg/mL in DMSO	Potassium	Endocrinology and Hormones	RAAS	Angiotensin AT1 receptor antagonist	http://www.apexbt.com/search.php?catalog=A1425
A1428	Fulvestrant	129453-61-8	B08	L1021-01	606.77	DMSO	C32H47F5O3S	CC12CCC3C(C1CCC2O)C(CC4=C3C=CC(=C4)O)CCCCCCCCCS(=O)CCCC(C(F)(F)F)(F)F	>30.3mg/mL in DMSO	Free Base	Endocrinology and Hormones	Estrogen/progestogen Receptor	Estrogen receptor antagonist,high affinity	http://www.apexbt.com/search.php?catalog=A1428
A1435	CP-945598 HCl	686347-12-6	B09	L1021-01	546.88	DMSO	C25H25Cl2N7O.HCl	CCNC1(CCN(CC1)C2=NC=NC3=C2N=C(N3C4=CC=C(C=C4)Cl)C5=CC=CC=C5Cl)C(=O)N.Cl	>5.47mg/mL in DMSO		GPCR/G protein	Cannabinoid Receptor	CB1 antagonist,selective and high affinity	http://www.apexbt.com/search.php?catalog=A1435
A1447	Cilnidipine	132203-70-4	B10	L1021-01	492.52	DMSO	C27H28N2O7	CC1=C(C(C(=C(N1)C)C(=O)OCC=CC2=CC=CC=C2)C3=CC(=CC=C3)[N+](=O)[O-])C(=O)OCCOC	>24.6mg/mL in DMSO	Free Base	Membrane Transporter/Ion Channel	Calcium Channel	Blocker of Dual L- and N-type calcium channel	http://www.apexbt.com/search.php?catalog=A1447
A1450	Lidocaine	137-58-6	B11	L1021-01	234.34	DMSO	C14H22N2O	CCN(CC)CC(=O)NC1=C(C=CC=C1C)C	>11.7mg/mL in DMSO	Free Base	Neuroscience	Histamine Receptor	Anasthetic and class Ib antiarrhythmic agent	http://www.apexbt.com/search.php?catalog=A1450
A1602	Dexrazoxane HCl (ICRF-187, ADR-529)	149003-01-0	C01	L1021-01	304.73	DMSO	C11H16N4O4.HCl	CC(CN1CC(=O)NC(=O)C1)N2CC(=O)NC(=O)C2.Cl	>15.2mg/mL in DMSO	Hydrochloride	DNA Damage/DNA Repair	Topoisomerase	Topoisomerase II inhibitor,intracellular ion chelator,cardioprotective agent	http://www.apexbt.com/search.php?catalog=A1602
A1607	Prasugrel	150322-43-3	C02	L1021-01	373.44	DMSO	C20H20FNO3S	CC(=O)OC1=CC2=C(S1)CCN(C2)C(C3=CC=CC=C3F)C(=O)C4CC4	>6.2mg/mL in DMSO	Free Base	Neuroscience	P2 Receptor	ADP receptor inhibitor	http://www.apexbt.com/search.php?catalog=A1607
A1630	Epothilone B (EPO906, Patupilone)	152044-54-7	C03	L1021-01	507.68	DMSO	C27H41NO6S	CC1CCCC2(C(O2)CC(OC(=O)CC(C(C(=O)C(C1O)C)(C)C)O)C(=CC3=CSC(=N3)C)C)C	>25.4mg/mL in DMSO	Free Base	Cell Cycle/Checkpoint	Microtubule/Tubulin	Microtubule stabilizing macrolide	http://www.apexbt.com/search.php?catalog=A1630
A1652	Dimesna	16208-51-8	C04	L1021-01	326.34	DMSO	C4H8Na2O6S4	C(CS(=O)(=O)[O-])SSCCS(=O)(=O)[O-].[Na+].[Na+]	>16.35mg/mL in DMSO		Others	Others	Uroprotective agent	http://www.apexbt.com/search.php?catalog=A1652
A1659	Dutasteride	164656-23-9	C05	L1021-01	528.53	DMSO	C27H30F6N2O2	CC12CCC3C(C1CCC2C(=O)NC4=C(C=CC(=C4)C(F)(F)F)C(F)(F)F)CCC5C3(C=CC(=O)N5)C	>26.4mg/mL in DMSO	Free Base	Endocrinology and Hormones	5-alpha Reductase	5-alpha-reductase inhibitor	http://www.apexbt.com/search.php?catalog=A1659
A1664	Celecoxib	169590-42-5	C06	L1021-01	381.37	DMSO	C17H14F3N3O2S	CC1=CC=C(C=C1)C2=CC(=NN2C3=CC=C(C=C3)S(=O)(=O)N)C(F)(F)F	>19.1mg/mL in DMSO	Free Base	Neuroscience	COX	Selective cyclooxygenase-2 (COX-2) inhibitor	http://www.apexbt.com/search.php?catalog=A1664
A1670	Enzastaurin (LY317615)	170364-57-5	C07	L1021-01	515.61	DMSO	C32H29N5O2	CN1C=C(C2=CC=CC=C21)C3=C(C(=O)NC3=O)C4=CN(C5=CC=CC=C54)C6CCN(CC6)CC7=CC=CC=N7	>8.6mg/mL in DMSO	Free Base	TGF-β / Smad Signaling	PKC	PKC beta inhibitor,potent and selective	http://www.apexbt.com/search.php?catalog=A1670
A1684	Aprepitant	170729-80-3	C08	L1021-01	534.43	DMSO	C23H21F7N4O3	CC(C1=CC(=CC(=C1)C(F)(F)F)C(F)(F)F)OC2C(N(CCO2)CC3=NC(=O)NN3)C4=CC=C(C=C4)F	>26.7mg/mL in DMSO	Free Base	Neuroscience	Substance P/NK1 Receptor	Substance P (SP) inhibitor	http://www.apexbt.com/search.php?catalog=A1684
A1718	Posaconazole	171228-49-2	C09	L1021-01	700.78	DMSO	C37H42F2N8O4	CCC(C(C)O)N1C(=O)N(C=N1)C2=CC=C(C=C2)N3CCN(CC3)C4=CC=C(C=C4)OCC5CC(OC5)(CN6C=NC=N6)C7=C(C=C(C=C7)F)F	>35mg/mL in DMSO	Free Base	Metabolism	C14ɑ demethylase	Sterol C14ɑ demethylase inhibitor	http://www.apexbt.com/search.php?catalog=A1718
A1720	IPI-145 (INK1197)	1201438-56-3	C10	L1021-01	416.86	DMSO	C22H17ClN6O	CC(C1=CC2=C(C(=CC=C2)Cl)C(=O)N1C3=CC=CC=C3)NC4=NC=NC5=C4NC=N5	>20.8mg/mL in DMSO	Free Base	PI3K/Akt/mTOR Signaling	PI3K	PI3K-δ/PI3K-γ inhibitor	http://www.apexbt.com/search.php?catalog=A1720
A1723	Roscovitine (Seliciclib,CYC202)	186692-46-6	C11	L1021-01	354.45	DMSO	C19H26N6O	CCC(CO)NC1=NC2=C(C(=N1)NCC3=CC=CC=C3)N=CN2C(C)C	>17.7mg/mL in DMSO	Free Base	Cell Cycle/Checkpoint	Cyclin-Dependent Kinases	CDK inhibitor,potent and selective	http://www.apexbt.com/search.php?catalog=A1723
A1736	PA-824	187235-37-6	D01	L1021-01	359.26	DMSO	C14H12F3N3O5	C1C(COC2=NC(=CN21)[N+](=O)[O-])OCC3=CC=C(C=C3)OC(F)(F)F	≥17.85mg/mL in DMSO		Others	Others		http://www.apexbt.com/search.php?catalog=A1736
A1745	Galanthamine HBr	1953-04-4	D02	L1021-01	368.27	DMSO	C17H21NO3.HBr	COC1=CC=C2C3=C1O[C@]4([H])[C@]3(C=C[C@H](O)C4)CCN(C)C2.Br	Limited solubility	Hydrobromide	Neuroscience	AChR	Acetylcholinesterase inhibitor	http://www.apexbt.com/search.php?catalog=A1745
A1748	Ramelteon	196597-26-9	D03	L1021-01	259.34	DMSO	C16H21NO2	CCC(=O)NCCC1CCC2=C1C3=C(C=C2)OCC3	>13mg/mL in DMSO	Free Base	GPCR/G protein	MT Receptor	Agonist of melatonin receptor(M1-M2),highly selective	http://www.apexbt.com/search.php?catalog=A1748
A1755	Tenofovir Disoproxil Fumarate	202138-50-9	D04	L1021-01	635.51	DMSO	C19H30N5O10P.C4H4O4	CC(C)OC(=O)OCOP(=O)(COC(C)CN1C=NC2=C1N=CN=C2N)OCOC(=O)OC(C)C.C(=CC(=O)O)C(=O)O	>31.8mg/mL in DMSO	Fumarate	Microbiology & Virology	Reverse Transcriptase	Antiretroviral agent( HIV-1 RT inhibitor)	http://www.apexbt.com/search.php?catalog=A1755
A1765	Vincristine	2068-78-2	D05	L1021-01	923.04	DMSO	C46H58N4O14S	O[C@]1(CC)CN(CC2)C[C@@](C1)([H])C[C@](C(OC)=O)(C3=C(OC)C=C(N(C=O)[C@]4([H])[C@@]56C7[C@](C=CCN7CC6)(CC)C(OC(C)=O)[C@@]4(C(OC)=O)O)C5=C3)C8=C2C9=CC=CC=C9N8.OS(O)(=O)=O	>46.2mg/mL in DMSO	Sulfate	Cell Cycle/Checkpoint	Microtubule/Tubulin	Microtubule disrupter,antitumor agent	http://www.apexbt.com/search.php?catalog=A1765
A1767	Entecavir Hydrate	209216-23-9	D06	L1021-01	295.29	DMSO	C12H15N5O3.H2O	C=C1C(CC(C1CO)O)N2C=NC3=C2NC(=NC3=O)N.O	>9.7mg/mL in DMSO	Hydrate	Microbiology & Virology	Reverse Transcriptase	Antiviral drug used in hepatitis B infection	http://www.apexbt.com/search.php?catalog=A1767
A1778	Vatalanib (PTK787) 2HCl	212141-51-0	D07	L1021-01	419.73	DMSO	C20H15ClN4.2HCl	C1=CC=C2C(=C1)C(=NN=C2NC3=CC=C(C=C3)Cl)CC4=CC=NC=C4.Cl.Cl	>21mg/mL in DMSO	Dihydrochloride	Tyrosine Kinase	VEGFR	Tyrosine kinase receptor inhibitor	http://www.apexbt.com/search.php?catalog=A1778
A1794	LY2835219	1231930-82-7	D08	L1021-01	602.7	H2O	C27H32F2N8.CH4O3S	CCN1CCN(CC1)CC2=CN=C(C=C2)NC3=NC=C(C(=N3)C4=CC5=C(C(=C4)F)N=C(N5C(C)C)C)F.CS(=O)(=O)O	>30.1mg/mL in DMSO	Mesylate	Cell Cycle/Checkpoint	Cyclin-Dependent Kinases	CDK4/6 inhibitor,potent and selective	http://www.apexbt.com/search.php?catalog=A1794
A1796	Mianserin HCl	21535-47-7	D09	L1021-01	300.83	DMSO	C18H20N2.HCl	CN1CC2C3=C(C=CC=C3)CC4=C(C=CC=C4)N2CC1.Cl	>15mg/mL in DMSO	Hydrochloride	Neuroscience	Histamine Receptor	5-HT2 receptor antagonist	http://www.apexbt.com/search.php?catalog=A1796
A1805	Imatinib Mesylate (STI571)	220127-57-1	D10	L1021-01	589.71	DMSO	C29H31N7O.CH4SO3	CC1=C(C=C(C=C1)NC(=O)C2=CC=C(C=C2)CN3CCN(CC3)C)NC4=NC=CC(=N4)C5=CN=CC=C5.CS(=O)(=O)O	>29.5mg/mL in DMSO	Mesylate	TGF-β / Smad Signaling	Bcr-Abl	Abl/c-kit/PDGFR inhibitor	http://www.apexbt.com/search.php?catalog=A1805
A1832	Doxorubicin (Adriamycin) HCl	25316-40-9	D11	L1021-01	579.98	DMSO	C27H29NO11.HCl	CC1C(C(CC(O1)OC2CC(CC3=C(C4=C(C(=C23)O)C(=O)C5=C(C4=O)C=CC=C5OC)O)(C(=O)CO)O)N)O.Cl	>29mg/mL in DMSO	Hydrochloride	DNA Damage/DNA Repair	Topoisomerase	Antitumour antibiotic,inhibits TOPO II.	http://www.apexbt.com/search.php?catalog=A1832
A1835	Pelitinib (EKB-569)	257933-82-7	E01	L1021-01	467.92	DMSO	C24H23ClFN5O2	CCOC1=C(C=C2C(=C1)N=CC(=C2NC3=CC(=C(C=C3)F)Cl)C#N)NC(=O)C=CCN(C)C	>11.7mg/mL in DMSO	Free Base	JAK/STAT Signaling	EGFR	EGFR inhibitor,potent and irreversible	http://www.apexbt.com/search.php?catalog=A1835
A1855	Bumetanide	28395-03-1	E02	L1021-01	364.42	DMSO	C17H20N2O5S	CCCCNC1=C(C(=CC(=C1)C(=O)O)S(=O)(=O)N)OC2=CC=CC=C2	>18.2mg/mL in DMSO	Free Base	Membrane Transporter/Ion Channel	NKCC	NKCC cotransporter inhibitor	http://www.apexbt.com/search.php?catalog=A1855
A1882	Cediranib (AZD217)	288383-20-0	E03	L1021-01	450.51	DMSO	C25H27FN4O3	CC1=CC2=C(N1)C=CC(=C2F)OC3=NC=NC4=CC(=C(C=C43)OC)OCCCN5CCCC5	>22.5mg/mL in DMSO	Free Base	Tyrosine Kinase	VEGFR	VEGFR inhibitor receptor,highly potent	http://www.apexbt.com/search.php?catalog=A1882
A1903	E 64d	88321-09-9	E04	L1021-01	342.43	DMSO	C17H30N2O5	CCOC(=O)C1C(O1)C(=O)NC(CC(C)C)C(=O)NCCC(C)C	>17.1mg/mL in DMSO	Free Base	Proteases	Cathepsin	Cysteine protease inhibitor	http://www.apexbt.com/search.php?catalog=A1903
A1906	Decitabine (NSC127716, 5AZA-CdR)	2353-33-5	E05	L1021-01	228.08	DMSO	C8H12N4O4	C1C(C(OC1N2C=NC(=NC2=O)N)CO)O	>11.4mg/mL in DMSO	Free Base	Chromatin/Epigenetics	DNA Methyltransferase	Deoxycytidine analog and cellular diifferentiation inducer	http://www.apexbt.com/search.php?catalog=A1906
A1907	5-Azacytidine	320-67-2	E06	L1021-01	244.2	DMSO	C8H12N4O5	C1=NC(=NC(=O)N1C2C(C(C(O2)CO)O)O)N	>12.2mg/mL in DMSO	Free Base	Chromatin/Epigenetics	DNA Methyltransferase	DNA methyltransferase inhibitor.	http://www.apexbt.com/search.php?catalog=A1907
A1929	Macitentan	441798-33-0	E07	L1021-01	588.27	DMSO	C19H20Br2N6O4S	CCCNS(=O)(=O)NC1=C(C(=NC=N1)OCCOC2=NC=C(C=N2)Br)C3=CC=C(C=C3)Br	>21.2mg/mL in DMSO	Free Base	GPCR/G protein	Endothelin Receptor	Endothelin (ET)(A) and ET(B) receptor antagonist	http://www.apexbt.com/search.php?catalog=A1929
A1932	(-)-Huperzine A	102518-79-6	E08	L1021-01	242.3	DMSO	C15H18N2O	C/C=C1[C@@]2(N)C3=C(NC(C=C3)=O)C[C@]/1([H])C=C(C)C2	Limited solubility		Neuroscience	Alzheimer	NMDA receptor antagonist/AChE inhibitor	http://www.apexbt.com/search.php?catalog=A1932
A1933	Carfilzomib (PR-171)	868540-17-4	E09	L1021-01	719.91	DMSO	C40H57N5O7	CC(C)CC(C(=O)C1(CO1)C)NC(=O)C(CC2=CC=CC=C2)NC(=O)C(CC(C)C)NC(=O)C(CCC3=CC=CC=C3)NC(=O)CN4CCOCC4	>36mg/mL in DMSO	Free Base	Ubiquitination/Proteasome	Proteasome	Proteasome inhibitor,epoxomicin analog	http://www.apexbt.com/search.php?catalog=A1933
A1947	MEK162 (ARRY-162, ARRY-438162)	606143-89-9	E10	L1021-01	441.23	DMSO	C17H15BrF2N4O3	CN1C=NC2=C1C=C(C(=C2F)NC3=C(C=C(C=C3)Br)F)C(=O)NOCCO	>22.1mg/mL in DMSO	Free Base	MAPK Signaling	MEK1/2	MEK1/2 inhibitor,potent and selective	http://www.apexbt.com/search.php?catalog=A1947
A1958	Etomidate	33125-97-2	E11	L1021-01	244.29	DMSO	C14H16N2O2	CCOC(=O)C1=CN=CN1C(C)C2=CC=CC=C2	>12.2mg/mL in DMSO	Free Base	Neuroscience	GABA Receptor	General anesthetic with GABA modulatory and GABA-mimetic actions	http://www.apexbt.com/search.php?catalog=A1958
A1971	Etoposide	33419-42-0	F01	L1021-01	588.56	DMSO	C29H32O13	CC1OCC2C(O1)C(C(C(O2)OC3C4COC(=O)C4C(C5=CC6=C(C=C35)OCO6)C7=CC(=C(C(=C7)OC)O)OC)O)O	>29.4mg/mL in DMSO	Free Base	DNA Damage/DNA Repair	Topoisomerase	Topo II inhibitor	http://www.apexbt.com/search.php?catalog=A1971
A1984	Bendamustine HCl	3543-75-7	F02	L1021-01	394.72	DMSO	C16H21Cl2N3O2.HCl	CN1C2=C(C=C(C=C2)N(CCCl)CCCl)N=C1CCCC(=O)O.Cl	>19.7mg/mL in DMSO	Hydrochloride	Apoptosis	Apoptosis Inducers	Cytostatic agent for non-Hodgkin lymphomas	http://www.apexbt.com/search.php?catalog=A1984
A2025	Plerixafor (AMD3100)	110078-46-1	F03	L1021-01	502.78	EtOH	C28H54N8	C1CNCCNCCCN(CCNC1)CC2=CC=C(C=C2)CN3CCCNCCNCCCNCC3	Limited solubility	Free Base	GPCR/G protein	CXCR	CXCR4 chemokine receptor antagonist	http://www.apexbt.com/search.php?catalog=A2025
A2036	Doripenem Hydrate	364622-82-2	F04	L1021-01	438.52	DMSO	C15H24N4O6S2.H2O	CC1C2C(C(=O)N2C(=C1SC3CC(NC3)CNS(=O)(=O)N)C(=O)O)C(C)O.O	>11mg/mL in DMSO	Free Base	Microbiology & Virology	Antibiotic	Injectable antibiotic,ultra-broad spectrum	http://www.apexbt.com/search.php?catalog=A2036
A2097	Ifosfamide	3778-73-2	F05	L1021-01	261.09	DMSO	C7H15Cl2N2O2P	C1CN(P(=O)(OC1)NCCCl)CCCl	>13.1mg/mL in DMSO	Free Base	DNA Damage/DNA Repair	DNA Synthesis	Cytostatic agent	http://www.apexbt.com/search.php?catalog=A2097
A2149	Bosutinib (SKI-606)	380843-75-4	F07	L1021-01	530.45	DMSO	C26H29Cl2N5O3	CN1CCN(CC1)CCCOC2=C(C=C3C(=C2)N=CC(=C3NC4=CC(=C(C=C4Cl)Cl)OC)C#N)OC	>26.5mg/mL in DMSO	Free Base	TGF-β / Smad Signaling	Bcr-Abl	Potent Abl/Src kinases	http://www.apexbt.com/search.php?catalog=A2149
A2168	Dovitinib (TKI-258, CHIR-258)	405169-16-6	F08	L1021-01	392.43	DMSO	C21H21FN6O	CN1CCN(CC1)C2=CC3=C(C=C2)NC(=C4C(=C5C(=NC4=O)C=CC=C5F)N)N3	>36.4mg/mL in DMSO		Tyrosine Kinase	FGFR	Multitargeted RTK inhibitor	http://www.apexbt.com/search.php?catalog=A2168
A2171	Carboplatin	41575-94-4	F09	L1021-01	371.25	DMSO	C6H12N2O4Pt	C1CC(C1)(C(=O)[O-])C(=O)[O-].N.N.[Pt+2]	Limited solubility	Free Base	DNA Damage/DNA Repair	DNA Synthesis	Antitumor agent that forms platinum-DNA adducts.	http://www.apexbt.com/search.php?catalog=A2171
A2174	Lenvatinib (E7080)	417716-92-8	F10	L1021-01	426.85	DMSO	C21H19ClN4O4	COC1=CC2=NC=CC(=C2C=C1C(=O)N)OC3=CC(=C(C=C3)NC(=O)NC4CC4)Cl	>21.4mg/mL in DMSO	Free Base	Tyrosine Kinase	VEGFR	VEGFR inhibitor	http://www.apexbt.com/search.php?catalog=A2174
A2187	Cladribine	4291-63-8	F11	L1021-01	285.69	DMSO	C10H12ClN5O3	C1C(C(OC1N2C=NC3=C2N=C(N=C3N)Cl)CO)O	>41.7mg/mL in DMSO with gentle warming	Free Base	DNA Damage/DNA Repair	DNA Synthesis	Apoptosis inducer in CLL cells	http://www.apexbt.com/search.php?catalog=A2187
A2197	Dacarbazine	4342-03-4	G01	L1021-01	182.18	DMSO	C6H10N6O	CN(C)NN=C1C(=NC=N1)C(=O)N	>2.3mg/mL in DMSO	Free Base	DNA Damage/DNA Repair	DNA Synthesis	Antineoplastic( malignant melanoma and sarcomas)	http://www.apexbt.com/search.php?catalog=A2197
A2198	Genistein	446-72-0	G02	L1021-01	270.24	DMSO	C15H10O5	C1=CC(=CC=C1C2=COC3=CC(=CC(=C3C2=O)O)O)O	>55.6mg/mL in DMSO	Free Base	DNA Damage/DNA Repair	Topoisomerase	ER agonist	http://www.apexbt.com/search.php?catalog=A2198
A2251	Tivozanib (AV-951)	475108-18-0	G03	L1021-01	454.86	DMSO	C22H19ClN4O5	CC1=CC(=NO1)NC(=O)NC2=C(C=C(C=C2)OC3=C4C=C(C(=CC4=NC=C3)OC)OC)Cl	>22.8mg/mL in DMSO	Free Base	Tyrosine Kinase	VEGFR	VEGFR inhibitor,potent and selective	http://www.apexbt.com/search.php?catalog=A2251
A2306	Ellagic acid	476-66-4	G04	L1021-01	302.19	DMSO	C14H6O8	OC1=C(O)C2=C3C(C(OC4=C3C(C(O2)=O)=CC(O)=C4O)=O)=C1	Limited solubility		DNA Damage/DNA Repair	Topoisomerase	Casein kinase 2 (CK2) inhibitor	http://www.apexbt.com/search.php?catalog=A2306
A2308	TAK-438	1260141-27-2	G05	L1021-01	461.46	DMSO	C17H16FN3O2S.C4H4O4	CNCC1=CN(C(=C1)C2=CC=CC=C2F)S(=O)(=O)C3=CN=CC=C3.C(=CC(=O)O)C(=O)O	>18.9mg/mL in DMSO		Membrane Transporter/Ion Channel	ATPase	Blocker of potassium-competitive acid	http://www.apexbt.com/search.php?catalog=A2308
A2324	Dexamethasone (DHAP)	50-02-2	G06	L1021-01	392.46	DMSO	C22H29FO5	O=C1C=C[C@@]2(C)C(CC[C@@]3([H])[C@]2(F)[C@@H](O)C[C@@]4(C)[C@@]3([H])C[C@@H](C)[C@@]4(C(CO)=O)O)=C1	>19.6mg/mL in DMSO	Free Base	Ubiquitination/Proteasome	Autophagy	Glucocorticoidan;anti-inflammatory	http://www.apexbt.com/search.php?catalog=A2324
A2343	Cyclophosphamide	50-18-0	G07	L1021-01	261.09	DMSO	C7H15Cl2N2O2P	C1CNP(=O)(OC1)N(CCCl)CCCl	>13.1mg/mL in DMSO	Free Base	DNA Damage/DNA Repair	DNA Synthesis	Nitrogen mustard alkylating agent and prodrug.	http://www.apexbt.com/search.php?catalog=A2343
A2355	Mercaptopurine (6-MP)	50-44-2	G08	L1021-01	152.18	DMSO	C5H4N4S	C1=NC2=C(N1)C(=S)N=CN2	>7.6mg/mL in DMSO	Free Base	DNA Damage/DNA Repair	DNA Synthesis	Purine synthesis inhibitor	http://www.apexbt.com/search.php?catalog=A2355
A2402	Floxuridine	50-91-9	G09	L1021-01	246.19	DMSO	C9H11FN2O5	C1C(C(OC1N2C=C(C(=O)NC2=O)F)CO)O	>12.3mg/mL in DMSO	Free Base	DNA Damage/DNA Repair	DNA Synthesis	Antineoplastic antimetabolite	http://www.apexbt.com/search.php?catalog=A2402
A2415	Acitretin	55079-83-9	G10	L1021-01	326.43	DMSO	C21H26O3	CC1=CC(=C(C(=C1C=CC(=CC=CC(=CC(=O)O)C)C)C)C)OC	>16.3mg/mL in DMSO	Free Base	Others	RAR/RXR	Metabolite of etretinate	http://www.apexbt.com/search.php?catalog=A2415
A2431	Acarbose	56180-94-0	G11	L1021-01	645.6	DMSO	C25H43NO18	CC1C(C(C(C(O1)OC2C(OC(C(C2O)O)OC3C(OC(C(C3O)O)O)CO)CO)O)O)NC4C=C(C(C(C4O)O)O)CO	>22.4mg/mL in DMSO	Free Base	Others	Others	Alpha-glucosidase inhibitor	http://www.apexbt.com/search.php?catalog=A2431
A2436	Fluoxetine HCl	56296-78-7	H01	L1021-01	345.79	DMSO	C17H18F3NO.HCl	CNCCC(C1=CC=CC=C1)OC2=CC=C(C=C2)C(F)(F)F.Cl	>17.3mg/mL in DMSO	Hydrochloride	Neuroscience	5-HT Receptor	Serotonin reuptake inhibitor,selective	http://www.apexbt.com/search.php?catalog=A2436
A2451	Epirubicin HCl	56390-09-1	H02	L1021-01	579.98	DMSO	C27H29NO11.HCl	CC1C(C(CC(O1)OC2CC(CC3=C(C4=C(C(=C23)O)C(=O)C5=C(C4=O)C=CC=C5OC)O)(C(=O)CO)O)N)O.Cl	>55.6mg/mL in DMSO	Hydrochloride	DNA Damage/DNA Repair	Topoisomerase	Antibiotic antitumor agent	http://www.apexbt.com/search.php?catalog=A2451
A2456	Pamidronate Disodium	57248-88-1	H03	L1021-01	279.03	H2O	C3H9NNa2O7P2	C(CN)C(O)(P(=O)(O)[O-])P(=O)(O)[O-].[Na+].[Na+]	Limited solubility	Disodium	Others	Others	Bisphosphonate antiresorptive agent & bone resorption inhibitor	http://www.apexbt.com/search.php?catalog=A2456
A2476	Idarubicin HCl	57852-57-0	H04	L1021-01	533.95	DMSO	C26H27NO9.HCl	CC1C(C(CC(O1)OC2CC(CC3=C(C4=C(C(=C23)O)C(=O)C5=CC=CC=C5C4=O)O)(C(=O)C)O)N)O.Cl	>26.7mg/mL in DMSO	Hydrochloride	DNA Damage/DNA Repair	Topoisomerase	Anthracycline and daunorubicin analog,topoisomerase inhibitor	http://www.apexbt.com/search.php?catalog=A2476
A2486	Malotilate	59937-28-9	H05	L1021-01	288.38	DMSO	C12H16O4S2	CC(C)OC(=O)C(=C1SC=CS1)C(=O)OC(C)C	>14.4mg/mL in DMSO	Free Base	Metabolism	5-Lipoxygenase	Stimulates hepatocyte regeneration	http://www.apexbt.com/search.php?catalog=A2486
A2489	Leucovorin Calcium	6035-45-6	H06	L1021-01	601.58	H2O	C21H25CaN7O7.5H2O	C1C(N(C2=C(N1)NC(=NC2=O)N)C=O)CNC3=CC=C(C=C3)C(=O)NC(CCC(=O)[O-])C(=O)[O-].O.O.O.O.O.[Ca+2]	Limited solubility	Calcium	Metabolism	Folate Analogue	Derivative of folic acid	http://www.apexbt.com/search.php?catalog=A2489
A2510	Ampicillin	69-52-3	H07	L1021-01	371.4	H2O	C16H18N3NaO4S	CC1(C(N2C(S1)C(C2=O)NC(=O)C(C3=CC=CC=C3)N)C(=O)[O-])C.[Na+]	Soluble in DMSO > 10 mM	Sodium	Microbiology & Virology	Antibiotic	β-lactam antibiotic	http://www.apexbt.com/search.php?catalog=A2510
A2511	Carbenicillin, Disodium Salt	4800-94-6	H08	L1021-01	422.4	H2O	C17H16N2O6SNa2	CC1(C(N2C(S1)C(C2=O)NC(=O)C(C3=CC=CC=C3)C(=O)[O-])C(=O)[O-])C.[Na+].[Na+]	>21.45mg/mL in DMSO		Microbiology & Virology	Antibiotic	Inhibits the cell-wall synthesis,antibiotic	http://www.apexbt.com/search.php?catalog=A2511
A2512	Chloramphenicol	56-75-7	H09	L1021-01	323.13	DMSO	C11H12Cl2N2O5	C1=CC(=CC=C1C(C(CO)NC(=O)C(Cl)Cl)O)[N+](=O)[O-]	>16.2mg/mL in DMSO	Free Base	Microbiology & Virology	Antibiotic	Inhibits translation(blocking peptidyl transferase)	http://www.apexbt.com/search.php?catalog=A2512
A2513	Geneticin, G-418 Sulfate	108321-42-2	H10	L1021-01	692.71	H2O	C20H40N4O10.2H2SO4	CC(C1C(C(C(C(O1)OC2C(CC(C(C2O)OC3C(C(C(CO3)(C)O)NC)O)N)N)N)O)O)O.OS(=O)(=O)O.OS(=O)(=O)O	<1.34mg/mL in DMSO; ≥240.4 mg/ml in H2O		Microbiology & Virology	Antibiotic	Aminoglycosidic antibiotic	http://www.apexbt.com/search.php?catalog=A2513
A2514	Gentamycin Sulfate	1405-41-0	H11	L1021-01	1506.8	H2O	C60H127N15O26S	C[C@]1(O)CO[C@H](O[C@H]2[C@H](N)C[C@H](N)[C@@H](O[C@H]3O[C@@]([H])([C@@H](C)NC)CC[C@H]3N)[C@@H]2O)[C@H](O)[C@H]1NC.C[C@]4(O)CO[C@H](O[C@H]5[C@H](N)C[C@H](N)[C@@H](O[C@H]6O[C@H](CN)CC[C@H]6N)[C@@H]5O)[C@H](O)[C@H]4NC.C[C@]7(O)CO[C@H](O[C@H]8[C@H](N)C[C@H](	Limited solubility	Free Base	Microbiology & Virology	Antibiotic	Aminoglycoside antibiotic	http://www.apexbt.com/search.php?catalog=A2514
A2515	Hygromycin B	31282-04-9	A01	L1021-02	527.5	H2O	C20H37N3O13	CNC1CC(C(C(C1O)OC2C3C(C(C(O2)CO)O)OC4(O3)C(C(C(C(O4)C(CO)N)O)O)O)O)N	Limited solubility	Free Base	Microbiology & Virology	Antibiotic	Suitable for mammalian cell selection	http://www.apexbt.com/search.php?catalog=A2515
A2516	Kanamycin Sulfate	25389-94-0	A02	L1021-02	582.58	H2O	C18H36N4O11.H2SO4	C1C(C(C(C(C1N)OC2C(C(C(C(O2)CN)O)O)O)O)OC3C(C(C(C(O3)CO)O)N)O)N.OS(=O)(=O)O	≥29.13mg/ml in H2O	Sulfate	Microbiology & Virology	Antibiotic	Water-soluble antibiotic	http://www.apexbt.com/search.php?catalog=A2516
A2517	Tetracycline Hydrochloride	64-75-5	A03	L1021-02	480.9	DMSO	C22H25ClN2O8	CC1(C2CC3C(C(=O)C(=C(C3(C(=O)C2=C(C4=C1C=CC=C4O)O)O)O)C(=O)N)N(C)C)O.Cl	soluble in water	Hydrochloride	Microbiology & Virology	Antibiotic	Bacteriostatic antibiotics	http://www.apexbt.com/search.php?catalog=A2517
A2547	Vortioxetine (Lu AA21004) HBr	960203-27-4	A04	L1021-02	379.36	DMSO	C18H22N2S.HBr	CC1=CC(=C(C=C1)SC2=CC=CC=C2N3CCNCC3)C.Br	Soluble in DMSO > 10 mM	HBr	Neuroscience	5-HT Receptor	5-HT receptor modulator, antidepressant and anxiolytic	http://www.apexbt.com/search.php?catalog=A2547
A2548	Carmofur	61422-45-5	A05	L1021-02	257.26	DMSO	C11H16FN3O3	CCCCCCNC(=O)N1C=C(C(=O)NC1=O)F	>12.2mg/mL in DMSO	Free Base	DNA Damage/DNA Repair	DNA Synthesis	Cytostatic derivative of fluorouracilm,antineoplatic agent	http://www.apexbt.com/search.php?catalog=A2548
A2552	Quercetin dihydrate	6151-25-3	A06	L1021-02	338.27	DMSO	C15H10O7.2H2O	C1=CC(=C(C=C1C2=C(C(=O)C3=C(C=C(C=C3O2)O)O)O)O)O.O.O	≥33.8mg/mL in DMSO		PI3K/Akt/mTOR Signaling	PI3K		http://www.apexbt.com/search.php?catalog=A2552
A2553	Fluvoxamine maleate	61718-82-9	A07	L1021-02	434.41	DMSO	C14H18F3N2O2.C4H4O4	COCCCCC(=NOCCN)C1=CC=C(C=C1)C(F)(F)F.C(=CC(=O)O)C(=O)O	Soluble in DMSO > 10 mM	Maleate	Neuroscience	5-HT Receptor	Serotonin reuptake inhibitor,selective,antidepressant	http://www.apexbt.com/search.php?catalog=A2553
A2559	Altretamine	645-05-6	A08	L1021-02	210.28	EtOH	C9H18N6	CN(C)C1=NC(=NC(=N1)N(C)C)N(C)C	>8.85mg/mL in DMSO		DNA Damage/DNA Repair	DNA Alkylating	Antineoplastic agent	http://www.apexbt.com/search.php?catalog=A2559
A2575	Bestatin	58970-76-6	A10	L1021-02	308.37	DMSO	C16H24N2O4	CC(C)CC(C(=O)O)NC(=O)C(C(CC1=CC=CC=C1)N)O	≥12.34mg/mL in DMSO		Proteases	Aminopeptidase	Aminopeptidase inhibitor	http://www.apexbt.com/search.php?catalog=A2575
A2577	Batimastat (BB-94)	130370-60-4	A11	L1021-02	477.64	DMSO	C23H31N3O4S2	CNC([C@@H](NC([C@@H]([C@H](CSC1=CC=CS1)C(NO)=O)CC(C)C)=O)CC2=CC=CC=C2)=O	>23.9mg/mL in DMSO	Free Base	Proteases	MMP	MMP inhibitor	http://www.apexbt.com/search.php?catalog=A2577
A2586	Nafamostat Mesylate(FUT-175)	82956-11-4	B01	L1021-02	539.59	DMSO	C19H17N5O2.2CH4O3S	CS(=O)(=O)O.CS(=O)(=O)O.C1=CC(=CC=C1C(=O)OC2=CC3=C(C=C2)C=C(C=C3)C(=N)N)N=C(N)N	>54mg/ml in H2O	Mesylate	Proteases	Serine Protease	Serine protease inhibitor	http://www.apexbt.com/search.php?catalog=A2586
A2587	PMSF	329-98-6	B02	L1021-02	174.2	DMSO	C7H7FO2S	C1=CC=C(C=C1)CS(=O)(=O)F	>17.4mg/mL in DMSO	Free Base	Proteases	Serine Protease	Serine proteinases inhibitor, irreversible	http://www.apexbt.com/search.php?catalog=A2587
A2610	Fenbendazole	43210-67-9	B03	L1021-02	299.35	DMSO	C15H13N3O2S	COC(=O)NC1=NC2=C(N1)C=C(C=C2)SC3=CC=CC=C3	>7.5mg/mL in DMSO	Free Base	Others	Others	For pinworm treatment in animals	http://www.apexbt.com/search.php?catalog=A2610
A2614	Bortezomib (PS-341)	179324-69-7	B04	L1021-02	384.24	DMSO	C19H25BN4O4	B(C(CC(C)C)NC(=O)C(CC1=CC=CC=C1)NC(=O)C2=NC=CN=C2)(O)O	≥19.212mg/mL in DMSO		Ubiquitination/Proteasome	Proteasome		http://www.apexbt.com/search.php?catalog=A2614
A2664	VX-661	1152311-62-0	B05	L1021-02	520.5	DMSO	C26H27F3N2O6	CC(C)(CO)C1=CC2=CC(=C(C=C2N1CC(CO)O)F)NC(=O)C3(CC3)C4=CC5=C(C=C4)OC(O5)(F)F	≥21.8mg/mL in DMSO		Membrane Transporter/Ion Channel	CFTR		http://www.apexbt.com/search.php?catalog=A2664
A2782	Amonafide	69408-81-7	B06	L1021-02	283.33	DMSO	C16H17N3O2	CN(C)CCN1C(=O)C2=CC=CC3=CC(=CC(=C32)C1=O)N	>14.2mg/mL in DMSO	Free Base	DNA Damage/DNA Repair	Topoisomerase	DNA intercalator,Topo II inhibitor	http://www.apexbt.com/search.php?catalog=A2782
A2813	Ivermectin	70288-86-7	B07	L1021-02	875.09	DMSO	C48H74O14	C/C([C@@H](O[C@H]1C[C@H](OC)[C@@H](O[C@H]2C[C@H](OC)[C@@H](O)[C@H](C)O2)[C@H](C)O1)[C@@H](C)/C=C/C=C(CO3)/[C@@]([C@@]3([H])[C@H](O)C(C)=C4)(O)[C@@H]4C5=O)=C\C[C@@H]6C[C@H](O5)C[C@@]7(O[C@@]([C@@H](C)CC)([H])[C@@H](C)CC7)O6	>43.8mg/mL in DMSO	Free Base	Membrane Transporter/Ion Channel	P2X purinergic receptor	NAChR/purinergic P2X4 receptor modulator	http://www.apexbt.com/search.php?catalog=A2813
A2842	Melatonin	73-31-4	B08	L1021-02	232.28	DMSO	C13H16N2O2	CC(=O)NCCC1=CNC2=C1C=C(C=C2)OC	>23.2mg/mL in DMSO	Free Base	Others	Others	Melatonin receptors agonist	http://www.apexbt.com/search.php?catalog=A2842
A2845	Omeprazole	73590-58-6	B09	L1021-02	345.42	DMSO	C17H19N3O3S	CC1=CN=C(C(=C1OC)C)CS(=O)C2=NC3=C(N2)C=C(C=C3)OC	>17.3mg/mL in DMSO	Free Base	Ubiquitination/Proteasome	Autophagy	H+,K+-ATPase inhibitor	http://www.apexbt.com/search.php?catalog=A2845
A2852	Leflunomide	75706-12-6	B10	L1021-02	270.21	DMSO	C12H9F3N2O2	CC1=C(C=NO1)C(=O)NC2=CC=C(C=C2)C(F)(F)F	>83.3mg/mL in DMSO	Free Base	DNA Damage/DNA Repair	Nucleoside Antimetabolite/Analogue	AHR agonist,immunosuppressive agent	http://www.apexbt.com/search.php?catalog=A2852
A2877	Camptothecin	7689-03-4	B11	L1021-02	348.35	DMSO	C20H16N2O4	O=C(N(CC1=CC(C=CC=C2)=C2N=C13)C3=C4)C(CO5)=C4[C@@](O)(CC)C5=O	≥8.7mg/mL in DMSO		DNA Damage/DNA Repair	Topoisomerase		http://www.apexbt.com/search.php?catalog=A2877
A2884	Doxazosin Mesylate	77883-43-3	C01	L1021-02	547.58	DMSO	C23H25N5O5.CH4O3S	COC1=C(C=C2C(=C1)C(=NC(=N2)N3CCN(CC3)C(=O)C4COC5=CC=CC=C5O4)N)OC.CS(=O)(=O)O	Soluble in DMSO > 10 mM	Mesylate	GPCR/G protein	Adrenergic Receptor	α1-adrenergic receptor antagonist	http://www.apexbt.com/search.php?catalog=A2884
A2890	Nepafenac	78281-72-8	C02	L1021-02	254.28	DMSO	C15H14N2O2	C1=CC=C(C=C1)C(=O)C2=C(C(=CC=C2)CC(=O)N)N	>10mg/mL in DMSO	Free Base	Neuroscience	COX	COX-1 and COX-2 inhibitor	http://www.apexbt.com/search.php?catalog=A2890
A2917	Flumazenil	78755-81-4	C03	L1021-02	303.29	DMSO	C15H14FN3O3	CCOC(=O)C1=C2CN(C(=O)C3=C(N2C=N1)C=CC(=C3)F)C	Limited solubility	Free Base	Neuroscience	GABA Receptor	Benzodiazepine antagonist	http://www.apexbt.com/search.php?catalog=A2917
A2942	Masitinib (AB1010)	790299-79-5	C04	L1021-02	498.64	DMSO	C28H30N6OS	CC1=C(C=C(C=C1)NC(=O)C2=CC=C(C=C2)CN3CCN(CC3)C)NC4=NC(=CS4)C5=CN=CC=C5	>25mg/mL in DMSO	Free Base	Tyrosine Kinase	c-Kit	Tyrosine kinase inhibitor, potent and selective	http://www.apexbt.com/search.php?catalog=A2942
A2949	Linifanib (ABT-869)	796967-16-3	C05	L1021-02	375.41	DMSO	C21H18FN5O	CC1=CC(=C(C=C1)F)NC(=O)NC2=CC=C(C=C2)C3=C4C(=CC=C3)NN=C4N	>18.8mg/mL in DMSO		Tyrosine Kinase	VEGFR	VEGFR/PDGFR inhibitor	http://www.apexbt.com/search.php?catalog=A2949
A2960	Loratadine	79794-75-5	C06	L1021-02	382.88	DMSO	C22H23ClN2O2	CCOC(=O)N1CCC(=C2C3=C(CCC4=C2N=CC=C4)C=C(C=C3)Cl)CC1	Soluble in DMSO > 10 mM	Free Base	Neuroscience	Histamine Receptor	Peripheral HH1R antagonist	http://www.apexbt.com/search.php?catalog=A2960
A2974	Foretinib (GSK1363089)	849217-64-7	C07	L1021-02	632.65	DMSO	C34H34F2N4O6	COC1=CC2=C(C=CN=C2C=C1OCCCN3CCOCC3)OC4=C(C=C(C=C4)NC(=O)C5(CC5)C(=O)NC6=CC=C(C=C6)F)F	>31.7mg/mL in DMSO	Free Base	Tyrosine Kinase	VEGFR	VEGF and HGF receptor inhibitor	http://www.apexbt.com/search.php?catalog=A2974
A2977	Cabozantinib (XL184, BMS-907351)	849217-68-1	C08	L1021-02	501.51	DMSO	C28H24FN3O5	COC1=CC2=C(C=CN=C2C=C1OC)OC3=CC=C(C=C3)NC(=O)C4(CC4)C(=O)NC5=CC=C(C=C5)F	>25.1mg/mL in DMSO	Free Base	Tyrosine Kinase	c-MET	VEGFR2/Met/Ret/Kit/FLT//AXL inhibitor	http://www.apexbt.com/search.php?catalog=A2977
A3001	PCI-32765 (Ibrutinib)	936563-96-1	C09	L1021-02	440.5	DMSO	C25H24N6O2	C=CC(=O)N1CCCC(C1)N2C3=C(C(=N2)C4=CC=C(C=C4)OC5=CC=CC=C5)C(=NC=N3)N	>22mg/mL in DMSO	Free Base	Angiogenesis	BTK	Bruton's tyrosine kinase (BTK) inhibitor	http://www.apexbt.com/search.php?catalog=A3001
A3002	ABT-888 (Veliparib)	912444-00-9	C10	L1021-02	244.3	DMSO	C13H16N4O	CC1(CCCN1)C2=NC3=C(C=CC=C3N2)C(=O)N	>6.1mg/mL in DMSO	Free Base	Chromatin/Epigenetics	PARP	Potent PARP inhibitor	http://www.apexbt.com/search.php?catalog=A3002
A3003	MDV3100 (Enzalutamide)	915087-33-1	C11	L1021-02	464.4	DMSO	C21H16F4N4O2S	CC1(C(=O)N(C(=S)N1C2=CC(=C(C=C2)C(=O)NC)F)C3=CC(=C(C=C3)C#N)C(F)(F)F)C	>23.2mg/mL in DMSO	Free Base	Endocrinology and Hormones	Androgen Receptor	Androgen receptor antagonist	http://www.apexbt.com/search.php?catalog=A3003
A3004	Vemurafenib (PLX4032, RG7204)	918504-65-1	D01	L1021-02	489.93	DMSO	C23H18ClF2N3O3S	CCCS(=O)(=O)NC1=C(C(=C(C=C1)F)C(=O)C2=CNC3=NC=C(C=C23)C4=CC=C(C=C4)Cl)F	>24.5mg/mL in DMSO	Free Base	MAPK Signaling	MEK1/2	BRAF kinase inhibitor	http://www.apexbt.com/search.php?catalog=A3004
A3005	CAL-101 (Idelalisib, GS-1101)	870281-82-6	D02	L1021-02	415.43	DMSO	C22H18FN7O	CCC(C1=NC2=C(C(=CC=C2)F)C(=O)N1C3=CC=CC=C3)NC4=NC=NC5=C4NC=N5	>20.8mg/mL in DMSO	Free Base	PI3K/Akt/mTOR Signaling	PI3K	PI3K inhibitor	http://www.apexbt.com/search.php?catalog=A3005
A3007	ABT-263 (Navitoclax)	923564-51-6	D03	L1021-02	974.61	DMSO	C47H55ClF3N5O6S3	CC(CC1)(C)CC(CN2CCN(C3=CC=C(C(NS(C4=CC=C(N[C@@H](CSC5=CC=CC=C5)CCN6CCOCC6)C(S(C(F)(F)F)(=O)=O)=C4)(=O)=O)=O)C=C3)CC2)=C1C7=CC=C(Cl)C=C7	>48.7mg/mL in DMSO	Free Base	Apoptosis	Bcl-2 Family	Potent Bcl-2 family inhibitor, inhibits Bcl-2, Bcl-xL, and Bcl-w	http://www.apexbt.com/search.php?catalog=A3007
A3009	Sorafenib	284461-73-0	D04	L1021-02	464.82	DMSO	C21H16ClF3N4O3	CNC(=O)C1=NC=CC(=C1)OC2=CC=C(C=C2)NC(=O)NC3=CC(=C(C=C3)Cl)C(F)(F)F	>23.3mg/mL in DMSO	Free Base	MAPK Signaling	Raf	Raf kinases and tyrosine kinases inhibitor	http://www.apexbt.com/search.php?catalog=A3009
A3012	Ruxolitinib (INCB018424)	941678-49-5	D05	L1021-02	306.37	DMSO	C17H18N6	C1CCC(C1)C(CC#N)N2C=C(C=N2)C3=C4C=CNC4=NC=N3	>15.3mg/mL in DMSO	Free Base	Chromatin/Epigenetics	JAK	JAK inhibitor	http://www.apexbt.com/search.php?catalog=A3012
A3017	Dasatinib (BMS-354825)	302962-49-8	D06	L1021-02	488.01	DMSO	C22H26ClN7O2S	CC1=C(C(=CC=C1)Cl)NC(=O)C2=CN=C(S2)NC3=NC(=NC(=C3)N4CCN(CC4)CCO)C	>24.4mg/mL in DMSO	Free Base	TGF-β / Smad Signaling	Bcr-Abl	Src and BCR-Abl inhibitor	http://www.apexbt.com/search.php?catalog=A3017
A3018	Trametinib (GSK1120212)	871700-17-3	D07	L1021-02	615.39	DMSO	C26H23FIN5O4	CC1=C2C(=C(N(C1=O)C)NC3=C(C=C(C=C3)I)F)C(=O)N(C(=O)N2C4=CC(=CC=C4)NC(=O)C)C5CC5	>15.38mg/mL in DMSO	Free Base	MAPK Signaling	MEK1/2	MEK1 and MEK2 inhibitor, potent and selective	http://www.apexbt.com/search.php?catalog=A3018
A3020	(R)-Crizotinib	877399-52-5	D08	L1021-02	450.34	DMSO	C21H22Cl2FN5O	CC(C1=C(C=CC(=C1Cl)F)Cl)OC2=C(N=CC(=C2)C3=CN(N=C3)C4CCNCC4)N	>7.5mg/mL in DMSO	Free Base	Tyrosine Kinase	c-MET	C-MET/ALK inhibitor,potent and ATP-competitve	http://www.apexbt.com/search.php?catalog=A3020
A3021	GDC-0449 (Vismodegib)	879085-55-9	D09	L1021-02	421.3	DMSO	C19H14Cl2N2O3S	CS(=O)(=O)C1=CC(=C(C=C1)C(=O)NC2=CC(=C(C=C2)Cl)C3=CC=CC=N3)Cl	>21.1mg/mL in DMSO	Free Base	Stem Cell	Hedgehog	Hedgehog antagonist,potent and selective	http://www.apexbt.com/search.php?catalog=A3021
A3022	Pazopanib (GW-786034)	444731-52-6	D10	L1021-02	437.52	DMSO	C21H23N7O2S	CC1=C(C=C(C=C1)NC2=NC=CC(=N2)N(C)C3=CC4=NN(C(=C4C=C3)C)C)S(=O)(=O)N.Cl	>11mg/mL in DMSO	Hydrochloride	Tyrosine Kinase	PDGFR	VEGFR/PDGFR/FGFR inhibitor	http://www.apexbt.com/search.php?catalog=A3022
A3139	Abacavir	136470-78-5	D11	L1021-02	286.33	DMSO	C14H18N6O	C1CC1NC2=NC(=NC3=C2N=CN3C4CC(C=C4)CO)N	25℃: DMSO &lt;1 mg/mL; Water 36 mg/mL; Ethanol&lt;1mg/mL	Free Base	DNA Damage/DNA Repair	Nucleoside Antimetabolite/Analogue	Inhibitor of HIV reverse transcriptase	http://www.apexbt.com/search.php?catalog=A3139
A3142	Acamprosate calcium	77337-73-6	E01	L1021-02	400.48	H2O	C10H20CaN2O8S2	CC(=O)NCCCS(=O)(=O)[O-].CC(=O)NCCCS(=O)(=O)[O-].[Ca+2]	Soluble to 100 mM in sterile water		Membrane Transporter/Ion Channel	GABA Receptor	GABA receptor agonist and modulator of glutamatergic systems	http://www.apexbt.com/search.php?catalog=A3142
A3145	Afatinib dimaleate	850140-73-7	E02	L1021-02	718.08	DMSO	C32H33ClFN5O11	CN(C)CC=CC(=O)NC1=C(C=C2C(=C1)C(=NC=N2)NC3=CC(=C(C=C3)F)Cl)OC4CCOC4.C(=CC(=O)O)C(=O)O.C(=CC(=O)O)C(=O)O	>35.9mg/mL in DMSO	Salt	Tyrosine Kinase	HER2	EGFR inhibitor	http://www.apexbt.com/search.php?catalog=A3145
A3151	Alarelin Acetate	79561-22-1	E03	L1021-02	1287.42	DMSO	C60H86N16O16	CC/N=C(O)/[C@]1([H])CCCN1C([C@](/N=C(O)/[C@](/N=C(O)/[C@@](/N=C(O)/[C@](/N=C(O)/[C@](/N=C(O)/[C@](/N=C(O)/[C@](/N=C(O)/C2([H])CCC(O)=N2)([H])CC3=CN=CN3)([H])CC4=CNC5=CC=CC=C45)([H])CO)([H])CC6=CC=C(O)C=C6)([H])C)([H])CC(C)C)([H])CCCNC(N)=N)=O.CC(O)=O.CC(O	≥128.8mg/mL in H2O, ≥128.7mg/mL in DMSO, ≥128.6mg/mL in EtOH		Endocrinology and Hormones	GnRH		http://www.apexbt.com/search.php?catalog=A3151
A3153	Aliskiren	173334-57-1	E04	L1021-02	551.77	DMSO	C30H53N3O6	CC(C)C(CC1=CC(=C(C=C1)OC)OCCCOC)CC(C(CC(C(C)C)C(=O)NCC(C)(C)C(=O)N)O)N	100mg/mL (181.24 mM; Need ultrasonic) in DMSO		Others	Renin	Direct renin inhibitor	http://www.apexbt.com/search.php?catalog=A3153
A3156	Alogliptin Benzoate	850649-62-6	E05	L1021-02	461.51	DMSO	C25H27N5O4	CN1C(=O)C=C(N(C1=O)CC2=CC=CC=C2C#N)N3CCCC(C3)N.C1=CC=C(C=C1)C(=O)O	>46.2mg/mL in DMSO		Proteases	DPP-4	DPP-4 inhibitor,selective and potent,antidiabetic drug	http://www.apexbt.com/search.php?catalog=A3156
A3159	Alosetron Hydrochloride	122852-69-1	E06	L1021-02	330.81	DMSO	C17H19ClN4O	CC1=C(N=CN1)CN2CCC3=C(C2=O)C4=CC=CC=C4N3C.Cl	Soluble in DMSO		Neuroscience	5-HT Receptor	5-HT3 receptor antagonist,potent and highly selective	http://www.apexbt.com/search.php?catalog=A3159
A3162	Alvimopan	156053-89-3	E07	L1021-02	424.53	DMSO	C25H32N2O4	C[C@@]1([H])CN(C[C@](/C(O)=N/CC(O)=O)([H])CC2=CC=CC=C2)CC[C@]1(C3=CC(O)=CC=C3)C	85mg/mL(200.22 mM) in DMSO;Insoluble in H2O;Insoluble in Ethanol		Endocrinology and Hormones	Opioid Receptor	Mu-opioid receptors antagonist	http://www.apexbt.com/search.php?catalog=A3162
A3177	AN-2690	174671-46-6	E08	L1021-02	151.93	DMSO	C7H6BFO2	B1(C2=C(CO1)C=C(C=C2)F)O	>7.05mg/mL in DMSO		Microbiology & Virology	Antibiotic	Antifungal agent	http://www.apexbt.com/search.php?catalog=A3177
A3178	AN-2728	906673-24-3	E09	L1021-02	251.05	DMSO	C14H10BNO3	N#CC1=CC=C(OC2=CC=C3C(COB3O)=C2)C=C1	>12.6mg/mL in DMSO		Metabolism	PDE	PDE4 inhibitor,anti-inflammatory compound	http://www.apexbt.com/search.php?catalog=A3178
A3191	Ascomycin(FK 520)	104987-12-4	E10	L1021-02	792.01	DMSO	C43H69NO12	CCC1C=C(CC(CC(C2C(CC(C(O2)(C(=O)C(=O)N3CCCCC3C(=O)OC(C(C(CC1=O)O)C)C(=CC4CCC(C(C4)OC)O)C)O)C)OC)OC)C)C	≥38.9 mg/mL in DMSO, ≥98.6 mg/mL in EtOH, <2.25 mg/mL in H2O		Microbiology & Virology	Antibiotic		http://www.apexbt.com/search.php?catalog=A3191
A3195	Asunaprevir (BMS-650032)	630420-16-5	E11	L1021-02	748.29	DMSO	C35H46ClN5O9S	CC(C)(C)C(C(=O)N1CC(CC1C(=O)NC2(CC2C=C)C(=O)NS(=O)(=O)C3CC3)OC4=NC=C(C5=C4C=C(C=C5)Cl)OC)NC(=O)OC(C)(C)C	>37.4mg/mL in DMSO		Proteases	HCV Protease	NS3 protease inhibitor	http://www.apexbt.com/search.php?catalog=A3195
A3209	AXL1717	477-47-4	F01	L1021-02	414.41	DMSO	C22H22O8	COC1=CC(=CC(=C1OC)OC)C2C3C(COC3=O)C(C4=CC5=C(C=C24)OCO5)O	≥20.7 mg/mL in DMSO, <2.3 mg/mL in EtOH, <2.61 mg/mL in H2O		Tyrosine Kinase	IGF1R		http://www.apexbt.com/search.php?catalog=A3209
A3221	Bardoxolone methyl	218600-53-4	F02	L1021-02	505.69	DMSO	C32H43NO4	CC1(CCC2(CCC3(C(C2C1)C(=O)C=C4C3(CCC5C4(C=C(C(=O)C5(C)C)C#N)C)C)C)C(=O)OC)C	>25.3mg/mL in DMSO	Free Base	Chromatin/Epigenetics	JAK	IKK inhibitor, potent antioxidant inflammation modulator	http://www.apexbt.com/search.php?catalog=A3221
A3222	Baricitinib phosphate	1187595-84-1	F03	L1021-02	469.41	DMSO	C16H20N7O6PS	CCS(=O)(=O)N1CC(C1)(CC#N)N2C=C(C=N2)C3=C4C=CNC4=NC=N3.OP(=O)(O)O	Soluble in DMSO		Chromatin/Epigenetics	JAK	JAK1/JAK2 inhibitor	http://www.apexbt.com/search.php?catalog=A3222
A3233	Bazedoxifene acetate	198481-33-3	F04	L1021-02	530.65	DMSO	C32H38N2O5	CC1=C(N(C2=C1C=C(C=C2)O)CC3=CC=C(C=C3)OCCN4CCCCCC4)C5=CC=C(C=C5)O.CC(=O)O	Soluble in DMSO > 10 mM		Endocrinology and Hormones	Estrogen/progestogen Receptor	Estrogen receptor modulator	http://www.apexbt.com/search.php?catalog=A3233
A3244	Bivalirudin Trifluoroacetate	128270-60-0	F05	L1021-02	2180.29	DMSO	C98H138N24O33	CC[C@]([C@@](/N=C(O)/[C@](/N=C(O)/[C@](/N=C(O)/[C@](/N=C(O)/[C@](/N=C(O)/C/N=C(O)/[C@](/N=C(O)/C/N=C(O)/C/N=C(O)/C/N=C(O)/C/N=C(O)/[C@]1([H])CCCN1C([C@](/N=C(O)/[C@]2([H])CCCN2C([C@@](N)([H])CC3=CC=CC=C3)=O)([H])CCCNC(N)=N)=O)([H])CC(O)=N)([H])CC(O)=O)([H	Soluble in DMSO		Proteases	Thrombin	Reversible thrombin inhibitor	http://www.apexbt.com/search.php?catalog=A3244
A3261	Boceprevir	394730-60-0	F06	L1021-02	519.68	DMSO	C27H45N5O5	CC1(C2C1C(N(C2)C(=O)C(C(C)(C)C)NC(=O)NC(C)(C)C)C(=O)NC(CC3CCC3)C(=O)C(=O)N)C	>26mg/mL in DMSO	Free Base	Proteases	HCV Protease	HCV protease inhibitor,potent and selective	http://www.apexbt.com/search.php?catalog=A3261
A3271	Calcipotriol	112965-21-6	F07	L1021-02	412.62	DMSO	C27H40O3	CC(C=CC(C1CC1)O)C2CCC3C2(CCCC3=CC=C4CC(CC(C4=C)O)O)C	>16.7mg/mL in DMSO		Vitamin D Related	VD/VDR	Vitamin D3 analog,regulates cell differentiation and proliferation	http://www.apexbt.com/search.php?catalog=A3271
A3278	Capsaicin	404-86-4	F08	L1021-02	305.41	DMSO	C18H27NO3	CC(C)C=CCCCCC(=O)NCC1=CC(=C(C=C1)O)OC	>15.3mg/mL in DMSO	Free Base	Apoptosis	Apoptosis Inducers	TRPV1 receptor agonist	http://www.apexbt.com/search.php?catalog=A3278
A3282	Cariprazine	839712-12-8	F09	L1021-02	427.41	DMSO	C21H32Cl2N4O	CN(C)C(=O)NC1CCC(CC1)CCN2CCN(CC2)C3=C(C(=CC=C3)Cl)Cl	Soluble in DMSO	Free Base	Neuroscience	Dopamine Receptor	D2/D3 partial agonist,antipsychotic drug	http://www.apexbt.com/search.php?catalog=A3282
A3298	Cetirizine	83881-51-0	F10	L1021-02	388.89	DMSO	C21H25ClN2O3	C1CN(CCN1CCOCC(=O)O)C(C2=CC=CC=C2)C3=CC=C(C=C3)Cl	DMSO	Free Base	Neuroscience	Histamine Receptor	Antihistamine	http://www.apexbt.com/search.php?catalog=A3298
A3308	Choline Fenofibrate	856676-23-8	F11	L1021-02	421.91	DMSO	C22H28ClNO5	CC(C([O-])=O)(OC1=CC=C(C(C2=CC=C(Cl)C=C2)=O)C=C1)C.C[N+](C)(CCO)C	>8.44mg/ml in DMSO		Immunology/Inflammation	IκB/IKK	Choline salt of fenofibric acid	http://www.apexbt.com/search.php?catalog=A3308
A3313	Cinacalcet	226256-56-0	G01	L1021-02	357.41	DMSO	C22H22F3N	CC(C1=CC=CC2=CC=CC=C21)NCCCC3=CC(=CC=C3)C(F)(F)F	>20.9mg/mL in DMSO	Free Base	GPCR/G protein	Calcimimetic Agent	Calcimimetic agent,orally active	http://www.apexbt.com/search.php?catalog=A3313
A3316	Clemizole hydrochloride	1163-36-6	G02	L1021-02	362.3	DMSO	C19H21Cl2N3	C1CCN(C1)CC2=NC3=CC=CC=C3N2CC4=CC=C(C=C4)Cl.Cl	Soluble in Water		Neuroscience	HCV; HCV Protease; Histamine Receptor	H1 histamine receptor antagonist	http://www.apexbt.com/search.php?catalog=A3316
A3320	CO-1686 (AVL-301)	1374640-70-6	G03	L1021-02	555.55	DMSO	C27H28F3N7O3	CC(=O)N1CCN(CC1)C2=CC(=C(C=C2)NC3=NC=C(C(=N3)NC4=CC(=CC=C4)NC(=O)C=C)C(F)(F)F)OC	>27.8mg/mL in DMSO	Free Base	JAK/STAT Signaling	EGFR	EGFR inhibitor	http://www.apexbt.com/search.php?catalog=A3320
A3321	Cobimetinib	934660-93-2	G04	L1021-02	531.31	DMSO	C21H21F3IN3O2	C1CCNC(C1)C2(CN(C2)C(=O)C3=C(C(=C(C=C3)F)F)NC4=C(C=C(C=C4)I)F)O	>26.6mg/mL in DMSO	Free Base	MAPK Signaling	MEK1/2	Selective MEK inhibitor	http://www.apexbt.com/search.php?catalog=A3321
A3324	Colchicine	64-86-8	G05	L1021-02	399.44	DMSO	C22H25NO6	CC(=O)NC1CCC2=CC(=C(C(=C2C3=CC=C(C(=O)C=C13)OC)OC)OC)OC	>20mg/mL in DMSO	Free Base	Cell Cycle/Checkpoint	Microtubule/Tubulin	Tubulin Inhibitor	http://www.apexbt.com/search.php?catalog=A3324
A3327	Costunolide	553-21-9	G06	L1021-02	232.32	DMSO	C15H20O2	CC1=CCCC(=CC2C(CC1)C(=C)C(=O)O2)C	≥35.7 mg/mL in DMSO, ≥45.2 mg/mL in EtOH with ultrasonic and warming, <2.49 mg/mL in H2O		DNA Damage/DNA Repair	Telomerase		http://www.apexbt.com/search.php?catalog=A3327
A3335	Curcumin	458-37-7	G07	L1021-02	368.38	DMSO	C21H20O6	COC1=C(C=CC(=C1)C=CC(=O)CC(=O)C=CC2=CC(=C(C=C2)O)OC)O	>36.8mg/mL in DMSO	Free Base	Immunology/Inflammation	KEAP1-Nrf2	Tyrosinase inhibitor	http://www.apexbt.com/search.php?catalog=A3335
A3345	Dabigatran etexilate mesylate	872728-81-9	G08	L1021-02	723.84	DMSO	C35H45N7O8S	CCCCCCOC(NC(C1=CC=C(NCC2=NC3=C(C=CC(C(N(C4=CC=CC=N4)CCC(OCC)=O)=O)=C3)N2C)C=C1)=N)=O.CS(=O)(O)=O	>36.2mg/mL in DMSO	mesylate	Proteases	Thrombin	Direct thrombin inhibitor,anticoagulant,prodrug of dabigatran	http://www.apexbt.com/search.php?catalog=A3345
A3347	Dabrafenib Mesylate (GSK-2118436)	1195768-06-9	G09	L1021-02	615.67	DMSO	C24H24F3N5O5S3	CC(C)(C)C1=NC(=C(S1)C2=NC(=NC=C2)N)C3=C(C(=CC=C3)NS(=O)(=O)C4=C(C=CC=C4F)F)F.CS(=O)(=O)O	>30.8mg/mL in DMSO		MAPK Signaling	Raf	Inhibitor of BRAF(V600) mutants	http://www.apexbt.com/search.php?catalog=A3347
A3348	Daminozide	1596-84-5	G10	L1021-02	160.17	DMSO	C6H12N2O3	CN(C)NC(=O)CCC(=O)O	≥7.3 mg/mL in DMSO, ≥16.3 mg/mL in EtOH with ultrasonic and warming, ≥21.4 mg/mL in H2O with gentle warming		DNA Damage/DNA Repair	HDAC		http://www.apexbt.com/search.php?catalog=A3348
A3359	Desmopressin	16679-58-6	G11	L1021-02	1069.22	H2O	C46H64N14O12S2	O=C(C1CSSCCC(NC(CC2=CC=C(O)C=C2)C(NC(CC3=CC=CC=C3)C(NC(CCC(N)=O)C(NC(CC(N)=O)C(N1)=O)=O)=O)=O)=O)N4C(C(NC(C(NCC(N)=O)=O)CCC/N=C(N)\N)=O)CCC4	100mg/mL(88.55 mM) in DMSO;100mg/mL(88.55 mM) in H2O;100mg/mL(88.55 mM) in Ethanol		GPCR/G protein	Vasopressin Receptor	Hemostatic and anti-diuretic	http://www.apexbt.com/search.php?catalog=A3359
A3370	Docetaxel Trihydrate	148408-66-6	H01	L1021-02	861.93	DMSO	C43H59NO17	CC([C@](OC([C@@](O)([H])[C@](NC(OC(C)(C)C)=O)([H])C1=CC=CC=C1)=O)([H])C[C@@]2(O)[C@](OC(C3=CC=CC=C3)=O)([H])[C@@]4([H])[C@@]([C@](O)([H])C[C@]5([H])[C@@]4(OC(C)=O)CO5)6C)=C(C(C)2C)[C@](O)([H])C6=O.O.O.O	>43.1mg/mL in DMSO	Trihydrate	Cell Cycle/Checkpoint	Microtubule/Tubulin	Depolymerisation of microtubules inhibitor	http://www.apexbt.com/search.php?catalog=A3370
A3371	Doramectin	117704-25-3	H02	L1021-02	899.11	DMSO	C50H74O14	CC1/C=C/C=C2COC3C\2(O)C(C(OC4CC(OC5(C=CC(C)C(C6CCCCC6)O5)C4)C/C=C(C)/C1OC7CC(OC)C(OC8CC(OC)C(O)C(C)O8)C(C)O7)=O)C=C(C)C3O	≥89.9 mg/mL in DMSO, ≥14.43 mg/mL in EtOH with gentle warming, <2.71 mg/mL in H2O		Microbiology & Virology	Antibiotic		http://www.apexbt.com/search.php?catalog=A3371
A3374	Dronedarone	141626-36-0	H03	L1021-02	556.77	DMSO	C31H44N2O5S	CCCCC1=C(C2=C(O1)C=CC(=C2)NS(=O)(=O)C)C(=O)C3=CC=C(C=C3)OCCCN(CCCC)CCCC	>27.8mg/mL in DMSO	Free Base	Metabolism	CYP3A/CYP450	CYP3A4 and 2D6 inhibitor,moderate	http://www.apexbt.com/search.php?catalog=A3374
A3381	Edoxaban	480449-70-5	H04	L1021-02	548.06	DMSO	C24H30ClN7O4S	CN1CCC2=C(C1)SC(=N2)C(=O)NC3CC(CCC3NC(=O)C(=O)NC4=NC=C(C=C4)Cl)C(=O)N(C)C	≥27.3 mg/mL in DMSO, <2.86 mg/mL in EtOH, <2.88 mg/mL in H2O		Proteases	Thrombin		http://www.apexbt.com/search.php?catalog=A3381
A3383	Edoxaban tosylate monohydrate	1229194-11-9	H05	L1021-02	738.27	DMSO	C31H40ClN7O8S2	CC1=CC=C(C=C1)S(=O)(=O)O.CN1CCC2=C(C1)SC(=N2)C(=O)NC3CC(CCC3NC(=O)C(=O)NC4=NC=C(C=C4)Cl)C(=O)N(C)C.O	>36.9mg/mL in DMSO	tosylate	Proteases	Thrombin	Oral factor Xa inhibitor	http://www.apexbt.com/search.php?catalog=A3383
A3384	Elacridar	143664-11-3	H06	L1021-02	563.64	DMSO	C34H33N3O5	COC1=CC=CC2=C1NC3=C(C2=O)C=CC=C3C(=O)NC4=CC=C(C=C4)CCN5CCC6=CC(=C(C=C6C5)OC)OC	>56.4mg/mL in DMSO	Free Base	Others	Others	BCRP inhibitor	http://www.apexbt.com/search.php?catalog=A3384
A3387	Eltrombopag Olamine	496775-62-3	H07	L1021-02	564.63	DMSO	C29H36N6O6	CC1=C(C=C(C=C1)N2C(=O)C(=C(N2)C)NN=C3C=CC=C(C3=O)C4=CC(=CC=C4)C(=O)O)C.C(CO)N.C(CO)N	Soluble in DMSO	Free Base	Others	Thrombopoietin Receptor	C-mpl agonist	http://www.apexbt.com/search.php?catalog=A3387
A3388	EMD-1214063	1100598-32-0	H08	L1021-02	492.57	DMSO	C29H28N6O2	CN1CCC(CC1)COC2=CN=C(N=C2)C3=CC(=CC=C3)CN4C(=O)C=CC(=N4)C5=CC=CC(=C5)C#N	>4.9mg/mL in DMSO	Free Base	Tyrosine Kinase	c-MET	C-Met inhibitor,potent and selective	http://www.apexbt.com/search.php?catalog=A3388
A3392	Emodin	518-82-1	H09	L1021-02	270.24	DMSO	C15H10O5	CC1=CC(O)=C2C(C(C3=CC(O)=CC(O)=C3C2=O)=O)=C1	≥27 mg/mL in DMSO, <2.85 mg/mL in EtOH, <2.45 mg/mL in H2O		Immunology/Inflammation	NF-κB		http://www.apexbt.com/search.php?catalog=A3392
A3397	Erlotinib	183321-74-6	H10	L1021-02	393.44	DMSO	C22H23N3O4	COCCOC1=C(C=C2C(=C1)C(=NC=N2)NC3=CC=CC(=C3)C#C)OCCOC	>19.7mg/mL in DMSO	Free Base	JAK/STAT Signaling	EGFR	EGFR tyrosine kinase inhibitor	http://www.apexbt.com/search.php?catalog=A3397
A3403	Etofenamate	30544-47-9	H11	L1021-02	369.34	DMSO	C18H18F3NO4	C1=CC=C(C(=C1)C(=O)OCCOCCO)NC2=CC=CC(=C2)C(F)(F)F	>16.45mg/mL in DMSO		Others	Others	Non-steroidal anti-inflammatory drug	http://www.apexbt.com/search.php?catalog=A3403
A3405	Etoricoxib	202409-33-4	A01	L1021-03	358.84	DMSO	C18H15ClN2O2S	CC1=NC=C(C=C1)C2=NC=C(C=C2C3=CC=C(C=C3)S(=O)(=O)C)Cl	>10.9mg/mL in DMSO		Neuroscience	COX	Specific COX-2 inhibitor	http://www.apexbt.com/search.php?catalog=A3405
A3412	Fenretinide	65646-68-6	A02	L1021-03	391.55	DMSO	C26H33NO2	CC1=C(C(CCC1)(C)C)C=CC(=CC=CC(=CC(=O)NC2=CC=C(C=C2)O)C)C	≥19.6 mg/mL in DMSO, ≥47.8 mg/mL in EtOH with gentle warming, <2.13 mg/mL in H2O		Others	RAR/RXR		http://www.apexbt.com/search.php?catalog=A3412
A3418	Flecainide acetate	54143-56-5	A03	L1021-03	474.39	DMSO	C19H24F6N2O5	CC(=O)O.C1CCNC(C1)CNC(=O)C2=C(C=CC(=C2)OCC(F)(F)F)OCC(F)(F)F	≥47.4mg/mL in DMSO, ≥47.4mg/mL in EtOH, ≥23.7mg/mL in H2O with ultrasonic and warming		Membrane Transporter/Ion Channel	Sodium Channel	Antiarrhythmic drug	http://www.apexbt.com/search.php?catalog=A3418
A3419	Fluvastatin	93957-54-1	A04	L1021-03	411.47	DMSO	C24H26FNO4	CC(C)N1C2=CC=CC=C2C(=C1C=CC(CC(CC(=O)O)O)O)C3=CC=C(C=C3)F	>20.6mg/mL in DMSO	Free Base	Metabolism	HMG-CoA Reductase	HMGCR inhibitor	http://www.apexbt.com/search.php?catalog=A3419
A3423	Galanthamine	357-70-0	A06	L1021-03	287.35	DMSO	C17H21NO3	[H][C@@]([C@@]1(C([H])=C2[H])C3=C(C([H])=C4[H])C([H])([H])N(C([H])([H])[H])C([H])([H])C1([H])[H])(C([H])([H])[C@@]2([H])O[H])OC3=C4OC([H])([H])[H]	Soluble in DMSO		Neuroscience	AChR	Acetylcholinesterase inhibitor	http://www.apexbt.com/search.php?catalog=A3423
A3433	Gefitinib hydrochloride	184475-55-6	A07	L1021-03	483.36	DMSO	C22H25Cl2FN4O3	COC1=C(C=C2C(=C1)N=CN=C2NC3=CC(=C(C=C3)F)Cl)OCCCN4CCOCC4.Cl	≥6.9 mg/mL in DMSO with gentle warming, <2.16 mg/mL in EtOH, ≥4.28 mg/mL in H2O with ultrasonic and warming		JAK/STAT Signaling	EGFR	Potent EGFR inhibitor	http://www.apexbt.com/search.php?catalog=A3433
A3451	Guanfacine hydrochloride	29110-48-3	A08	L1021-03	282.55	DMSO	C9H10Cl3N3O	C1=CC(=C(C(=C1)Cl)CC(=O)N=C(N)N)Cl.Cl	>14.1mg/mL in DMSO	Hydrochloride	GPCR/G protein	Adrenergic Receptor	α2A-adrenoceptor agonist	http://www.apexbt.com/search.php?catalog=A3451
A3479	Hydroxyfasudil hydrochloride	155558-32-0	A09	L1021-03	343.83	DMSO	C14H18ClN3O3S	C1CNCCN(C1)S(=O)(=O)C2=CC=CC3=C2C=CNC3=O.Cl	>7.88mg/mL in DMSO with gentle warming		TGF-β / Smad Signaling	ROCK	Rho-kinase inhibitor and vasodilator	http://www.apexbt.com/search.php?catalog=A3479
A3496	Indacaterol	312753-06-3	A10	L1021-03	392.49	DMSO	C24H28N2O3	CCC1=C(C=C2CC(CC2=C1)NCC(C3=C4C=CC(=O)NC4=C(C=C3)O)O)CC	≥12.85 mg/mL in DMSO, ≥6.93 mg/mL in EtOH with ultrasonic and warming, <2.24 mg/mL in H2O		GPCR/G protein	Adrenergic Receptor		http://www.apexbt.com/search.php?catalog=A3496
A3513	Ixabepilone	219989-84-1	A11	L1021-03	506.7	DMSO	C27H42N2O5S	C[C@H]([C@H](O)[C@@H](C)C(C(C)(C)[C@@H](O)C1)=O)CCC[C@]2(C)[C@@H](O2)C[C@@H](/C(C)=C/C3=CSC(C)=N3)NC1=O	≥22.25 mg/mL in DMSO, ≥41.3 mg/mL in EtOH with gentle warming, <2.14 mg/mL in H2O		Tyrosine Kinase	EGFR		http://www.apexbt.com/search.php?catalog=A3513
A3528	Kinetin	525-79-1	B01	L1021-03	215.21	DMSO	C10H9N5O	C1=COC(=C1)CNC2=NC=NC3=C2NC=N3	Soluble in DMSO > 10 mM	Free Base	Others	Others	Plant growth hormones	http://www.apexbt.com/search.php?catalog=A3528
A3543	LDE225 Diphosphate	1218778-77-8	B02	L1021-03	681.49	DMSO	C26H32F3N3O11P2	CC1CN(CC(O1)C)C2=NC=C(C=C2)NC(=O)C3=CC=CC(=C3C)C4=CC=C(C=C4)OC(F)(F)F.OP(=O)(O)O.OP(=O)(O)O	≥27.85 mg/mL in DMSO, <3.8 mg/mL in EtOH, <3.52 mg/mL in H2O		Stem Cell	Smoothened		http://www.apexbt.com/search.php?catalog=A3543
A3546	Ledipasvir	1256388-51-8	B03	L1021-03	889	DMSO	C49H54F2N8O6	CC([C@@](/N=C(OC)\O)([H])C(N1CC2(C[C@@]1([H])C3=NC=C(N3)C4=CC5=C(C6=C(C5(F)F)C=C(C7=CC(N8)=C(N=C8[C@]9([H])[C@@]%1 ([H])CC[C@](N9C([C@](/N=C(OC)\O)([H])C(C)C)=O)([H])C%1 )C=C7)C=C6)C=C4)CC2)=O)C	>44.5mg/mL in DMSO	Free Base	Microbiology & Virology	HCV	HCV NS5A protein inhibitor	http://www.apexbt.com/search.php?catalog=A3546
A3549	Lesinurad	878672-00-5	B04	L1021-03	404.28	DMSO	C17H14BrN3O2S	C1CC1C2=CC=C(C3=CC=CC=C23)N4C(=NN=C4Br)SCC(=O)O	≥92.2 mg/mL in DMSO with ultrasonic, ≥40.9 mg/mL in EtOH with ultrasonic, <2.03 mg/mL in H2O		Membrane Transporter/Ion Channel	URAT1	URAT1 inhibitor	http://www.apexbt.com/search.php?catalog=A3549
A3551	Leuprolide Acetate	74381-53-6	B05	L1021-03	1269.45	DMSO	C61H88N16O14	CCNC(=O)C1CCCN1C(=O)C(CCCN=C(N)N)NC(=O)C(CC(C)C)NC(=O)C(CC(C)C)NC(=O)C(CC2=CC=C(C=C2)O)NC(=O)C(CO)NC(=O)C(CC3=CNC4=CC=CC=C43)NC(=O)C(CC5=CN=CN5)NC(=O)C6CCC(=O)N6.CC(=O)O	>126.9mg/mL in DMSO		Endocrinology and Hormones	GnRH	Pituitary GnRH receptors agonist	http://www.apexbt.com/search.php?catalog=A3551
A3552	Levomefolate calcium	151533-22-1	B06	L1021-03	499.53	DMSO	C40H48CaN14O12	CN1C(CNC2=C1C(=O)N=C(N2)N)CNC3=CC=C(C=C3)C(=O)NC(CCC(=O)O)C(=O)O.[Ca+2]	>4.17mg/mL in Water		Metabolism	Folate Analogue	Artificial form of folate	http://www.apexbt.com/search.php?catalog=A3552
A3564	Luliconazole	187164-19-8	B07	L1021-03	354.28	DMSO	C14H9Cl2N3S2	C1C(SC(=C(C#N)N2C=CN=C2)S1)C3=C(C=C(C=C3)Cl)Cl	>17.7mg/mL in DMSO	Free Base	Microbiology & Virology	Antibiotic	Azole antifungal agent(interdigital tinea pedis)	http://www.apexbt.com/search.php?catalog=A3564
A3575	LY2835219 free base	1231929-97-7	B08	L1021-03	506.59	EtOH	C27H32F2N8	CCN1CCN(CC2=CN=C(NC3=NC=C(F)C(C4=CC5=C(N=C(C)N5C(C)C)C(F)=C4)=N3)C=C2)CC1	≥4.83 mg/mL in DMSO with ultrasonic and warming, <2.52 mg/mL in H2O, ≥6.34 mg/mL in EtOH with gentle warming		Cell Cycle/Checkpoint	Cyclin-Dependent Kinases	CDK inhibitor	http://www.apexbt.com/search.php?catalog=A3575
A3593	Mefloquine hydrochloride	51773-92-3	B09	L1021-03	414.77	DMSO	C17H17ClF6N2O	C1CCNC(C1)C(C2=CC(=NC3=C2C=CC=C3C(F)(F)F)C(F)(F)F)O.Cl	>20.7mg/mL in DMSO	Salt	Microbiology & Virology	Antimalaria	Quinoline methanol antimalarial agent,	http://www.apexbt.com/search.php?catalog=A3593
A3599	Metoclopramide	364-62-5	B10	L1021-03	299.8	DMSO	C14H22ClN3O2	CCN(CC)CCNC(=O)C1=CC(=C(C=C1OC)N)Cl	Soluble in DMSO > 10 mM	Free Base	Neuroscience	Dopamine Receptor	Dopamine receptor antagonist	http://www.apexbt.com/search.php?catalog=A3599
A3606	Micafungin sodium	208538-73-2	B11	L1021-03	1292.26	DMSO	C56H70N9NaO23S	CCCCCOC1=CC=C(C=C1)C2=CC(=NO2)C3=CC=C(C=C3)C(=O)NC4CC(C(NC(=O)C5C(C(CN5C(=O)C(NC(=O)C(NC(=O)C6CC(CN6C(=O)C(NC4=O)C(C)O)O)C(C(C7=CC(=C(C=C7)O)OS(=O)(=O)[O-])O)O)C(CC(=O)N)O)C)O)O)O.[Na+]	>64.7mg/mL in DMSO	sodium	Others	β(1,3)-D-Glucan Synthase	Inhibitor of β-(1,3)-D-glucan synthesis;fungicide	http://www.apexbt.com/search.php?catalog=A3606
A3617	MK-4827	1038915-60-4	C01	L1021-03	320.39	DMSO	C19H20N4O	C1CC(CNC1)C2=CC=C(C=C2)N3C=C4C=CC=C(C4=N3)C(=O)N	>32mg/mL in DMSO		Chromatin/Epigenetics	PARP	PARP-1/-2 inhibitor,potent and selective	http://www.apexbt.com/search.php?catalog=A3617
A3618	MK-5172	1350514-68-9	C02	L1021-03	766.9	DMSO	C38H50N6O9S	COC1=CC2=C(N=C(CCCCC[C@@H]3C[C@H]3OC(N[C@@H](C(C)(C)C)C(N4[C@H](C(N[C@@]5(C(NS(=O)(C6CC6)=O)=O)[C@H](C5)C=C)=O)C[C@@H]7C4)=O)=O)C(O7)=N2)C=C1	>38.4mg/mL in DMSO		Proteases	NS3/4a protease	HCV NS3/4a protease inhibitor	http://www.apexbt.com/search.php?catalog=A3618
A3631	Monomethyl auristatin E	474645-27-7	C03	L1021-03	717.98	DMSO	C39H67N5O7	CCC(C)C(C(CC(=O)N1CCCC1C(C(C)C(=O)NC(C)C(C2=CC=CC=C2)O)OC)OC)N(C)C(=O)C(C(C)C)NC(=O)C(C(C)C)NC	≥35.9 mg/mL in DMSO, ≥48.5 mg/mL in EtOH with ultrasonic and warming, <2.34 mg/mL in H2O		Cell Cycle/Checkpoint	Microtubule/Tubulin		http://www.apexbt.com/search.php?catalog=A3631
A3653	Nelfinavir Mesylate	159989-65-8	C04	L1021-03	663.89	DMSO	C33H49N3O7S2	CC1=C(C=CC=C1O)C(=O)NC(CSC2=CC=CC=C2)C(CN3CC4CCCCC4CC3C(=O)NC(C)(C)C)O.CS(=O)(=O)O	>66.4mg/mL in DMSO	Mesylate	Proteases	HIV Protease	HIV protease inhibitor,antiretroviral drug for HIV treatment	http://www.apexbt.com/search.php?catalog=A3653
A3660	Nilotinib monohydrochloride monohydrate	923288-90-8	C05	L1021-03	583.99	DMSO	C28H25ClF3N7O2	CC1=C(C=C(C=C1)C(=O)NC2=CC(=CC(=C2)N3C=C(N=C3)C)C(F)(F)F)NC4=NC=CC(=N4)C5=CN=CC=C5.O.Cl	>210.8mg/mL in DMSO		TGF-β / Smad Signaling	Bcr-Abl	Bcr-Abl inhibitor	http://www.apexbt.com/search.php?catalog=A3660
A3664	Nordihydroguaiaretic acid	500-38-9	C06	L1021-03	302.36	DMSO	C18H22O4	CC(C(CC1=CC(O)=C(O)C=C1)C)CC2=CC(O)=C(O)C=C2	≥121 mg/mL in DMSO, ≥107 mg/mL in EtOH, <2.48 mg/mL in H2O		PI3K/Akt/mTOR Signaling	mTOR		http://www.apexbt.com/search.php?catalog=A3664
A3681	Olmesartan	144689-24-7	C07	L1021-03	446.5	DMSO	C24H26N6O3	CCCC1=NC(=C(N1CC2=CC=C(C=C2)C3=CC=CC=C3C4=NNN=N4)C(=O)O)C(C)(C)O	>22.3mg/mL in DMSO	Free Base	GPCR/G protein	Angiotensin Receptor	Angiotensin II receptor antagonist	http://www.apexbt.com/search.php?catalog=A3681
A3683	Olprinone Hydrochloride	119615-63-3	C08	L1021-03	286.72	DMSO	C14H11ClN4O	CC1=C(C=C(C(=O)N1)C#N)C2=CN3C=CN=C3C=C2.Cl	Soluble in DMSO		Metabolism	PDE	Phosphodiesterase 3 (PDE3) inhibitor, selective	http://www.apexbt.com/search.php?catalog=A3683
A3688	Oseltamivir	196618-13-0	C09	L1021-03	312.4	DMSO	C16H28N2O4	CCC(CC)OC1C=C(CC(C1NC(=O)C)N)C(=O)OCC	>31.2mg/ml in DMSO	Free Base	Microbiology & Virology	NA	inhibitor of influenza neuraminidase	http://www.apexbt.com/search.php?catalog=A3688
A3689	Oseltamivir acid	187227-45-8	C10	L1021-03	284.35	DMSO	C14H24N2O4	CCC(CC)OC1C=C(CC(C1NC(=O)C)N)C(=O)O	>14.2mg/mL in DMSO		Microbiology & Virology	NA	Influenza neuraminidase inhibitor	http://www.apexbt.com/search.php?catalog=A3689
A3707	Pemetrexed disodium hemipenta hydrate	357166-30-4	C11	L1021-03	468.42	H2O	C20H23N5NaO7+	C1=CC(=CC=C1CCC2=CNC3=C2C(=O)N=C(N3)N)C(=O)NC(CCC(=O)O)C(=O)O.O.[Na+]	Soluble in Water	Free Base	Apoptosis	Thymidylate Synthase	Antifolate and antimetabolite agent	http://www.apexbt.com/search.php?catalog=A3707
A3708	Pentostatin	53910-25-1	D01	L1021-03	268.27	DMSO	C11H16N4O4	C1C(C(OC1N2C=NC3=C2NC=NCC3O)CO)O	>13.4mg/mL in DMSO		GPCR/G protein	Adenosine Receptor	Irreversible adenosine deaminase inhibitor	http://www.apexbt.com/search.php?catalog=A3708
A3709	Peramivir	330600-85-6	D02	L1021-03	328.41	DMSO	C15H28N4O4	CCC(CC)C(C1C(CC(C1O)C(=O)O)N=C(N)N)NC(=O)C	Soluble in DMSO	Free Base	Microbiology & Virology	NA	Aeuraminidase inhibitor;antiviral drug	http://www.apexbt.com/search.php?catalog=A3709
A3722	Phenylpiracetam	77472-70-9	D03	L1021-03	218.25	DMSO	C12H14N2O2	O=C1N(CC(N)=O)CC(C2=CC=CC=C2)C1	25℃: DMSO		Others	Others	Nootropic derivative of piracetam	http://www.apexbt.com/search.php?catalog=A3722
A3727	Pitolisant hydrochloride	903576-44-3	D04	L1021-03	332.31	DMSO	C17H27Cl2NO	C1CCN(CC1)CCCOCCCC2=CC=C(C=C2)Cl.Cl	>16.6mg/mL in DMSO		Neuroscience	Histamine Receptor	Nonimidazole inverse agonist	http://www.apexbt.com/search.php?catalog=A3727
A3733	Pramipexole dihydrochloride	104632-25-9	D05	L1021-03	284.25	DMSO	C10H19Cl2N3S	CCCNC1CCC2=C(C1)SC(=N2)N.Cl.Cl	Soluble in DMSO > 10 mM		Neuroscience	Dopamine Receptor	Dopamine receptor agonist	http://www.apexbt.com/search.php?catalog=A3733
A3738	PSI-7977	1190307-88-0	D06	L1021-03	529.45	DMSO	C22H29FN3O9P	CC(C)OC(=O)C(C)NP(=O)(OCC1C(C(C(O1)N2C=CC(=O)NC2=O)(C)F)O)OC3=CC=CC=C3	>183mg/mL in DMSO		DNA Damage/DNA Repair	DNA Synthesis	Antiviral agents for chronic HCV infection	http://www.apexbt.com/search.php?catalog=A3738
A3744	Quetiapine	111974-69-7	D07	L1021-03	383.51	DMSO	C21H25N3O2S	C1CN(CCN1CCOCCO)C2=NC3=CC=CC=C3SC4=CC=CC=C42	Soluble in DMSO	Free Base	Neuroscience	Dopamine Receptor	Dopamine receptor antagonist	http://www.apexbt.com/search.php?catalog=A3744
A3750	Regorafenib hydrochloride	835621-07-3	D08	L1021-03	519.28	DMSO	C21H16Cl2F4N4O3	CNC(=O)C1=NC=CC(=C1)OC2=CC(=C(C=C2)NC(=O)NC3=CC(=C(C=C3)Cl)C(F)(F)F)F.Cl	>26mg/mL in DMSO	hydrochloride	Tyrosine Kinase	c-RET	Tyrosine kinase inhibitor	http://www.apexbt.com/search.php?catalog=A3750
A3751	Regorafenib monohydrate	1019206-88-2	D09	L1021-03	500.83	DMSO	C21H17ClF4N4O4	CNC(=O)C1=NC=CC(=C1)OC2=CC(=C(C=C2)NC(=O)NC3=CC(=C(C=C3)Cl)C(F)(F)F)F.O	>25.1mg/mL in DMSO		Tyrosine Kinase	c-RET	Tyrosine kinase inhibitor	http://www.apexbt.com/search.php?catalog=A3751
A3758	Retigabine dihydrochloride	150812-13-8	D10	L1021-03	376.25	DMSO	C16H20Cl2FN3O2	CCOC(=O)NC1=C(C=C(C=C1)NCC2=CC=C(C=C2)F)N.Cl.Cl	≥18.8 mg/mL in DMSO, ≥8.71 mg/mL in EtOH with ultrasonic and warming, ≥52.4 mg/mL in H2O with gentle warming		Membrane Transporter/Ion Channel	GABA Receptor		http://www.apexbt.com/search.php?catalog=A3758
A3763	RG7388	1229705-06-9	D11	L1021-03	616.48	DMSO	C31H29Cl2F2N3O4	CC(C)(C)CC1C(C(C(N1)C(=O)NC2=C(C=C(C=C2)C(=O)O)OC)C3=C(C(=CC=C3)Cl)F)(C#N)C4=C(C=C(C=C4)Cl)F	>30.8mg/mL in DMSO	Free Base	Apoptosis	p53	MDM2 antagonist, oral, selective	http://www.apexbt.com/search.php?catalog=A3763
A3765	Rilpivirine	500287-72-9	E01	L1021-03	366.42	DMSO	C22H18N6	CC1=CC(=CC(=C1NC2=NC(=NC=C2)NC3=CC=C(C=C3)C#N)C)C=CC#N	>12.3mg/mL in DMSO	Free Base	Microbiology & Virology	HIV	Inhibitor of next-generation nonnucleoside reverse transcriptase	http://www.apexbt.com/search.php?catalog=A3765
A3767	Riociguat	625115-55-1	E02	L1021-03	422.42	DMSO	C20H19FN8O2	CN(C1=C(N=C(N=C1N)C2=NN(C3=C2C=CC=N3)CC4=CC=CC=C4F)N)C(=O)OC	>17mg/mL in DMSO	Free Base	Others	Guanylate Cyclase	Soluble guanylate cyclase (sGC) stimulator	http://www.apexbt.com/search.php?catalog=A3767
A3768	Rivastigmine	123441-03-2	E03	L1021-03	250.34	DMSO	C14H22N2O2	CCN(C)C(=O)OC1=CC=CC(=C1)C(C)N(C)C	Soluble in DMSO	Free Base	Neuroscience	AChR	Cholinesterase inhibitor	http://www.apexbt.com/search.php?catalog=A3768
A3781	Ruxolitinib phosphate	1092939-17-7	E04	L1021-03	404.36	DMSO	C17H21N6O4P	[HH].C1CCC(C1)C(CC#N)N2C=C(C=N2)C3=C4C=CNC4=NC=N3.OOP(=O)=O	>20.2mg/mL in DMSO		Chromatin/Epigenetics	JAK	JAK1/JAK2 inhibitor	http://www.apexbt.com/search.php?catalog=A3781
A3785	Salinomycin	53003-10-4	E05	L1021-03	751	DMSO	C42H70O11	CCC(C1CCC(C(O1)C(C)C(C(C)C(=O)C(CC)C2C(CC(C3(O2)C=CC(C4(O3)CCC(O4)(C)C5CCC(C(O5)C)(CC)O)O)C)C)O)C)C(=O)O	≥91.8 mg/mL in DMSO, <2.29 mg/mL in H2O, ≥142.2 mg/mL in EtOH		Stem Cell	Wnt/β-catenin	Polyether ionophore antibiotic;anti-cancer	http://www.apexbt.com/search.php?catalog=A3785
A3787	Salirasib	162520-00-5	E06	L1021-03	358.54	DMSO	C22H30O2S	CC(=CCCC(=CCCC(=CCSC1=CC=CC=C1C(=O)O)C)C)C	>16.8mg/mL in DMSO	Free Base	MAPK Signaling	RasGAP (Ras- P21)	Inhibitor of active Ras protein	http://www.apexbt.com/search.php?catalog=A3787
A3789	Salmeterol xinafoate	94749-08-3	E07	L1021-03	603.75	DMSO	C36H45NO7	C1=CC=C(C=C1)CCCCOCCCCCCNCC(C2=CC(=C(C=C2)O)CO)O.C1=CC=C2C(=C1)C=CC(=C2O)C(=O)O	Soluble in DMSO > 10 mM	Free Base	GPCR/G protein	Adrenergic Receptor	β2-adrenergic receptor agonist	http://www.apexbt.com/search.php?catalog=A3789
A3791	Saquinavir mesylate	149845-06-7	E08	L1021-03	766.95	DMSO	C39H54N6O8S	CC(C)(C)NC(=O)C1CC2CCCCC2CN1CC(C(CC3=CC=CC=C3)NC(=O)C(CC(=O)N)NC(=O)C4=NC5=CC=CC=C5C=C4)O.CS(=O)(=O)O	>7.7mg/mL in DMSO	mesylate	Proteases	HIV Protease	HIV Protease Inhibitor	http://www.apexbt.com/search.php?catalog=A3791
A3817	Sildenafil	139755-83-2	E09	L1021-03	474.58	H2O	C22H30N6O4S	CCCC1=NN(C2=C1NC(=NC2=O)C3=C(C=CC(=C3)S(=O)(=O)N4CCN(CC4)C)OCC)C	>22.65mg/mL in DMSO		Metabolism	PDE	PDE5 inhibitor, selective	http://www.apexbt.com/search.php?catalog=A3817
A3820	Simeprevir	923604-59-5	E10	L1021-03	749.96	DMSO	C38H47N5O7S2	COC1=CC=C(C(O[C@H]2CC(C(N(C)CCCC/C=C\[C@H]3C[C@@]3(C(NS(=O)(C4CC4)=O)=O)NC5=O)=O)[C@H]5C2)=CC(C6=NC(C(C)C)=CS6)=N7)C7=C1C	>18.8mg/mL in DMSO	Free Base	Proteases	HCV Protease	Inhibitor of HCV NS3/4A protease	http://www.apexbt.com/search.php?catalog=A3820
A3856	Tamibarotene	94497-51-5	E11	L1021-03	351.44	DMSO	C22H25NO3	CC1(CCC(C2=C1C=CC(=C2)NC(=O)C3=CC=C(C=C3)C(=O)O)(C)C)C	>13.4mg/mL in DMSO	Free Base	Others	RARs	RARα agonist	http://www.apexbt.com/search.php?catalog=A3856
A3863	Tedizolid	856866-72-3	F01	L1021-03	370.34	DMSO	C17H15FN6O3	CN1N=C(N=N1)C2=NC=C(C=C2)C3=C(C=C(C=C3)N4CC(OC4=O)CO)F	>9.25mg/ml in DMSO	Free Base	Microbiology & Virology	Antibiotic	Oxazolidinone for gram-positive infections	http://www.apexbt.com/search.php?catalog=A3863
A3865	Teneligliptin hydrobromide	906093-29-6	F02	L1021-03	1257.72	DMSO	C44H65Br5N12O2S2	CC1=NN(C(=C1)N2CCN(CC2)C3CC(NC3)C(=O)N4CCSC4)C5=CC=CC=C5.CC1=NN(C(=C1)N2CCN(CC2)C3CC(NC3)C(=O)N4CCSC4)C5=CC=CC=C5.Br.Br.Br.Br.Br	>62.9mg/mL in DMSO	hydrobromide	Proteases	DPP-4	Dipeptidyl peptidase-4 inhibitor	http://www.apexbt.com/search.php?catalog=A3865
A3872	TH-302	918633-87-1	F03	L1021-03	449.04	DMSO	C9H16Br2N5O4P	CN1C(=CN=C1[N+](=O)[O-])COP(=O)(NCCBr)NCCBr	>22.5mg/mL in DMSO	free base	DNA Damage/DNA Repair	Topoisomerase	Hypoxia-activated prodrug,inhibits H460/HT29 cell growth	http://www.apexbt.com/search.php?catalog=A3872
A3874	Tiotropium Bromide	136310-93-5	F04	L1021-03	472.42	DMSO	C19H22BrNO4S2	O=C(C(C1=C([H])C([H])=C([H])S1)(C2=C([H])C([H])=C([H])S2)O[H])O[C@@]3([H])C([H])([H])[C@]4([H])[N+](C([H])([H])[H])(C([H])([H])[H])[C@@](C3([H])[H])([H])[C@@]5([H])O[C@@]45[H].[Br-]	Soluble in DMSO	Bromide	Neuroscience	AChR	MAChR M antagonist	http://www.apexbt.com/search.php?catalog=A3874
A3875	Tipiracil hydrochloride	183204-72-0	F05	L1021-03	279.12	H2O	C9H12Cl2N4O2	C1CC(=N)N(C1)CC2=C(C(=O)NC(=O)N2)Cl.Cl	>13.25mg/mL in DMSO		Others	Thymidine phosphorylase	Thymidine phosphorylase inhibitor	http://www.apexbt.com/search.php?catalog=A3875
A3877	Tirofiban hydrochloride monohydrate	150915-40-5	F06	L1021-03	495.07	DMSO	C22H39ClN2O6S	O=C(O)[C@@H](NS(=O)(CCCC)=O)CC1=CC=C(OCCCCC2CCNCC2)C=C1.Cl.O	>24.8mg/mL in DMSO	Hydrochloride	Others	Glycoprotein	Glycoprotein IIb/IIIa inhibitor	http://www.apexbt.com/search.php?catalog=A3877
A3887	Trametinib DMSO solvate	1187431-43-1	F07	L1021-03	693.53	DMSO	C28H29FIN5O5S	CC1=C2C(=C(N(C1=O)C)NC3=C(C=C(C=C3)I)F)C(=O)N(C(=O)N2C4=CC(=CC=C4)NC(=O)C)C5CC5.CS(=O)C	>11.6mg/mL in DMSO		MAPK Signaling	MEK1/2	Allosteric MEK1/MEK2 kinase inhibitor	http://www.apexbt.com/search.php?catalog=A3887
A3888	Trelagliptin	865759-25-7	F08	L1021-03	357.38	DMSO	C18H20FN5O2	CN1C(=O)C=C(N(C1=O)CC2=C(C=CC(=C2)F)C#N)N3CCCC(C3)N	>11.6mg/mL in DMSO	Free Base	Proteases	DPP-4	DPP-4 inhibitor,long-acting and selective	http://www.apexbt.com/search.php?catalog=A3888
A3891	Triptolide	38748-32-2	F09	L1021-03	360.41	DMSO	C20H24O6	CC(C)C12C(O1)C3C4(O3)C5(CCC6=C(C5CC7C4(C2O)O7)COC6=O)C	≥36 mg/mL in DMSO, <2.56 mg/mL in EtOH, <2.46 mg/mL in H2O		Immunology/Inflammation	NF-κB		http://www.apexbt.com/search.php?catalog=A3891
A3892	Triptonide	38647-11-9	F10	L1021-03	358.39	DMSO	C20H22O6	CC([C@]12[C@@H](O2)[C@H]3[C@@]4(O3)[C@]5(CCC6=C([C@]5([H])C[C@H]7[C@@]4(O7)C1=O)COC6=O)C)C	≥16.35 mg/mL in DMSO, <2.61 mg/mL in EtOH, <2.46 mg/mL in H2O		Others	dCTP Pyrophosphatase		http://www.apexbt.com/search.php?catalog=A3892
A3893	Troglitazone	97322-87-7	F11	L1021-03	441.54	DMSO	C24H27NO5S	CC1=C(C(=C2CCC(OC2=C1C)(C)COC3=CC=C(C=C3)CC4C(=O)NC(=O)S4)C)O	>20.9mg/mL in DMSO		Metabolism	PPAR	Selective PPARγ agonist	http://www.apexbt.com/search.php?catalog=A3893
A3918	Vilazodone	163521-12-8	G01	L1021-03	441.52	DMSO	C26H27N5O2	C1CN(CCN1CCCCC2=CNC3=C2C=C(C=C3)C#N)C4=CC5=C(C=C4)OC(=C5)C(=O)N	≥100mg/mL (226.49 mM) in DMSO;< 0.1mg/mL (insoluble) in H2O		Neuroscience	5-HT Receptor	Combined SSRI and 5-HT1A receptor partial agonist	http://www.apexbt.com/search.php?catalog=A3918
A3919	Vilazodone Hydrochloride	163521-08-2	G02	L1021-03	477.99	DMSO	C26H28ClN5O2	C1CN(CCN1CCCCC2=CNC3=C2C=C(C=C3)C#N)C4=CC5=C(C=C4)OC(=C5)C(=O)N.Cl	Soluble in DMSO > 10 mM	Hydrochloride	Neuroscience	5-HT Receptor	Combined SSRI and 5-HT1A receptor partial agonist	http://www.apexbt.com/search.php?catalog=A3919
A3920	Vinblastine sulfate	143-67-9	G03	L1021-03	909.05	DMSO	C46H60N4O13S	CCC1(CC2CC(C3=C(CCN(C2)C1)C4=CC=CC=C4N3)(C5=C(C=C6C(=C5)C78CCN9C7C(C=CC9)(C(C(C8N6C)(C(=O)OC)O)OC(=O)C)CC)OC)C(=O)OC)O.OS(=O)(=O)O	>28.9mg/mL in DMSO	sulfate	Ubiquitination/Proteasome	Autophagy	Anti-mitotic agent	http://www.apexbt.com/search.php?catalog=A3920
A3921	Vinorelbine ditartrate	125317-39-7	G04	L1021-03	1079.11	DMSO	C53H66N4O20	CCC1=CC2CC(C3=C(CN(C2)C1)C4=CC=CC=C4N3)(C5=C(C=C6C(=C5)C78CCN9C7C(C=CC9)(C(C(C8N6C)(C(=O)OC)O)OC(=O)C)CC)OC)C(=O)OC.C(C(C(=O)O)O)(C(=O)O)O.C(C(C(=O)O)O)(C(=O)O)O	>33.7mg/mL in DMSO	ditartrate	Others	Others	Anti-mitotic chemotherapy drug	http://www.apexbt.com/search.php?catalog=A3921
A3926	Vortioxetine	508233-74-7	G05	L1021-03	298.45	DMSO	C18H22N2S	CC1=CC(=C(C=C1)SC2=CC=CC=C2N3CCNCC3)C	Soluble in DMSO		Neuroscience	5-HT Receptor	5-HT receptors antagonist	http://www.apexbt.com/search.php?catalog=A3926
A3952	Ziprasidone	146939-27-7	G06	L1021-03	412.94	DMSO	C21H21ClN4OS	C1CN(CCN1CCC2=C(C=C3C(=C2)CC(=O)N3)Cl)C4=NSC5=CC=CC=C54	DMSO	Free Base	Neuroscience	5-HT Receptor	5-HT (serotonin)/dopamine receptor antagonist	http://www.apexbt.com/search.php?catalog=A3952
A3953	Ziprasidone hydrochloride monohydrate	138982-67-9	G07	L1021-03	467.41	DMSO	C21H24Cl2N4O2S	C1CN(CCN1CCC2=C(C=C3C(=C2)CC(=O)N3)Cl)C4=NSC5=CC=CC=C54.O.Cl	Limited solubility	Hydrochloride	Neuroscience	5-HT Receptor	5-HT (serotonin)/dopamine receptor antagonist	http://www.apexbt.com/search.php?catalog=A3953
A3966	Doxorubicin	23214-92-8	G08	L1021-03	543.52	DMSO	C27H29NO11	CC1C(C(CC(O1)OC2CC(CC3=C(C4=C(C(=C23)O)C(=O)C5=C(C4=O)C=CC=C5OC)O)(C(=O)CO)O)N)O	>27.2mg/mL in DMSO	Free Base	DNA Damage/DNA Repair	Topoisomerase	Topo II inhibitor,immunosuppresive antineoplastic antibiotic	http://www.apexbt.com/search.php?catalog=A3966
A3967	Lapatinib Ditosylate	388082-78-8	G09	L1021-03	925.46	DMSO	C29H26ClFN4O4S 2C7H8O3S	CC1=CC=C(C=C1)S(=O)(=O)O.CC1=CC=C(C=C1)S(=O)(=O)O.CS(=O)(=O)CCNCC1=CC=C(O1)C2=CC3=C(C=C2)N=CN=C3NC4=CC(=C(C=C4)OCC5=CC(=CC=C5)F)Cl	>24.3mg/mL in DMSO	Ditosylate	JAK/STAT Signaling	EGFR	EGFR/HER2 inhibitor,potent and selective	http://www.apexbt.com/search.php?catalog=A3967
A4007	MLN9708	1201902-80-8	G10	L1021-03	517.1	DMSO	C20H23BCl2N2O9	B1(OC(=O)CC(O1)(CC(=O)O)C(=O)O)C(CC(C)C)NC(=O)CNC(=O)C2=C(C=CC(=C2)Cl)Cl	>20.85mg/mL in DMSO		Ubiquitination/Proteasome	Proteasome	Proteasome inhibitor	http://www.apexbt.com/search.php?catalog=A4007
A4008	MLN2238	1072833-77-2	G11	L1021-03	361	DMSO	C14H19BCl2N2O4	B(C(CC(C)C)NC(=O)CNC(=O)C1=C(C=CC(=C1)Cl)Cl)(O)O	>16.8mg/mL in DMSO	Free Base	Ubiquitination/Proteasome	Proteasome	β5 site of the 20S proteasome inhibitor	http://www.apexbt.com/search.php?catalog=A4008
A4009	CEP-18770	847499-27-8	H01	L1021-03	413.3	DMSO	C21H28BN3O5	B(C(CC(C)C)NC(=O)C(C(C)O)NC(=O)C1=CC=CC(=N1)C2=CC=CC=C2)(O)O	>16.8mg/mL in DMSO	Free Base	Ubiquitination/Proteasome	Proteasome	Proteasome inhibitor	http://www.apexbt.com/search.php?catalog=A4009
A4012	Gabexate mesylate	56974-61-9	H02	L1021-03	417.48	DMSO	C16H23N3O4.CH4O3S	CCOC(=O)C1=CC=C(C=C1)OC(=O)CCCCCN=C(N)N.CS(=O)(=O)O	>18.2mg/mL in DMSO	Mesylate	Proteases	Serine Protease	Trypsin-like serine proteinases inhibitor	http://www.apexbt.com/search.php?catalog=A4012
A4013	Aspirin (Acetylsalicylic acid)	50-78-2	H03	L1021-03	180.16	DMSO	C9H8O4	CC(=O)OC1=CC=CC=C1C(=O)O	>8.6mg/mL in DMSO	Free Base	Neuroscience	COX	Cyclooxygenase (COX) inhibitor	http://www.apexbt.com/search.php?catalog=A4013
A4014	Artemether (SM-224)	71963-77-4	H04	L1021-03	298.4	DMSO	C16H26O5	[H][C@]12[C@@]3([C@@]4([H])CC[C@@]2([H])C)[C@@](O[C@H](OC)[C@@]4(C)[H])([H])O[C@@](OO3)(C)CC1	≥15.3 mg/mL in DMSO, ≥90.2 mg/mL in EtOH, <2.3 mg/mL in H2O		Ubiquitination/Proteasome	Proteasome		http://www.apexbt.com/search.php?catalog=A4014
A4015	Disulfiram	97-77-8	H05	L1021-03	296.54	DMSO	C10H20N2S4	CCN(CC)C(=S)SSC(=S)N(CC)CC	>12mg/mL in DMSO	Free Base	Metabolism	Dopamine β-hydroxylase	Dopamine β-hydroxylase inhibitor	http://www.apexbt.com/search.php?catalog=A4015
A4022	BMS-708163 (Avagacestat)	1146699-66-2	H06	L1021-03	520.88	DMSO	C20H17ClF4N4O4S	C1=CC(=CC=C1S(=O)(=O)N(CC2=C(C=C(C=C2)C3=NOC=N3)F)C(CCC(F)(F)F)C(=O)N)Cl	>177.6mg/mL in DMSO		Proteases	Gamma Secretase	γ-secretase inhibitor	http://www.apexbt.com/search.php?catalog=A4022
A4024	Danoprevir (RG7227)	850876-88-9	H07	L1021-03	731.83	DMSO	C35H46FN5O9S	FC1=CC=CC2=C1CN(C2)C(O[C@@H]3C[C@](C(N[C@@]4(C(NS(=O)(C5CC5)=O)=O)[C@@](/C=C\CCCCC[C@@H]6N([H])C(OC(C)(C)C)=O)([H])C4)=O)([H])N(C6=O)C3)=O	≥32.6 mg/mL in DMSO, ≥46.4 mg/mL in EtOH with ultrasonic, <2.26 mg/mL in H2O		Proteases	HCV Protease		http://www.apexbt.com/search.php?catalog=A4024
A4031	Telaprevir (VX-950)	402957-28-2	H08	L1021-03	679.9	DMSO	C36H53N7O6	CCCC(C(=O)C(=O)NC1CC1)NC(=O)C2C3CCCC3CN2C(=O)C(C(C)(C)C)NC(=O)C(C4CCCCC4)NC(=O)C5=NC=CN=C5	>33mg/mL in DMSO	Free Base	Proteases	HCV Protease	HCV NS3-4A protease inhibitor	http://www.apexbt.com/search.php?catalog=A4031
A4032	VX-222 (VCH-222, Lomibuvir)	1026785-59-0	H09	L1021-03	445.6	DMSO	C25H35NO4S	CC1CCC(CC1)C(=O)N(C2CCC(CC2)O)C3=C(SC(=C3)C#CC(C)(C)C)C(=O)O	>44.6mg/mL in DMSO		Proteases	HCV Protease	NNI of HCV RNA polymerase	http://www.apexbt.com/search.php?catalog=A4032
A4033	Glimepiride	93479-97-1	H10	L1021-03	490.62	DMSO	C24H34N4O5S	CCC1=C(CN(C1=O)C(=O)NCCC2=CC=C(C=C2)S(=O)(=O)NC(=O)NC3CCC(CC3)C)C	>21.5mg/mL in DMSO	Free Base	Proteases	DPP-4	Sulfonylurea compound	http://www.apexbt.com/search.php?catalog=A4033
A4034	Linagliptin (BI-1356)	668270-12-0	H11	L1021-03	472.5	DMSO	C25H28N8O2	CC#CCN1C2=C(N=C1N3CCCC(C3)N)N(C(=O)N(C2=O)CC4=NC5=CC=CC=C5C(=N4)C)C	>17.9mg/mL in DMSO	Free Base	Proteases	DPP-4	DDP-4 inhibitor,highly potent and competitive	http://www.apexbt.com/search.php?catalog=A4034
A4036	Sitagliptin phosphate monohydrate	654671-77-9	A01	L1021-04	523.3	DMSO	C16H15F6N5O.H3PO4.H2O	[HH].C1CN2C(=NN=C2C(F)(F)F)CN1C(=O)CC(CC3=CC(=C(C=C3F)F)F)N.O.OOP(=O)=O	>26.2mg/mL in DMSO	phosphate	Proteases	DPP-4	Potent DPP-4 inhibitor	http://www.apexbt.com/search.php?catalog=A4036
A4037	Vildagliptin (LAF-237)	274901-16-5	A02	L1021-04	303.4	DMSO	C17H25N3O2	C1CC(N(C1)C(=O)CNC23CC4CC(C2)CC(C4)(C3)O)C#N	>12.1mg/mL in DMSO	Free Base	Proteases	DPP-4	DPP-4 inhibitor	http://www.apexbt.com/search.php?catalog=A4037
A4038	Alogliptin (SYR-322)	850649-61-5	A03	L1021-04	339.39	DMSO	C18H21N5O2	CN1C(=O)C=C(N(C1=O)CC2=CC=CC=C2C#N)N3CCCC(C3)N	>14.8mg/mL in DMSO	Free Base	Proteases	DPP-4	DPP-4 inhibitor,potent and highly selective	http://www.apexbt.com/search.php?catalog=A4038
A4040	Atazanavir sulfate (BMS-232632-05)	229975-97-7	A04	L1021-04	802.9	DMSO	C38H52N6O7.H2SO4	CC(C)(C)C(C(=O)NC(CC1=CC=CC=C1)C(CN(CC2=CC=C(C=C2)C3=CC=CC=N3)NC(=O)C(C(C)(C)C)NC(=O)OC)O)NC(=O)OC.OS(=O)(=O)O	Soluble in DMSO > 10 mM	Sulfate	Proteases	HIV Protease	Protease inhibitor	http://www.apexbt.com/search.php?catalog=A4040
A4049	Marimastat	154039-60-8	A05	L1021-04	331.41	DMSO	C15H29N3O5	CC(C)CC(C(C(=O)NO)O)C(=O)NC(C(=O)NC)C(C)(C)C	>16.6mg/mL in DMSO	Free Base	Proteases	MMP	MMPs inhibitor,board spectrum	http://www.apexbt.com/search.php?catalog=A4049
A4050	GM 6001	142880-36-2	A06	L1021-04	388.46	DMSO	C20H28N4O4	CC(C)CC(CC(=O)NO)C(=O)NC(CC1=CNC2=CC=CC=C21)C(=O)NC	>19.4mg/mL in DMSO	Free Base	Proteases	MMP	Broad spectrum MMP inhibitor	http://www.apexbt.com/search.php?catalog=A4050
A4052	Doxycycline hyclate	24390-14-5	A07	L1021-04	480.9	DMSO	C22H24N2O8.HC	O=C(C1=C(O)[C@]2(O)[C@]([C@@H](O)[C@@]3([H])C(C2=O)=C(O)C4=C(O)C=CC=C4[C@@H]3C)([H])[C@H](N(C)C)C1=O)N.Cl	>22.2mg/mL in DMSO	Hydrochloride	Others	Others	MMP inhibitor	http://www.apexbt.com/search.php?catalog=A4052
A4054	17-AAG (KOS953)	75747-14-7	A08	L1021-04	585.7	DMSO	C31H43N3O8	CC1CC(C(C(C=C(C(C(C=CC=C(C(=O)NC2=CC(=O)C(=C(C1)C2=O)NCC=C)C)OC)OC(=O)N)C)C)O)OC	>25mg/mL in DMSO	Free Base	Proteases	HSP	Hsp90 inhibitor	http://www.apexbt.com/search.php?catalog=A4054
A4056	AT13387	912999-49-6	A09	L1021-04	409.5	DMSO	C24H31N3O3	CC(C)C1=C(C=C(C(=C1)C(=O)N2CC3=C(C2)C=C(C=C3)CN4CCN(CC4)C)O)O	>13.3mg/mL in DMSO	Free Base	Proteases	HSP	Hsp90 inhibitor	http://www.apexbt.com/search.php?catalog=A4056
A4070	Elvitegravir (GS-9137)	697761-98-1	A10	L1021-04	447.9	DMSO	C23H23ClFNO5	CC(C)C(CO)N1C=C(C(=O)C2=CC(=C(C=C21)OC)CC3=C(C(=CC=C3)Cl)F)C(=O)O	>20.4mg/mL in DMSO	Free Base	Proteases	HIV Integrase	HIV-1 integrase inhibitor,potent	http://www.apexbt.com/search.php?catalog=A4070
A4071	Fluorouracil (Adrucil)	51-21-8	A11	L1021-04	130.1	DMSO	C4H3FN2O2	C1=C(C(=O)NC(=O)N1)F	>6.5mg/mL in DMSO	Free Base	Proteases	HIV Integrase	Antitumor agent;inhibitor of thymidylate synthase	http://www.apexbt.com/search.php?catalog=A4071
A4072	MK-2048	869901-69-9	B01	L1021-04	461.9	DMSO	C21H21ClFN5O4	CCN1CC(N2C3=C(C(=C2C1=O)O)C(=O)N(N=C3C(=O)NC)CC4=CC(=C(C=C4)F)Cl)C	≥10.55 mg/mL in DMSO, ≥3.68 mg/mL in EtOH with ultrasonic and warming, <2.2 mg/mL in H2O		Proteases	HIV Integrase		http://www.apexbt.com/search.php?catalog=A4072
A4073	Raltegravir (MK-0518)	518048-05-0	B02	L1021-04	444.4	DMSO	C20H21FN6O5	CC1=NN=C(O1)C(=O)NC(C)(C)C2=NC(=C(C(=O)N2C)O)C(=O)NCC3=CC=C(C=C3)F	>20mg/mL in DMSO	Free Base	Proteases	HIV Integrase	HIV-1 integrase inhibitor	http://www.apexbt.com/search.php?catalog=A4073
A4074	S/GSK1349572	1051375-16-6	B03	L1021-04	419.4	DMSO	C20H19F2N3O5	CC1CCOC2N1C(=O)C3=C(C(=O)C(=CN3C2)C(=O)NCC4=C(C=C(C=C4)F)F)O	>41.9mg/mL in DMSO	Free Base	Proteases	HIV Integrase	HIV integrase inhibitor, novel and potent	http://www.apexbt.com/search.php?catalog=A4074
A4078	Captopril	62571-86-2	B04	L1021-04	217.3	DMSO	C9H15NO3S	OC(C1CCCN1C(C(CS)C)=O)=O	≥21.7 mg/mL in DMSO, ≥105.2 mg/mL in EtOH with ultrasonic, ≥48.6 mg/mL in H2O with ultrasonic		Endocrinology and Hormones	RAAS		http://www.apexbt.com/search.php?catalog=A4078
A4080	Moxonidine	75438-57-2	B05	L1021-04	241.68	DMSO	C9H12ClN5O	CC1=NC(=C(C(=N1)Cl)NC2=NCCN2)OC	>11.3mg/mL in DMSO	Free Base	Others	Imidazoline Receptors	I1R/α2AR agonist	http://www.apexbt.com/search.php?catalog=A4080
A4082	Olmesartan medoxomil	144689-63-4	B06	L1021-04	558.6	DMSO	C29H30N6O6	CCCC1=NC(=C(N1CC2=CC=C(C=C2)C3=CC=CC=C3C4=NNN=N4)C(=O)OCC5=C(OC(=O)O5)C)C(C)(C)O	>21.1mg/mL in DMSO	Free Base	Proteases	ACE	AT1 receptor antagonist	http://www.apexbt.com/search.php?catalog=A4082
A4083	Rocilinostat (ACY-1215)	1316214-52-4	B07	L1021-04	433.5	DMSO	C24H27N5O3	C1=CC=C(C=C1)N(C2=CC=CC=C2)C3=NC=C(C=N3)C(=O)NCCCCCCC(=O)NO	>21.7mg/mL in DMSO	Free Base	DNA Damage/DNA Repair	HDAC	Selective HDAC6 inhibitor	http://www.apexbt.com/search.php?catalog=A4083
A4084	Vorinostat (SAHA, MK0683)	149647-78-9	B08	L1021-04	264.3	DMSO	C14H20N2O3	C1=CC=C(C=C1)NC(=O)CCCCCCC(=O)NO	>4.4mg/mL in DMSO	Free Base	DNA Damage/DNA Repair	HDAC	HDAC inhibitor	http://www.apexbt.com/search.php?catalog=A4084
A4089	Mocetinostat (MGCD0103, MG0103)	726169-73-9	B09	L1021-04	396.44	DMSO	C23H20N6O	C1=CC=C(C(=C1)N)NC(=O)C2=CC=C(C=C2)CNC3=NC=CC(=N3)C4=CN=CC=C4	>19.8mg/mL in DMSO	Free Base	DNA Damage/DNA Repair	HDAC	HDAC inhibitor,isotype-selective and potent	http://www.apexbt.com/search.php?catalog=A4089
A4092	CUDC-101	1012054-59-9	B10	L1021-04	434.49	DMSO	C24H26N4O4	COC1=C(C=C2C(=C1)N=CN=C2NC3=CC=CC(=C3)C#C)OCCCCCCC(=O)NO	>21.7mg/mL in DMSO	Free Base	DNA Damage/DNA Repair	HDAC	Multitargeted HDAC inhibitor	http://www.apexbt.com/search.php?catalog=A4092
A4095	Pracinostat (SB939)	929016-96-6	B11	L1021-04	358.48	DMSO	C20H30N4O2	CCCCC1=NC2=C(N1CCN(CC)CC)C=CC(=C2)C=CC(=O)NO	>11.4mg/mL in DMSO	Free Base	DNA Damage/DNA Repair	HDAC	Pan-HDAC inhibitor	http://www.apexbt.com/search.php?catalog=A4095
A4096	Belinostat (PXD101)	414864-00-9	C01	L1021-04	318.35	DMSO	C15H14N2O4S	C1=CC=C(C=C1)NS(=O)(=O)C2=CC=CC(=C2)C=CC(=O)NO	>15.9mg/mL in DMSO	Free Base	DNA Damage/DNA Repair	HDAC	Hydroxamate-type HDAC inhibitor	http://www.apexbt.com/search.php?catalog=A4096
A4098	PCI-24781 (CRA-024781)	783355-60-2	C02	L1021-04	397.42	DMSO	C21H23N3O5	CN(C)CC1=C(OC2=CC=CC=C21)C(=O)NCCOC3=CC=C(C=C3)C(=O)NO	Soluble in DMSO > 10 mM	Free Base	DNA Damage/DNA Repair	HDAC	Pan-HDAC inhibitor	http://www.apexbt.com/search.php?catalog=A4098
A4099	Valproic acid sodium salt (Sodium valproate)	1069-66-5	C03	L1021-04	166.19	DMSO	C8H15NaO2	CCCC(CCC)C(=O)[O-].[Na+]	>8.4mg/mL in DMSO	Free Base	DNA Damage/DNA Repair	HDAC	HDAC inhibitor	http://www.apexbt.com/search.php?catalog=A4099
A4107	Sodium Phenylbutyrate	1716-12-7	C04	L1021-04	186.18	DMSO	C10H11O2.Na	C1=CC=C(C=C1)CCCC(=O)[O-].[Na+]	≥27.65mg/ml in H2O	Sodium	DNA Damage/DNA Repair	HDAC	Histone deacetylase inhibitor	http://www.apexbt.com/search.php?catalog=A4107
A4110	MLN8237 (Alisertib)	1028486-01-2	C05	L1021-04	518.92	DMSO	C27H20ClFN4O4	COC1=C(C(=CC=C1)F)C2=NCC3=CN=C(N=C3C4=C2C=C(C=C4)Cl)NC5=CC(=C(C=C5)C(=O)O)OC	>25.9mg/mL in DMSO	Free Base	Chromatin/Epigenetics	Aurora Kinase	Aurora A Kinase inhibitor, Potent and selective	http://www.apexbt.com/search.php?catalog=A4110
A4111	VX-680 (MK-0457,Tozasertib)	639089-54-6	C06	L1021-04	464.59	DMSO	C23H28N8OS	CC1=CC(=NN1)NC2=NC(=NC(=C2)N3CCN(CC3)C)SC4=CC=C(C=C4)NC(=O)C5CC5	>23.3mg/mL in DMSO	Free Base	Chromatin/Epigenetics	Aurora Kinase	Aurora kinase inhibitor	http://www.apexbt.com/search.php?catalog=A4111
A4112	Barasertib (AZD1152-HQPA)	722544-51-6	C07	L1021-04	507.56	DMSO	C26H30FN7O3	CCN(CCCOC1=CC2=C(C=C1)C(=NC=N2)NC3=NNC(=C3)CC(=O)NC4=CC(=CC=C4)F)CCO	>25.4mg/mL in DMSO	Free Base	Chromatin/Epigenetics	Aurora Kinase	Aurora Kinase B inhibitor, Potent and selective	http://www.apexbt.com/search.php?catalog=A4112
A4135	Tofacitinib (CP-690550) Citrate	540737-29-9	C08	L1021-04	504.49	DMSO	C16H20N6O.C6H8O7	CC1CCN(CC1N(C)C2=NC=NC3=C2C=CN3)C(=O)CC#N.C(C(=O)O)C(CC(=O)O)(C(=O)O)O	>25.2mg/mL in DMSO	Citrate	Chromatin/Epigenetics	JAK	Potent JAK inhibitor	http://www.apexbt.com/search.php?catalog=A4135
A4136	TG101348 (SAR302503)	936091-26-8	C09	L1021-04	524.68	DMSO	C27H36N6O3S	CC1=CN=C(N=C1NC2=CC(=CC=C2)S(=O)(=O)NC(C)(C)C)NC3=CC=C(C=C3)OCCN4CCCC4	>26.2mg/mL in DMSO	Free Base	Chromatin/Epigenetics	JAK	JAK-2 inhibitor,potent and selective	http://www.apexbt.com/search.php?catalog=A4136
A4138	Tofacitinib (CP-690550,Tasocitinib)	477600-75-2	C10	L1021-04	312.37	DMSO	C16H20N6O	CC1CCN(CC1N(C)C2=NC=NC3=C2C=CN3)C(=O)CC#N	>15.6mg/mL in DMSO	Free Base	Chromatin/Epigenetics	JAK	Janus kinase inhibitor	http://www.apexbt.com/search.php?catalog=A4138
A4141	Baricitinib (LY3009104, INCB028050)	1187594-09-7	C11	L1021-04	371.42	DMSO	C16H17N7O2S	CCS(=O)(=O)N1CC(C1)(CC#N)N2C=C(C=N2)C3=C4C=CNC4=NC=N3	>18.6mg/mL in DMSO		Chromatin/Epigenetics	JAK	JAK1/JAK2 inhibitor,selective orally bioavailable	http://www.apexbt.com/search.php?catalog=A4141
A4147	LY2784544	1229236-86-5	D01	L1021-04	469.94	DMSO	C23H25ClFN7O	CC1=CC(=NN1)NC2=NN3C(=C(N=C3C(=C2)CN4CCOCC4)C)CC5=C(C=C(C=C5)Cl)F	>23.5mg/mL in DMSO	Free Base	Chromatin/Epigenetics	JAK	JAK2 inhibitor,highly potent and selective	http://www.apexbt.com/search.php?catalog=A4147
A4153	BMN 673	1207456-01-6	D02	L1021-04	380.35	DMSO	C19H14F2N6O	FC1=CC2=C3C([C@H](C4=NC=NN4C)[C@@H](C(C=C5)=CC=C5F)NC3=C1)=NNC2=O	≥19.0 mg/mL in DMSO, ≥14.2 mg/mL in EtOH with ultrasonic and warming, <2.41 mg/mL in H2O		DNA Damage/DNA Repair	PARP		http://www.apexbt.com/search.php?catalog=A4153
A4154	Olaparib (AZD2281, Ku-0059436)	763113-22-0	D03	L1021-04	434.46	DMSO	C24H23FN4O3	C1CC1C(=O)N2CCN(CC2)C(=O)C3=C(C=CC(=C3)CC4=NNC(=O)C5=CC=CC=C54)F	>21.7mg/mL in DMSO	Free Base	Chromatin/Epigenetics	PARP	Potent PARP1/PARP2 inhibitor	http://www.apexbt.com/search.php?catalog=A4154
A4156	Rucaparib (AG-014699,PF-01367338)	459868-92-9	D04	L1021-04	421.36	DMSO	C19H18FN3O.H3PO4	OP(O)(O)=O.FC1=CC2=C3C(CCNC2=O)=C(C4=CC=C(CNC)C=C4)NC3=C1	>21.1mg/mL in DMSO	Phosphate	Chromatin/Epigenetics	PARP	Potent PARP inhibitor	http://www.apexbt.com/search.php?catalog=A4156
A4157	Iniparib (BSI-201)	160003-66-7	D05	L1021-04	292.03	DMSO	C7H5IN2O3	C1=CC(=C(C=C1C(=O)N)[N+](=O)[O-])I	>103.4mg/mL in DMSO		Chromatin/Epigenetics	PARP	PARP1 inhibitor,intravenously adminsitered	http://www.apexbt.com/search.php?catalog=A4157
A4168	Entacapone	130929-57-6	D06	L1021-04	305.29	DMSO	C14H15N3O5	CCN(CC)C(=O)C(=CC1=CC(=C(C(=C1)O)O)[N+](=O)[O-])C#N	>13.1mg/mL in DMSO		Chromatin/Epigenetics	Histone Methyltransferase	COMT inhibitor	http://www.apexbt.com/search.php?catalog=A4168
A4176	Thioguanine	154-42-7	D07	L1021-04	167.19	DMSO	C5H5N5S	C1=NC2=C(N1)C(=S)N=C(N2)N	>8.35mg/mL in DMSO with gentle warming		DNA Damage/DNA Repair	DNA Methyltransferase	Purine antimetabolite	http://www.apexbt.com/search.php?catalog=A4176
A4181	EX 527 (SEN0014196)	49843-98-3	D08	L1021-04	248.71	DMSO	C13H13ClN2O	C1CC(C2=C(C1)C3=C(N2)C=CC(=C3)Cl)C(=O)N	>12.4mg/mL in DMSO	Free Base	Chromatin/Epigenetics	Sirtuin	SIRT1 inhibitor	http://www.apexbt.com/search.php?catalog=A4181
A4182	Resveratrol	501-36-0	D09	L1021-04	228.24	DMSO	C14H12O3	C1=CC(=CC=C1C=CC2=CC(=CC(=C2)O)O)O	>9.7mg/mL in DMSO	Free Base	Chromatin/Epigenetics	Sirtuin	SIRT1 activator	http://www.apexbt.com/search.php?catalog=A4182
A4187	FG-4592 (ASP1517)	808118-40-3	D10	L1021-04	352.34	DMSO	C19H16N2O5	CC1=NC(=C(C2=C1C=C(C=C2)OC3=CC=CC=C3)O)C(=O)NCC(=O)O	>17.6mg/mL in DMSO	Free Base	Angiogenesis	HIF	HIF prolyl-hydroxylase inhibitor	http://www.apexbt.com/search.php?catalog=A4187
A4188	2-Methoxyestradiol (2-MeOE2)	362-07-2	D11	L1021-04	302.41	DMSO	C19H26O3	CC12CCC3C(C1CCC2O)CCC4=CC(=C(C=C34)OC)O	>15.3mg/mL in DMSO	Free Base	Apoptosis	Apoptosis Inducers	Apoptotic, antiproliferative and antiangiogenic agent	http://www.apexbt.com/search.php?catalog=A4188
A4211	Lenalidomide (CC-5013)	191732-72-6	E01	L1021-04	259.3	DMSO	C13H13N3O3	C1CC(=O)NC(=O)C1N2CC3=C(C2=O)C=CC=C3N	>13mg/mL in DMSO	Free Base	Apoptosis	TNF-α	Antineoplastic agent,inhibits angiogenesis	http://www.apexbt.com/search.php?catalog=A4211
A4212	Pomalidomide (CC-4047)	19171-19-8	E02	L1021-04	273.2	DMSO	C13H11N3O4	C1CC(=O)NC(=O)C1N2C(=O)C3=C(C2=O)C(=CC=C3)N	>7.5mg/mL in DMSO	Free Base	Apoptosis	TNF-α	Immunomodulator,antumor/anti-angiogenic	http://www.apexbt.com/search.php?catalog=A4212
A4216	Thalidomide	50-35-1	E03	L1021-04	258.23	DMSO	C13H10N2O4	C1CC(=O)NC(=O)C1N2C(=O)C3=CC=CC=C3C2=O	>11.8mg/mL in DMSO	Free Base	Apoptosis	TNF-α	Immunomodulatory agent,sedative drug,angiogenesis inhibitor	http://www.apexbt.com/search.php?catalog=A4216
A4219	Birinapant (TL32711)	1260251-31-7	E04	L1021-04	806.94	DMSO	C42H56F2N8O6	CCC(C(=O)N1CC(CC1CC2=C(NC3=C2C=CC(=C3)F)C4=C(C5=C(N4)C=C(C=C5)F)CC6CC(CN6C(=O)C(CC)NC(=O)C(C)NC)O)O)NC(=O)C(C)NC	>40.3mg/mL in DMSO	Free Base	Apoptosis	IAP	Potent XIAP/cIAP1 antagonist	http://www.apexbt.com/search.php?catalog=A4219
A4221	YM155	781661-94-7	E05	L1021-04	443.3	DMSO	C20H19BrN4O3	CC1=[N+](C2=C(N1CCOC)C(=O)C3=CC=CC=C3C2=O)CC4=NC=CN=C4.[Br-]	>22.2mg/mL in DMSO	Free Base	Apoptosis	IAP	Survivin suppressant,apoptosis inhibitor	http://www.apexbt.com/search.php?catalog=A4221
A4227	Tipifarnib (Zarnestra)	192185-72-1	E06	L1021-04	489.4	DMSO	C27H22Cl2N4O	CN1C=NC=C1C(C2=CC=C(C=C2)Cl)(C3=CC4=C(C=C3)N(C(=O)C=C4C5=CC(=CC=C5)Cl)C)N	≥8.16 mg/mL in DMSO, ≥9.16 mg/mL in EtOH with ultrasonic, <2.32 mg/mL in H2O		Metabolism	Transferase		http://www.apexbt.com/search.php?catalog=A4227
A4232	Cyclophosphamide monohydrate	6055-19-2	E07	L1021-04	279.1	DMSO	C7H15Cl2N2O2P.H2O	C1CNP(=O)(OC1)N(CCCl)CCCl.O	>14mg/mL in DMSO	Monohydrate	Others	Others	alkylating, cytotoxic agent,antitumor activity	http://www.apexbt.com/search.php?catalog=A4232
A4233	Methylprednisolone	83-43-2	E08	L1021-04	374.48	DMSO	C22H30O5	CC1CC2C3CCC(C3(CC(C2C4(C1=CC(=O)C=C4)C)O)C)(C(=O)CO)O	>15.4mg/mL in DMSO	Free Base	GPCR/G protein	Glucocorticoid Receptor	Apoptosis inducer,GR agonist	http://www.apexbt.com/search.php?catalog=A4233
A4237	Amuvatinib (MP-470, HPK 56)	850879-09-3	E09	L1021-04	447.51	DMSO	C23H21N5O3S	C1CN(CCN1C2=NC=NC3=C2OC4=CC=CC=C43)C(=S)NCC5=CC6=C(C=C5)OCO6	>22.4mg/mL in DMSO	Free Base	Tyrosine Kinase	c-RET	Tyrosine kinase inhibitor	http://www.apexbt.com/search.php?catalog=A4237
A4240	Abiraterone	154229-19-3	E10	L1021-04	349.52	DMSO	C24H31NO	CC12CCC(CC1=CCC3C2CCC4(C3CC=C4C5=CN=CC=C5)C)O	Limited solubility	Free Base	Metabolism	P450	Potent CYP17 inhibitor	http://www.apexbt.com/search.php?catalog=A4240
A4302	Rosiglitazone maleate	155141-29-0	E11	L1021-04	473.5	DMSO	C18H19N3O3S.C4H4O4	CN(CCOC1=CC=C(C=C1)CC2C(=O)NC(=O)S2)C3=CC=CC=N3.C(=CC(=O)O)C(=O)O	>23.7mg/mL in DMSO	Maleate	Metabolism	PPAR	PPARγ agonist,high-affinity and selective,potent insulin sensitizer	http://www.apexbt.com/search.php?catalog=A4302
A4304	Rosiglitazone	122320-73-4	F01	L1021-04	357.43	DMSO	C18H19N3O3S	CN(CCOC1=CC=C(C=C1)CC2C(=O)NC(=O)S2)C3=CC=CC=N3	>17.9mg/mL in DMSO	Free Base	Metabolism	PPAR	Potent PPARγ agonist	http://www.apexbt.com/search.php?catalog=A4304
A4306	Ciprofibrate	52214-84-3	F02	L1021-04	289.15	DMSO	C13H14Cl2O3	CC(C(O)=O)(OC1=CC=C(C2CC2(Cl)Cl)C=C1)C	>10.9mg/mL in DMSO		Metabolism	PPAR	PPARα agonist	http://www.apexbt.com/search.php?catalog=A4306
A4310	Rosiglitazone HCl	302543-62-0	F03	L1021-04	393.89	DMSO	C18H20ClN3O3S	CN(C1=CC=CC=N1)CCOC2=CC=C(CC3C(NC(S3)=O)=O)C=C2.Cl	≥39.4 mg/mL in DMSO, ≥51.2 mg/mL in EtOH with ultrasonic, ≥2.81 mg/mL in H2O with ultrasonic and warming		Metabolism	PPAR	PPARγ agonist	http://www.apexbt.com/search.php?catalog=A4310
A4313	Cobicistat (GS-9350)	1004316-88-4	F04	L1021-04	776.02	DMSO	C40H53N7O5S2	CC(C1=NC(CN(C(NC(C(NC(CC2=CC=CC=C2)CCC(NC(OCC3=CN=CS3)=O)CC4=CC=CC=C4)=O)CCN5CCOCC5)=O)C)=CS1)C	>150.9mg/mL in DMSO		Metabolism	CYP3A/CYP450	Selective CYP3A inhibitor	http://www.apexbt.com/search.php?catalog=A4313
A4316	Ketoconazole	65277-42-1	F05	L1021-04	531.43	DMSO	C26H28Cl2N4O4	CC(=O)N1CCN(CC1)C2=CC=C(C=C2)OCC3COC(O3)(CN4C=CN=C4)C5=C(C=C(C=C5)Cl)Cl	>23.4mg/mL in DMSO	Free Base	Metabolism	P450	Inhibitor of cyclosporine oxidase and testosterone 6 beta-hydroxylase	http://www.apexbt.com/search.php?catalog=A4316
A4317	Apremilast (CC-10004)	608141-41-9	F06	L1021-04	460.5	DMSO	C22H24N2O7S	CCOC1=C(C=CC(=C1)C(CS(=O)(=O)C)N2C(=O)C3=C(C2=O)C(=CC=C3)NC(=O)C)OC	>23.1mg/mL in DMSO	Free Base	Metabolism	PDE	PDE4 inhibitor	http://www.apexbt.com/search.php?catalog=A4317
A4319	Roflumilast	162401-32-3	F07	L1021-04	403.21	DMSO	C17H14Cl2F2N2O3	C1CC1COC2=C(C=CC(=C2)C(=O)NC3=C(C=NC=C3Cl)Cl)OC(F)F	>20.2mg/mL in DMSO	Free Base	Metabolism	PDE	PDE-4 inhibitor	http://www.apexbt.com/search.php?catalog=A4319
A4320	Voriconazole	137234-62-9	F08	L1021-04	349.31	DMSO	C16H14F3N5O	CC(C1=NC=NC=C1F)C(CN2C=NC=N2)(C3=C(C=C(C=C3)F)F)O	>34.9mg/ml in DMSO	Free Base	Metabolism	CYP3A/CYP450	CYP51 inhibitor	http://www.apexbt.com/search.php?catalog=A4320
A4321	Sildenafil Citrate	171599-83-0	F09	L1021-04	666.7	DMSO	C22H30N6O4S.C6H8O7	CCCC1=NN(C2=C1NC(=NC2=O)C3=C(C=CC(=C3)S(=O)(=O)N4CCN(CC4)C)OCC)C.C(C(=O)O)C(CC(=O)O)(C(=O)O)O	>25.4mg/mL in DMSO	Citrate	Metabolism	PDE	Treat erectile dysfunction and PAH	http://www.apexbt.com/search.php?catalog=A4321
A4322	Clarithromycin	81103-11-9	F10	L1021-04	747.95	DMSO	C38H69NO13	CCC1C(C(C(C(=O)C(CC(C(C(C(C(C(=O)O1)C)OC2CC(C(C(O2)C)O)(C)OC)C)OC3C(C(CC(O3)C)N(C)C)O)(C)OC)C)C)O)(C)O	>31.2mg/mL in DMSO	Free Base	Metabolism	CYP3A/CYP450	CYP3A inhibitor, potent	http://www.apexbt.com/search.php?catalog=A4322
A4323	Vardenafil HCl Trihydrate	330808-88-3	F11	L1021-04	579.11	DMSO	C23H32N6O4S.HCl.3H2O	CCCC1=NC(=C2N1NC(=NC2=O)C3=C(C=CC(=C3)S(=O)(=O)N4CCN(CC4)CC)OCC)C	≥13.3 mg/mL in DMSO, ≥3.42 mg/mL in EtOH with ultrasonic and warming, ≥95 mg/mL in H2O		Metabolism	PDE		http://www.apexbt.com/search.php?catalog=A4323
A4324	Pioglitazone HCl	112529-15-4	G01	L1021-04	392.9	DMSO	C19H20N2O3S.HCl	CCC1=CN=C(C=C1)CCOC2=CC=C(C=C2)CC3C(=O)NC(=O)S3.Cl	>19.7mg/mL in DMSO	Hydrochloride	Metabolism	PPAR	PPARγ agonist	http://www.apexbt.com/search.php?catalog=A4324
A4326	TAK-700 (Orteronel)	426219-18-3	G02	L1021-04	307.35	DMSO	C18H17N3O2	CNC(=O)C1=CC2=C(C=C1)C=C(C=C2)C3(CCN4C3=CN=C4)O	>11.2mg/mL in DMSO		Endocrinology and Hormones	Androgen Receptor	Human 17,20-lyase inhibitor	http://www.apexbt.com/search.php?catalog=A4326
A4327	Tadalafil	171596-29-5	G03	L1021-04	389.4	DMSO	C22H19N3O4	O=C1N(C)CC(N([C@@H]2C(C=C3)=CC4=C3OCO4)[C@]1([H])CC5=C2NC6=CC=CC=C56)=O	>16.6mg/mL in DMSO	Free Base	Metabolism	PDE	PDE5 inhibitor	http://www.apexbt.com/search.php?catalog=A4327
A4328	Rolipram	61413-54-5	G04	L1021-04	275.34	DMSO	C16H21NO3	COC1=C(C=C(C=C1)C2CC(=O)NC2)OC3CCCC3	>13mg/mL in DMSO	Free Base	Metabolism	PDE	PDE4-inhibitor and an anti-inflammatory agent	http://www.apexbt.com/search.php?catalog=A4328
A4329	Cilomilast	153259-65-5	G05	L1021-04	343.42	DMSO	C20H25NO4	COC1=C(C=C(C=C1)C2(CCC(CC2)C(=O)O)C#N)OC3CCCC3	>13mg/mL in DMSO		Metabolism	PDE	Potent PDE4 inhibitor	http://www.apexbt.com/search.php?catalog=A4329
A4330	Isotretinoin	4759-48-2	G06	L1021-04	300.44	DMSO	C20H28O2	CC1=C(C(CCC1)(C)C)C=CC(=CC=CC(=CC(=O)O)C)C	>13.8mg/mL in DMSO	Free Base	Metabolism	Dopamine β-hydroxylase	Dopamine β-hydroxylase activator	http://www.apexbt.com/search.php?catalog=A4330
A4334	Avanafil	330784-47-9	G07	L1021-04	483.95	DMSO	C23H26ClN7O3	O=C(C1=CN=C(N2[C@H](CO)CCC2)N=C1NCC3=CC=C(OC)C(Cl)=C3)NCC4=NC=CC=N4	>17.6mg/mL in DMSO	Free Base	Metabolism	PDE	PDE5 inhibitor	http://www.apexbt.com/search.php?catalog=A4334
A4336	Mycophenolate Mofetil	128794-94-5	G08	L1021-04	433.49	DMSO	C23H31NO7	CC1=C(C(=C(C2=C1COC2=O)O)CC=C(C)CCC(=O)OCCN3CCOCC3)OC	>16.3mg/mL in DMSO	Free Base	Metabolism	Dehydrogenase	IMPDH inhibitor	http://www.apexbt.com/search.php?catalog=A4336
A4337	Cilostazol	73963-72-1	G09	L1021-04	369.46	DMSO	C20H27N5O2	C1CCC(CC1)N2C(=NN=N2)CCCCOC3=CC4=C(C=C3)NC(=O)CC4	>15.4mg/mL in DMSO	Free Base	Metabolism	PDE	PDE3 inhibitor	http://www.apexbt.com/search.php?catalog=A4337
A4338	Rivaroxaban	366789-02-8	G10	L1021-04	435.88	DMSO	C19H18ClN3O5S	C1COCC(=O)N1C2=CC=C(C=C2)N3CC(OC3=O)CNC(=O)C4=CC=C(S4)Cl	Soluble in DMSO > 10 mM	Free Base	Metabolism	Factor Xa	Factor Xa inhibitor	http://www.apexbt.com/search.php?catalog=A4338
A4340	Pimobendan	74150-27-9	G11	L1021-04	334.37	DMSO	C19H18N4O2	CC1CC(=O)NN=C1C2=CC3=C(C=C2)N=C(N3)C4=CC=C(C=C4)OC	>16.2mg/mL in DMSO	Free Base	Metabolism	PDE	Selective PDE3 inhibitor.Ca2+ channel sensitizer	http://www.apexbt.com/search.php?catalog=A4340
A4341	Apixaban	503612-47-3	H01	L1021-04	459.5	DMSO	C25H25N5O4	COC1=CC=C(C=C1)N2C3=C(CCN(C3=O)C4=CC=C(C=C4)N5CCCCC5=O)C(=N2)C(=O)N	>11.5mg/mL in DMSO	Free Base	Proteases	Thrombin	Factor Xa inhibitor	http://www.apexbt.com/search.php?catalog=A4341
A4342	Gimeracil	103766-25-2	H02	L1021-04	145.54	DMSO	C5H4ClNO2	C1=C(C(=CNC1=O)Cl)O	>6.6mg/mL in DMSO	Free Base	Metabolism	Dehydrogenase	Dihydropyrimidine dehydrogenase inhibitor	http://www.apexbt.com/search.php?catalog=A4342
A4343	Dyphylline	479-18-5	H03	L1021-04	254.24	DMSO	C10H14N4O4	CN1C2=C(C(=O)N(C1=O)C)N(C=N2)CC(CO)O	>7.8mg/mL in DMSO	Free Base	Metabolism	PDE	Pan-PDE inhibitor	http://www.apexbt.com/search.php?catalog=A4343
A4344	Ozagrel	82571-53-7	H04	L1021-04	228.25	DMSO	C13H12N2O2	C1=CC(=CC=C1CN2C=CN=C2)C=CC(=O)O	>10.8mg/mL in DMSO	Free Base	Metabolism	Factor Xa	Thromboxane A2 synthetase inhibitor	http://www.apexbt.com/search.php?catalog=A4344
A4346	Aminophylline	317-34-0	H05	L1021-04	420.43	H2O	C16H24N10O4	CN1C2=C(C(=O)N(C1=O)C)NC=N2.CN1C2=C(C(=O)N(C1=O)C)NC=N2.C(CN)N	Soluble in DMSO > 10 mM	Ethylenediamine	Metabolism	PDE	Pan-PDE inhibitor	http://www.apexbt.com/search.php?catalog=A4346
A4347	Methotrexate	59-05-2	H06	L1021-04	454.44	DMSO	C20H22N8O5	CN(CC1=CN=C2C(=N1)C(=NC(=N2)N)N)C3=CC=C(C=C3)C(=O)NC(CCC(=O)O)C(=O)O	>21.6mg/mL in DMSO	Free Base	Metabolism	DHFR	Folate antagonist,inhibits DFHR	http://www.apexbt.com/search.php?catalog=A4347
A4348	Trilostane	13647-35-3	H07	L1021-04	329.43	DMSO	C20H27NO3	N#CC1=C([C@@]2([H])O[C@@]2(C([H])([H])C3([H])[H])[C@@](C1([H])[H])(C([H])([H])[H])[C@]4([H])[C@]3([H])[C@@](C([H])([H])C([H])([H])[C@]5([H])O[H])([H])[C@]5(C([H])([H])[H])C([H])([H])C4([H])[H])O[H]	>16.4mg/mL in DMSO	Free Base	Metabolism	Dehydrogenase	3β-HSD inhibitor	http://www.apexbt.com/search.php?catalog=A4348
A4349	S- (+)-Rolipram	85416-73-5	H08	L1021-04	275.34	DMSO	C16H21NO3	COC1=C(C=C(C=C1)C2CC(=O)NC2)OC3CCCC3	>13.9mg/mL in DMSO	Free Base	Metabolism	PDE	CAMP-specific PDE4 inhibitor	http://www.apexbt.com/search.php?catalog=A4349
A4350	Pralatrexate	146464-95-1	H09	L1021-04	477.47	DMSO	C23H23N7O5	C#CCC(CC1=CN=C2C(=N1)C(=NC(=N2)N)N)C3=CC=C(C=C3)C(=O)NC(CCC(=O)O)C(=O)O	>23.9mg/mL in DMSO	Free Base	Metabolism	DHFR	Antifolate,a folate analog	http://www.apexbt.com/search.php?catalog=A4350
A4352	Anagrelide HCl	58579-51-4	H10	L1021-04	292.55	DMSO	C10H8Cl3N3O	C1C2=C(C=CC(=C2Cl)Cl)NC3=NC(=O)CN31.Cl	>4.9mg/mL in DMSO	Hydrochloride	Metabolism	PDE	Thrombocytopenic agent	http://www.apexbt.com/search.php?catalog=A4352
A4353	Pyrimethamine	58-14-0	H11	L1021-04	248.71	DMSO	C12H13ClN4	CCC1=C(C(=NC(=N1)N)N)C2=CC=C(C=C2)Cl	Soluble in DMSO > 10 mM	Free Base	Metabolism	DHFR	DHFR inhibitor	http://www.apexbt.com/search.php?catalog=A4353
A4357	Dorzolamide HCl	130693-82-2	A01	L1021-05	360.9	H2O	C10H16N2O4S3.HCl	CCNC1CC(S(=O)(=O)C2=C1C=C(S2)S(=O)(=O)N)C.Cl	Limited solubility	Hydrochloride	Metabolism	Carbonic Anhydrase	Carbonic anhydrase inhibitor	http://www.apexbt.com/search.php?catalog=A4357
A4359	Brinzolamide	138890-62-7	A02	L1021-05	383.51	DMSO	C12H21N3O5S3	CCNC1CN(S(=O)(=O)C2=C1C=C(S2)S(=O)(=O)N)CCCOC	>15.1mg/mL in DMSO	Free Base	Metabolism	Carbonic Anhydrase	CA II inhibitor	http://www.apexbt.com/search.php?catalog=A4359
A4360	Topiramate	97240-79-4	A03	L1021-05	339.36	DMSO	C12H21NO8S	CC1(OC2COC3(C(C2O1)OC(O3)(C)C)COS(=O)(=O)N)C	>17mg/mL in DMSO	Free Base	Metabolism	Carbonic Anhydrase	GluR5 receptor antagonist,anticonvulsant	http://www.apexbt.com/search.php?catalog=A4360
A4362	Tioxolone	4991-65-5	A04	L1021-05	168.17	DMSO	C7H4O3S	OC1=CC(OC(S2)=O)=C2C=C1	>63.2mg/mL in DMSO		Metabolism	Carbonic Anhydrase	CAI inhibitor	http://www.apexbt.com/search.php?catalog=A4362
A4363	Fluvastatin Sodium	93957-55-2	A05	L1021-05	433.45	DMSO	C24H25FNNaO4	CC(C)N1C2=CC=CC=C2C(=C1C=CC(CC(CC(=O)[O-])O)O)C3=CC=C(C=C3)F.[Na+]	>18.2mg/mL in DMSO	Sodium	Metabolism	HMG-CoA Reductase	HMG-CoA reductase inhibitor	http://www.apexbt.com/search.php?catalog=A4363
A4364	Methazolamide	554-57-4	A06	L1021-05	236.27	DMSO	C5H8N4O3S2	CC(=O)N=C1N(N=C(S1)S(=O)(=O)N)C	>7.3mg/mL in DMSO	Free Base	Metabolism	Carbonic Anhydrase	Carbonic anhydrase inhibitor	http://www.apexbt.com/search.php?catalog=A4364
A4365	Lovastatin	75330-75-5	A07	L1021-05	404.54	DMSO	C24H36O5	CCC(C)C(=O)OC1CC(C=C2C1C(C(C=C2)C)CCC3CC(CC(=O)O3)O)C	>20.2mg/mL in DMSO	Free Base	Metabolism	HMG-CoA Reductase	HMG-CoA reductase inhibitor	http://www.apexbt.com/search.php?catalog=A4365
A4366	Rasagiline Mesylate	161735-79-1	A08	L1021-05	267.34	DMSO	C12H13N.CH4O3S	CS(=O)(=O)O.C#CCNC1CCC2=CC=CC=C12	Soluble in DMSO > 10 mM	Mesylate	Metabolism	MAO	Irreversible MAO-B inhibitor	http://www.apexbt.com/search.php?catalog=A4366
A4367	Atorvastatin Calcium	134523-03-8	A09	L1021-05	1155.34	DMSO	2(C33H34FN2O5).Ca	CC(C)C1=C(C(=C(N1CCC(CC(CC(=O)[O-])O)O)C2=CC=C(C=C2)F)C3=CC=CC=C3)C(=O)NC4=CC=CC=C4.CC(C)C1=C(C(=C(N1CCC(CC(CC(=O)[O-])O)O)C2=CC=C(C=C2)F)C3=CC=CC=C3)C(=O)NC4=CC=CC=C4.[Ca+2]	>57.8mg/mL in DMSO	Calcium	Metabolism	HMG-CoA Reductase	HMG-CoA reductase inhibitor	http://www.apexbt.com/search.php?catalog=A4367
A4368	Safinamide Mesylate	202825-46-5	A10	L1021-05	398.45	DMSO	C17H19FN2O2.CH4O3S	CC(C(=O)N)NCC1=CC=C(C=C1)OCC2=CC(=CC=C2)F.CS(=O)(=O)O	>16.1mg/mL in DMSO	Mesylate	Metabolism	MAO	MAO-B inhibitor,potent,selective and reversible	http://www.apexbt.com/search.php?catalog=A4368
A4369	Pravastatin sodium	81131-70-6	A11	L1021-05	446.51	DMSO	C23H35O7.Na	CCC(C)C(=O)OC1CC(C=C2C1C(C(C=C2)C)CCC(CC(CC(=O)[O-])O)O)O.[Na+]	>13.2mg/mL in DMSO	Free Base	Metabolism	HMG-CoA Reductase	HMG-CoA reductase inhibitor,highly selective and competitive	http://www.apexbt.com/search.php?catalog=A4369
A4370	Moclobemide (Ro 111163)	71320-77-9	B01	L1021-05	268.74	DMSO	C13H17ClN2O2	C1COCCN1CCNC(=O)C2=CC=C(C=C2)Cl	>9.9mg/mL in DMSO	Free Base	Metabolism	MAO	Reversible inhibitor of MAO-A	http://www.apexbt.com/search.php?catalog=A4370
A4377	Evacetrapib (LY2484595)	1186486-62-3	B02	L1021-05	638.65	DMSO	C31H36F6N6O2	CC1=CC(=C2C(=C1)C(CCCN2CC3CCC(CC3)C(=O)O)N(CC4=CC(=CC(=C4)C(F)(F)F)C(F)(F)F)C5=NN(N=N5)C)C	>32.1mg/mL in DMSO	Free Base	Metabolism	CETP	CETP inhibitor,potent and selective	http://www.apexbt.com/search.php?catalog=A4377
A4378	Torcetrapib	262352-17-0	B03	L1021-05	600.47	DMSO	C26H25F9N2O4	CCC1CC(C2=C(N1C(=O)OCC)C=CC(=C2)C(F)(F)F)N(CC3=CC(=CC(=C3)C(F)(F)F)C(F)(F)F)C(=O)OC	>22.4mg/mL in DMSO		Metabolism	CETP	CETP inhibitor	http://www.apexbt.com/search.php?catalog=A4378
A4379	Lonafarnib	193275-84-2	B04	L1021-05	638.82	DMSO	C27H31Br2ClN4O2	C1CN(CCC1CC(=O)N2CCC(CC2)C3C4=C(C=C(C=C4CCC5=CC(=CN=C35)Br)Cl)Br)C(=O)N	>32mg/mL in DMSO	Free Base	Metabolism	Transferase	Ftase inhibitor,potent and selective	http://www.apexbt.com/search.php?catalog=A4379
A4383	Tolcapone	134308-13-7	B05	L1021-05	273.24	DMSO	C14H11NO5	CC1=CC=C(C=C1)C(=O)C2=CC(=C(C(=C2)O)O)[N+](=O)[O-]	>12mg/mL in DMSO	Free Base	Metabolism	Transferase	COMT inhibitor	http://www.apexbt.com/search.php?catalog=A4383
A4385	Ganetespib (STA-9090)	888216-25-9	B06	L1021-05	364.4	DMSO	C20H20N4O3	CC(C)C1=CC(=C2NNC(=O)N2C3=CC4=C(C=C3)N(C=C4)C)C(=O)C=C1O	>18.2mg/mL in DMSO	Free Base	Proteases	HSP	Hsp90 inhibitor,non-geldanamycin	http://www.apexbt.com/search.php?catalog=A4385
A4390	Pemetrexed	150399-23-8	B07	L1021-05	471.37	H2O	C20H19N5Na2O6	C1=CC(=CC=C1CCC2=CNC3=C2C(=O)N=C(N3)N)C(=O)NC(CCC(=O)[O-])C(=O)[O-].[Na+].[Na+]	>15mg/mL in DMSO	Free Base	Metabolism	DHFR	TS, DHFR,GARFT and AICARFT inhibitor	http://www.apexbt.com/search.php?catalog=A4390
A4393	Paclitaxel (Taxol)	33069-62-4	B08	L1021-05	853.91	DMSO	C47H51NO14	O=C(N[C@H]([C@H](C(O[C@H]1C[C@]2(O)C(C)(C)C([C@@H](OC(C)=O)C([C@@]3(C)[C@]([C@@](CO4)(OC(C)=O)[C@H]4C[C@@H]3O)([H])[C@@H]2OC(C5=CC=CC=C5)=O)=O)=C1C)=O)O)C6=CC=CC=C6)C7=CC=CC=C7	>42.7mg/mL in DMSO	Free Base	Cell Cycle/Checkpoint	Microtubule/Tubulin	Antineoplastic agent	http://www.apexbt.com/search.php?catalog=A4393
A4394	Docetaxel	114977-28-5	B09	L1021-05	807.88	DMSO	C43H53NO14	O=C(N[C@H]([C@H](C(O[C@H]1C[C@]2(O)C(C)(C)C([C@@H](O)C([C@@]3(C)[C@]([C@@](CO4)(OC(C)=O)[C@@]4([H])C[C@@H]3O)([H])[C@@H]2OC(C5=CC=CC=C5)=O)=O)=C1C)=O)O)C6=CC=CC=C6)OC(C)(C)C	>40.4mg/mL in DMSO	Free Base	Cell Cycle/Checkpoint	Microtubule/Tubulin	Microtubulin disassembly inhibitor	http://www.apexbt.com/search.php?catalog=A4394
A4395	10-DAB (10-Deacetylbaccatin)	32981-86-5	B10	L1021-05	544.59	DMSO	C29H36O10	O[C@](C(C)(C)C1=C(C)[C@H]2O)(C2)[C@H]([C@@H]([C@@](C([C@H]1O)=O)(C)[C@@H]3O)[C@]4([C@@H](C3)OC4)OC(C)=O)OC(C5=CC=CC=C5)=O	>22.3mg/mL in DMSO	Free Base	Cell Cycle/Checkpoint	Microtubule/Tubulin	Precursor of antitumor compound Palitaxel and Docetaxel	http://www.apexbt.com/search.php?catalog=A4395
A4407	Fumagillin	23110-15-8	B11	L1021-05	458.55	DMSO	C26H34O7	CC(=CCC1C(O1)(C)C2C(C(CCC23CO3)OC(=O)C=CC=CC=CC=CC(=O)O)OC)C	Soluble to 3 mM in ethanol		Proteases	Aminopeptidase	Antibiotic and antiangiogenic agent	http://www.apexbt.com/search.php?catalog=A4407
A4448	Actinomycin D	50-76-0	C01	L1021-05	1255.43	DMSO	C62H86N12O16	CC1C(C(=O)NC(C(=O)N2CCCC2C(=O)N(CC(=O)N(C(C(=O)O1)C(C)C)C)C)C(C)C)NC(=O)C3=C4C(=C(C=C3)C)OC5=C(C(=O)C(=C(C5=N4)C(=O)NC6C(OC(=O)C(N(C(=O)CN(C(=O)C7CCCN7C(=O)C(NC6=O)C(C)C)C)C)C(C)C)C)N)C	≥62.75 mg/mL in DMSO, <6.33 mg/mL in EtOH, <6.28 mg/mL in H2O		Apoptosis	Apoptosis Inducers		http://www.apexbt.com/search.php?catalog=A4448
A4452	Mitomycin C	50-07-7	C02	L1021-05	334.33	DMSO	C15H18N4O5	NC(C1=O)=C(C)C(C2=C1[C@@H](COC(N)=O)[C@]3(OC)N2C[C@H]4[C@@H]3N4)=O	>16.7mg/mL in DMSO	Free Base	Apoptosis	Apoptosis Inducers	Inhibits DNA synthesis,antibiotic and antitumor agent	http://www.apexbt.com/search.php?catalog=A4452
A4457	Streptozocin	18883-66-4	C03	L1021-05	265.22	DMSO	C8H15N3O7	CN(C(=O)NC1C(C(C(OC1O)CO)O)O)N=O	>10.3mg/mL in DMSO	Free Base	Apoptosis	Apoptosis Inducers	Antibiotic and antitumor agent	http://www.apexbt.com/search.php?catalog=A4457
A4468	Cesium chloride	7647-17-8	C04	L1021-05	168.36	H2O	CsCl	[Cs+].[Cl-]	≥90.6mg/mL in H2O,insoluble in EtOH,insoluble in DMSO		Apoptosis	Other Apoptosis		http://www.apexbt.com/search.php?catalog=A4468
A4473	Melphalan	148-82-3	C05	L1021-05	305.2	DMSO	C13H18Cl2N2O2	C1=CC(=CC=C1CC(C(=O)O)N)N(CCCl)CCCl	>6.9mg/mL in DMSO	Free Base	Apoptosis	Other Apoptosis	DNA alkylating agent	http://www.apexbt.com/search.php?catalog=A4473
A4601	Empagliflozin (BI 10773)	864070-44-0	C06	L1021-05	450.91	DMSO	C23H27ClO7	C1COCC1OC2=CC=C(C=C2)CC3=C(C=CC(=C3)C4C(C(C(C(O4)CO)O)O)O)Cl	>20.75mg/mL in DMSO		Metabolism	SGLT	SGLT-2 inhibitor for oral treatment of type 2 diabetes	http://www.apexbt.com/search.php?catalog=A4601
A5010	Asenapine	85650-56-2	C07	L1021-05	401.84	DMSO	C17H16ClNO.C4H4O4	[H][C@@]1(C(C=C(Cl)C=C2)=C2OC3=C4C=CC=C3)[C@]4([H])CN(C)C1.OC(/C=C/C(O)=O)=O	Soluble in DMSO > 10 mM	Free Base	Neuroscience	5-HT Receptor	Inhibits adrenergic receptor/5-HT receptor	http://www.apexbt.com/search.php?catalog=A5010
A5047	Ivacaftor (VX-770)	873054-44-5	C08	L1021-05	392.49	DMSO	C24H28N2O3	CC(C)(C)C1=CC(=C(C=C1NC(=O)C2=CNC3=CC=CC=C3C2=O)O)C(C)(C)C	>19.6mg/mL in DMSO	Free Base	Membrane Transporter/Ion Channel	CFTR	Potent CFTR potentiator	http://www.apexbt.com/search.php?catalog=A5047
A5059	Edaravone	89-25-8	C09	L1021-05	174.2	DMSO	C10H10N2O	CC1=NN(C(=O)C1)C2=CC=CC=C2	>6.5mg/mL in DMSO	Free Base	Others	Others	A radical scavenger and antioxidant	http://www.apexbt.com/search.php?catalog=A5059
A5065	Bicalutamide	90357-06-5	C10	L1021-05	430.37	DMSO	C18H14F4N2O4S	CC(CS(=O)(=O)C1=CC=C(C=C1)F)(C(=O)NC2=CC(=C(C=C2)C#N)C(F)(F)F)O	>21.5mg/mL in DMSO	Free Base	Endocrinology and Hormones	Androgen Receptor	Androgen receptor antagonist	http://www.apexbt.com/search.php?catalog=A5065
A5124	Meropenem	96036-03-2	D01	L1021-05	383.46	DMSO	C17H25N3O5S	CC1C2C(C(=O)N2C(=C1SC3CC(NC3)C(=O)N(C)C)C(=O)O)C(C)O	>19.2mg/mL in DMSO	Free Base	Microbiology & Virology	Antibiotic	β-lactam antibiotic of the carbapenem subclass	http://www.apexbt.com/search.php?catalog=A5124
A5133	Irinotecan	97682-44-5	D02	L1021-05	586.68	DMSO	C33H38N4O6	O=C(OC1)C(O)(CC)C2=C1C(N(CC3=C4N=C5C(C=C(OC(N6CCC(N7CCCCC7)CC6)=O)C=C5)=C3CC)C4=C2)=O	>29.4mg/mL in DMSO	Free Base	DNA Damage/DNA Repair	Topoisomerase	Topoisomerase I inhibitor	http://www.apexbt.com/search.php?catalog=A5133
A5143	Finasteride	98319-26-7	D03	L1021-05	372.54	DMSO	C23H36N2O2	CC12CCC3C(C1CCC2C(=O)NC(C)(C)C)CCC4C3(C=CC(=O)N4)C	>14.7mg/mL in DMSO	Free Base	Endocrinology and Hormones	5-alpha Reductase	Inhibitor of Type II 5α-reductase	http://www.apexbt.com/search.php?catalog=A5143
A5166	Ondansetron HCl	99614-01-4	D04	L1021-05	329.82	DMSO	C18H19N3O.HCl	CC1=NC=CN1CC2CCC3=C(C2=O)C4=CC=CC=C4N3C.Cl	Soluble in DMSO > 10 mM	Hydrochloride	Neuroscience	5-HT Receptor	5-HT3 receptor antagonist	http://www.apexbt.com/search.php?catalog=A5166
A5173	Alfuzosin HCl	81403-68-1	D05	L1021-05	425.91	DMSO	C19H27N5O4.HCl	CN(CCCNC(=O)C1CCCO1)C2=NC3=CC(=C(C=C3C(=N2)N)OC)OC.Cl	>19mg/mL in DMSO	Hydrochloride	GPCR/G protein	Adrenergic Receptor	α1 adrenoceptor antagonist,functionally uro-selective	http://www.apexbt.com/search.php?catalog=A5173
A5181	Linezolid	165800-03-3	D06	L1021-05	337.35	DMSO	C16H20FN3O4	CC(=O)NCC1CN(C(=O)O1)C2=CC(=C(C=C2)N3CCOCC3)F	>16.9mg/mL in DMSO	Free Base	Microbiology & Virology	Antibiotic	Antibacterial reagent	http://www.apexbt.com/search.php?catalog=A5181
A5183	Clopidogrel	120202-66-6	D07	L1021-05	419.9	DMSO	C16H16ClNO2S.H2SO4	COC(=O)C(C1=CC=CC=C1Cl)N2CCC3=C(C2)C=CS3.OS(=O)(=O)O	>19.7mg/mL in DMSO	Sulfate	Neuroscience	P2 Receptor	P2Y12 receptor antagonist	http://www.apexbt.com/search.php?catalog=A5183
A5220	Vecuronium Bromide	50700-72-6	D08	L1021-05	637.73	DMSO	C34H57N2O4.Br	CC(=O)OC1CC2CCC3C(C2(CC1N4CCCCC4)C)CCC5(C3CC(C5OC(=O)C)[N+]6(CCCCC6)C)C.[Br-]	>23.5mg/mL in DMSO	Bromide	Neuroscience	AChR	Nonpolarizing neuromuscular relaxant	http://www.apexbt.com/search.php?catalog=A5220
A5226	Tigecycline	220620-09-7	D09	L1021-05	585.65	DMSO	C29H39N5O8	CC(C)(C)NCC(=O)NC1=C(C2=C(CC3CC4C(C(=O)C(=C(C4(C(=O)C3=C2O)O)O)C(=O)N)N(C)C)C(=C1)N(C)C)O	>29.3mg/mL in DMSO	Free Base	Microbiology & Virology	Antibiotic	Glycylcycline antibiotic	http://www.apexbt.com/search.php?catalog=A5226
A5275	Tenofovir	147127-20-6	D10	L1021-05	287.21	DMSO	C9H14N5O4P	CC(CN1C=NC2=C1N=CN=C2N)OCP(=O)(O)O	Soluble in DMSO > 10 mM	Free Base	Microbiology & Virology	Reverse Transcriptase	HIV reverse transcriptase inhibitor	http://www.apexbt.com/search.php?catalog=A5275
A5293	Risedronate Sodium	115436-72-1	D11	L1021-05	305.09	H2O	C7H10NNaO7P2	C1=CC(=CN=C1)CC(O)(P(=O)(O)O)P(=O)(O)[O-].[Na+]	>10.17mg/mL in Water with gentle warming		Others	Others	FPP synthase inhibitor	http://www.apexbt.com/search.php?catalog=A5293
A5294	Sumatriptan Succinate	103628-48-4	E01	L1021-05	413.49	DMSO	C14H21N3O2S.C4H6O4	CNS(=O)(=O)CC1=CC2=C(C=C1)NC=C2CCN(C)C.C(CC(=O)O)C(=O)O	>136.8mg/mL in DMSO		Neuroscience	5-HT Receptor	5-HT1 receptor agonist	http://www.apexbt.com/search.php?catalog=A5294
A5300	Ranolazine 2HCl	95635-56-6	E02	L1021-05	500.46	DMSO	C24H33N3O4.2HCl	CC1=C(C(=CC=C1)C)NC(=O)CN2CCN(CC2)CC(COC3=CC=CC=C3OC)O.Cl.Cl	>20.3mg/mL in DMSO	Dihydrochloride	Membrane Transporter/Ion Channel	Calcium Channel	Partial fatty acid oxidation inhibitor	http://www.apexbt.com/search.php?catalog=A5300
A5316	Repaglinide	135062-02-1	E03	L1021-05	452.59	DMSO	C27H36N2O4	CCOC1=C(C=CC(=C1)CC(=O)NC(CC(C)C)C2=CC=CC=C2N3CCCCC3)C(=O)O	>17mg/mL in DMSO	Free Base	Membrane Transporter/Ion Channel	Potassium Channel	Kir6 (KATP) channel blocker	http://www.apexbt.com/search.php?catalog=A5316
A5318	Prazosin HCl	19237-84-4	E04	L1021-05	419.86	DMSO	C19H21N5O4.HCl	COC1=C(C=C2C(=C1)C(=NC(=N2)N3CCN(CC3)C(=O)C4=CC=CO4)N)OC.Cl	Limited solubility	Free Base	GPCR/G protein	Adrenergic Receptor	α1 and α2B-adrenoceptor antagonist	http://www.apexbt.com/search.php?catalog=A5318
A5322	Tianeptine sodium	30123-17-2	E05	L1021-05	458.93	DMSO	C21H24ClN2NaO4S	CN1C2=CC=CC=C2C(C3=C(S1(=O)=O)C=C(C=C3)Cl)NCCCCCCC(=O)[O-].[Na+]	Soluble in DMSO > 10 mM	Sodium Salt	Neuroscience	5-HT Receptor	5-HT uptake facilitator,selective,antidepressant	http://www.apexbt.com/search.php?catalog=A5322
A5323	Moxifloxacin HCl	186826-86-8	E06	L1021-05	437.89	DMSO	C21H24FN3O4.HCl	COC1=C2C(=CC(=C1N3CC4CCCNC4C3)F)C(=O)C(=CN2C5CC5)C(=O)O.Cl	>19.2mg/mL in DMSO	Hydrochloride	DNA Damage/DNA Repair	Topoisomerase	Fluoroquinolone antibiotic	http://www.apexbt.com/search.php?catalog=A5323
A5331	TSU-68 (SU6668,Orantinib)	252916-29-3	E07	L1021-05	310.35	DMSO	C18H18N2O3	CC1=C(NC(=C1CCC(=O)O)C)C=C2C3=CC=CC=C3NC2=O	>15.5mg/mL in DMSO	Free Base	Tyrosine Kinase	VEGFR	PDGFR/Flk-1/FGFR1 inhibitor,potent and competitive	http://www.apexbt.com/search.php?catalog=A5331
A5343	Ispinesib (SB-715992)	336113-53-2	E08	L1021-05	517.06	DMSO	C30H33ClN4O2	CC1=CC=C(C=C1)C(=O)N(CCCN)C(C2=NC3=C(C=CC(=C3)Cl)C(=O)N2CC4=CC=CC=C4)C(C)C	>25.9mg/mL in DMSO	Free Base	Cell Cycle/Checkpoint	Ksp	Kinesin spindle protein (KSP)inhibitor	http://www.apexbt.com/search.php?catalog=A5343
A5346	Marbofloxacin	115550-35-1	E09	L1021-05	362.36	DMSO	C17H19FN4O4	FC1=C(C2=C(C3=C1[H])N(C([H])=C(C(O[H])=O)C3=O)N(C([H])([H])[H])C([H])([H])O2)N4C([H])([H])C([H])([H])N(C([H])([H])[H])C([H])([H])C4([H])[H]	Limited solubility	Free Base	Microbiology & Virology	Antibiotic	Fluoroquinolone antibiotic for veterinary use	http://www.apexbt.com/search.php?catalog=A5346
A5350	Ziprasidone HCl	122883-93-6	E10	L1021-05	449.4	DMSO	C21H21ClN4OS.HCl	C1CN(CCN1CCC2=C(C=C3C(=C2)CC(=O)N3)Cl)C4=NSC5=CC=CC=C54.Cl	Soluble in DMSO > 10 mM	Hydrochloride	Neuroscience	5-HT Receptor	Serotonin and dopamine receptor antagonist	http://www.apexbt.com/search.php?catalog=A5350
A5354	Zonisamide	68291-97-4	E11	L1021-05	212.23	DMSO	C8H8N2O3S	C1=CC=C2C(=C1)C(=NO2)CS(=O)(=O)N	>8.4mg/mL in DMSO	Free Base	Membrane Transporter/Ion Channel	Calcium Channel	Antiepileptic with anticonvulsant and mechanistic effect	http://www.apexbt.com/search.php?catalog=A5354
A5355	Venlafaxine	99300-78-4	F01	L1021-05	313.86	DMSO	C17H27NO2.HCl	CN(C)CC(C1=CC=C(C=C1)OC)C2(CCCCC2)O.Cl	Soluble in DMSO > 10 mM	Hydrochloride	Neuroscience	5-HT Receptor	Dual serotonin/noradrenalin re-uptake inhibitor	http://www.apexbt.com/search.php?catalog=A5355
A5375	Tranilast	53902-12-8	F02	L1021-05	327.33	DMSO	C18H17NO5	COC1=C(C=C(C=C1)C=CC(=O)NC2=CC=CC=C2C(=O)O)OC	>32.7mg/mL in DMSO	Free Base	GPCR/G protein	Angiotensin Receptor	Angiogenesis inhibitor	http://www.apexbt.com/search.php?catalog=A5375
A5384	Zileuton	111406-87-2	F03	L1021-05	236.29	DMSO	C11H12N2O2S	CC(C1=CC2=CC=CC=C2S1)N(C(=O)N)O	>13.3mg/mL in DMSO	Free Base	Immunology/Inflammation	5-Lipoxygenase	5-lipoxygenase (5-LOX) inhibitor, orally active	http://www.apexbt.com/search.php?catalog=A5384
A5391	Varenicline Tartrate	375815-87-5	F04	L1021-05	361.35	DMSO	C13H13N3.C4H6O6	O=C([C@]([C@@](C(O[H])=O)([H])O[H])([H])O[H])O[H].[H][C@@]12C([H])([H])C(C([H])([H])N([H])C2([H])[H])([H])C3=C([H])C4=NC([H])=C([H])N=C4C([H])=C13	Limited solubility	Tartrate	Neuroscience	AChR	Subtype-selective agonist of α4β2 nicotinic receptors,orally active	http://www.apexbt.com/search.php?catalog=A5391
A5399	Iloperidone	133454-47-4	F05	L1021-05	426.48	DMSO	C24H27FN2O4	CC(=O)C1=CC(=C(C=C1)OCCCN2CCC(CC2)C3=NOC4=C3C=CC(=C4)F)OC	Soluble in DMSO > 10 mM	Free Base	Neuroscience	5-HT Receptor	Dopamine (D2) and serotonin (5HT2) receptor antagonist	http://www.apexbt.com/search.php?catalog=A5399
A5424	Fludarabine	21679-14-1	F06	L1021-05	285.23	DMSO	C10H12FN5O4	C1=NC2=C(N1C3C(C(C(O3)CO)O)O)N=C(N=C2N)F	>9.3mg/mL in DMSO	Free Base	DNA Damage/DNA Repair	DNA Synthesis	DNA synthsis inhibitor	http://www.apexbt.com/search.php?catalog=A5424
A5467	Ponatinib (AP24534)	943319-70-8	F07	L1021-05	532.56	DMSO	C29H27F3N6O	CC1=C(C=C(C=C1)C(=O)NC2=CC(=C(C=C2)CN3CCN(CC3)C)C(F)(F)F)C#CC4=CN=C5N4N=CC=C5	>53.3mg/mL in DMSO		TGF-β / Smad Signaling	Bcr-Abl	pan-BCR-ABL inhibitor,multi-kinase inhibitor	http://www.apexbt.com/search.php?catalog=A5467
A5489	Zibotentan (ZD4054)	186497-07-4	F08	L1021-05	424.43	DMSO	C19H16N6O4S	CC1=CN=C(C(=N1)OC)NS(=O)(=O)C2=C(N=CC=C2)C3=CC=C(C=C3)C4=NN=CO4	>7.2mg/mL in DMSO	Free Base	GPCR/G protein	Endothelin Receptor	ETA receptor antagonist,potent and specific	http://www.apexbt.com/search.php?catalog=A5489
A5511	Ofloxacin	82419-36-1	F09	L1021-05	361.37	DMSO	C18H20FN3O4	FC1=C(C2=C(C3=C1[H])N(C([H])=C(C(O[H])=O)C3=O)C(C([H])([H])[H])([H])C([H])([H])O2)N4C([H])([H])C([H])([H])N(C([H])([H])[H])C([H])([H])C4([H])[H]	>12mg/mL in DMSO with gentle warming		DNA Damage/DNA Repair	Topoisomerase	Fluoroquinolones,antibiotics	http://www.apexbt.com/search.php?catalog=A5511
A5559	Cefaclor	53994-73-3	F10	L1021-05	367.81	H2O	C15H14ClN3O4S	C1C(=C(N2C(S1)C(C2=O)NC(=O)C(C3=CC=CC=C3)N)C(=O)O)Cl	>3.68mg/mL in Water with gentle warming		Microbiology & Virology	Antibiotic	Cephalosporin antibiotic inhibiting cell wall synthesis.	http://www.apexbt.com/search.php?catalog=A5559
A5566	LY2228820	862507-23-1	F11	L1021-05	612.74	DMSO	C24H29FN6.2CH4O3S	CC(C)(C)CN1C2=C(C=CC(=N2)C3=C(N=C(N3)C(C)(C)C)C4=CC=C(C=C4)F)N=C1N.CS(=O)(=O)O.CS(=O)(=O)O	>30.7mg/mL in DMSO	Mesylate	MAPK Signaling	p38	P38 MAP kinase inhibitor	http://www.apexbt.com/search.php?catalog=A5566
A5573	Pimasertib (AS-703026)	1236699-92-5	G01	L1021-05	431.2	DMSO	C15H15FIN3O3	C1=CC(=C(C=C1I)F)NC2=C(C=CN=C2)C(=O)NCC(CO)O	>21.6mg/mL in DMSO	Free Base	MAPK Signaling	MEK1/2	MEK1/2 inhibitor	http://www.apexbt.com/search.php?catalog=A5573
A5618	Daclatasvir (BMS-790052)	1214735-16-6	G02	L1021-05	738.88	DMSO	C40H50N8O6	CC(C)C(C(=O)N1CCCC1C2=NC=C(N2)C3=CC=C(C=C3)C4=CC=C(C=C4)C5=CN=C(N5)C6CCCN6C(=O)C(C(C)C)NC(=O)OC)NC(=O)OC	>36.6mg/mL in DMSO	Free Base	Proteases	HCV Protease	HCV NS5A inhibitor	http://www.apexbt.com/search.php?catalog=A5618
A5634	SAR245409 (XL765)	1349796-36-6	G03	L1021-05	599.66	DMSO	C31H29N5O6S	CC1=C(C=C(C=C1)C(=O)NC2=CC=C(C=C2)S(=O)(=O)NC3=NC4=CC=CC=C4N=C3NC5=CC(=CC(=C5)OC)OC)OC	>15mg/mL in DMSO	Free Base	PI3K/Akt/mTOR Signaling	PI3K	mTOR/PI3K inhibitor	http://www.apexbt.com/search.php?catalog=A5634
A5639	BIRB 796 (Doramapimod)	285983-48-4	G04	L1021-05	527.66	DMSO	C31H37N5O3	CC1=CC=C(C=C1)N2C(=CC(=N2)C(C)(C)C)NC(=O)NC3=CC=C(C4=CC=CC=C43)OCCN5CCOCC5	>26.4mg/mL in DMSO	Free Base	MAPK Signaling	p38	P38 MAPK inhibitor,cell permeable and highly selective	http://www.apexbt.com/search.php?catalog=A5639
A5710	Tazarotene	118292-40-3	G05	L1021-05	351.46	DMSO	C21H21NO2S	CCOC(=O)C1=CN=C(C=C1)C#CC2=CC3=C(C=C2)SCCC3(C)C	>14.9mg/mL in DMSO	Free Base	Others	RARs	Topical retinoid;antiproliferative;inducer of TIG3 tumor suppressor	http://www.apexbt.com/search.php?catalog=A5710
A5734	Fasudil (HA-1077) HCl	105628-07-7	G06	L1021-05	327.83	DMSO	C14H17N3O2S.HCl	C1CNCCN(C1)S(=O)(=O)C2=CC=CC3=C2C=CN=C3.Cl	>16.4mg/mL in DMSO	Hydrochloride	TGF-β / Smad Signaling	ROCK	Protein kinase inhibitor	http://www.apexbt.com/search.php?catalog=A5734
A5770	Sulfasalazine	599-79-1	G07	L1021-05	398.39	DMSO	C18H14N4O5S	C1=CC=NC(=C1)NS(=O)(=O)C2=CC=C(C=C2)NN=C3C=CC(=O)C(=C3)C(=O)O	>17.7mg/mL in DMSO	Free Base	Others	Others	NF-κB activation inhibitor	http://www.apexbt.com/search.php?catalog=A5770
A5786	Natamycin	7681-93-8	G08	L1021-05	665.73	DMSO	C33H47NO13	O[C@](C1)(C[C@H](C[C@H]2O[C@@H]2/C=C\C(O[C@H](C)C/C=C\C=C/C=C\C=C/[C@@H]3O[C@@H]([C@H]([C@H]4N)O)O[C@H](C)[C@H]4O)=O)O)O[C@](C3)([H])[C@H](C(O)=O)[C@H]1O	Limited solubility	Free Base	Microbiology & Virology	Antibiotic	Antifungal macrolide polyene	http://www.apexbt.com/search.php?catalog=A5786
A5790	Cidofovir	113852-37-2	G09	L1021-05	279.19	H2O	C8H14N3O6P	C1=CN(C(=O)N=C1N)CC(CO)OCP(=O)(O)O	>13.95mg/mL in Water with gentle warming		Microbiology & Virology	CMV	Anti-CMV drug;inhibitor of viral DNA syntheis	http://www.apexbt.com/search.php?catalog=A5790
A5791	Ibuprofen Lysine	57469-77-9	G10	L1021-05	352.47	H2O	C19H32N2O4	CC(C)CC1=CC=C(C=C1)C(C)C(=O)O.C(CCN)CC(C(=O)O)N	Limited solubility	Free Base	Neuroscience	COX	COX inhibitor	http://www.apexbt.com/search.php?catalog=A5791
A5793	Quizartinib (AC220)	950769-58-1	G11	L1021-05	560.67	DMSO	C29H32N6O4S	CC(C)(C)C1=CC(=NO1)NC(=O)NC2=CC=C(C=C2)C3=CN4C5=C(C=C(C=C5)OCCN6CCOCC6)SC4=N3	>28mg/mL in DMSO	Free Base	Tyrosine Kinase	FLT3	FLT3 inhibitor,potent and selective	http://www.apexbt.com/search.php?catalog=A5793
A5854	Dapagliflozin	461432-26-8	H01	L1021-05	408.87	DMSO	C21H25ClO6	CCOC1=CC=C(C=C1)CC2=C(C=CC(=C2)C3C(C(C(C(O3)CO)O)O)O)Cl	>15.1mg/mL in DMSO	Free Base	Metabolism	SGLT	SGLT2 inhibitor,potent and selective	http://www.apexbt.com/search.php?catalog=A5854
A5926	Febuxostat	144060-53-7	H02	L1021-05	316.37	DMSO	C16H16N2O3S	CC1=C(SC(=N1)C2=CC(=C(C=C2)OCC(C)C)C#N)C(=O)O	>15.55mg/mL in DMSO		Others	XAO	non-purine selective inhibitor of xanthine oxidase	http://www.apexbt.com/search.php?catalog=A5926
A5931	Aztreonam	78110-38-0	H03	L1021-05	435.43	DMSO	C13H17N5O8S2	CC1C(C(=O)N1S(=O)(=O)O)NC(=O)C(=NOC(C)(C)C(=O)O)C2=CSC(=N2)N	>18.9mg/mL in DMSO	Free Base	Microbiology & Virology	Antibiotic	Monobactam antibiotic,selectively active against Gram-negative aerobic bacteria	http://www.apexbt.com/search.php?catalog=A5931
A5932	Candesartan	139481-59-7	H04	L1021-05	440.45	DMSO	C24H20N6O3	CCOC1=NC2=CC=CC(=C2N1CC3=CC=C(C=C3)C4=CC=CC=C4C5=NNN=N5)C(=O)O	>14.7mg/mL in DMSO	Free Base	Endocrinology and Hormones	RAAS	Angiotensin II receptor 1 (AT1) antagonist	http://www.apexbt.com/search.php?catalog=A5932
A5938	Cyclosporine	79217-60-0	H05	L1021-05	1202.61	DMSO	C62H111N11O12	CCC1C(=O)N(CC(=O)N(C(C(=O)NC(C(=O)N(C(C(=O)NC(C(=O)NC(C(=O)N(C(C(=O)N(C(C(=O)N(C(C(=O)N(C(C(=O)N1)C(C(C)CC=CC)O)C)C(C)C)C)CC(C)C)C)CC(C)C)C)C)C)CC(C)C)C)C(C)C)CC(C)C)C)C	>53mg/mL in DMSO	Free Base	Others	Others	Immunosuppressant drug	http://www.apexbt.com/search.php?catalog=A5938
A5970	Irbesartan	138402-11-6	H06	L1021-05	428.53	DMSO	C25H28N6O	CCCCC1=NC2(CCCC2)C(=O)N1CC3=CC=C(C=C3)C4=CC=CC=C4C5=NNN=N5	>17.4mg/mL in DMSO	Free Base	GPCR/G protein	Angiotensin Receptor	Angiotensin II inhibitor	http://www.apexbt.com/search.php?catalog=A5970
A6743	H-D-Ser-OH	312-84-5	H07	L1021-05	105.09	H2O	C3H7NO3	C(C(C(=O)O)N)O	≥50mg/mL (475.78 mM) in H2O		Others	Others	Endogenous ligand for the glycine site of the N-methyl D-aspartate receptor (NMDAR)	http://www.apexbt.com/search.php?catalog=A6743
A7048	Anisole Methoxybenzene	100-66-3	H08	L1021-05	108.1	DMSO	C7H8O	COC1=CC=CC=C1			Others	Others	Flavouring agent; precursor to perfumes, insect pheromones, and pharmaceuticals	http://www.apexbt.com/search.php?catalog=A7048
A7132	H-Cys-OH	52-90-4	H09	L1021-05	121.2	H2O	C3H7NO2S	C(C(C(=O)O)N)S	33.33mg/mL (275.09 mM; Need ultrasonic) in H2O		Amino Acids & Building Blocks	Amino Acids and Derivatives		http://www.apexbt.com/search.php?catalog=A7132
A7291	H-Ser-OH	56-45-1	H10	L1021-05	105.1	H2O	C3H7NO3	C(C(C(=O)O)N)O	50mg/mL (475.78 mM; Need ultrasonic) in H2O		Amino Acids & Building Blocks	Amino Acids and Derivatives		http://www.apexbt.com/search.php?catalog=A7291
A7486	H-Cit-OH	372-75-8	H11	L1021-05	175.2	H2O	C6H13N3O3	C(CC(C(=O)O)N)CNC(=O)N	≥17.5mg/mL in H2O, <2.8 mg/mL in DMSO, <1.99 mg/mL in EtOH		Amino Acids & Building Blocks	Unusual Amino Acids		http://www.apexbt.com/search.php?catalog=A7486
A8010	Biotin	58-85-5	A01	L1021-06	244.31	DMSO	C10H16N2O3S	C1C2C(C(S1)CCCCC(=O)O)NC(=O)N2	≥24.4mg/mL in DMSO, <2.76 mg/mL in EtOH, <2.39 mg/mL in H2O		Labels and tags	Biotinylation Reagents	Lysine probe coupled to mass spectrometry detection	http://www.apexbt.com/search.php?catalog=A8010
A8019	Perindopril Erbumine	107133-36-8	A02	L1021-06	441.6	EtOH	C19H32N2O5.C4H11N	CCCC(C(=O)OCC)NC(C)C(=O)N1C2CCCCC2CC1C(=O)O.CC(C)(C)N	Limited solubility	t-Butylamine	Endocrinology and Hormones	RAAS	ACE inhibitor	http://www.apexbt.com/search.php?catalog=A8019
A8167	Rapamycin (Sirolimus)	53123-88-9	A03	L1021-06	914.18	DMSO	C51H79NO13	O[C@H]1[C@H](OC)C[C@H](C[C@@H](C)[C@H](CC([C@H](C)/C=C(C)/[C@H]([C@@H](OC)C([C@@H](C[C@@H](/C=C/C=C/C=C(C)/[C@@H](OC)C[C@@H]2CC[C@@H](C)[C@@](C(C(N3[C@H]4CCCC3)=O)=O)(O)O2)C)C)=O)O)=O)OC4=O)CC1	>45.7mg/mL in DMSO	Free Base	PI3K/Akt/mTOR Signaling	mTOR	Original antifungal antibiotic	http://www.apexbt.com/search.php?catalog=A8167
A8169	Everolimus (RAD001)	159351-69-6	A04	L1021-06	958.22	DMSO	C53H83NO14	OCCO[C@H]1[C@H](OC)C[C@H](C[C@H](C)[C@H](CC([C@H](C)/C=C(C)/[C@@H](O)[C@H]2OC)=O)OC([C@@H]3CCCCN3C(C([C@@]4(O)[C@H](C)CC[C@@H](C[C@H](OC)/C(C)=C/C=C/C=C/[C@@H](C)C[C@@H](C)C2=O)O4)=O)=O)=O)CC1	>47.9mg/mL in DMSO	Free Base	PI3K/Akt/mTOR Signaling	mTOR	MTOR inhibitor	http://www.apexbt.com/search.php?catalog=A8169
A8171	Entinostat (MS-275,SNDX-275)	209783-80-2	A05	L1021-06	376.4	DMSO	C21H20N4O3	C1=CC=C(C(=C1)N)NC(=O)C2=CC=C(C=C2)CNC(=O)OCC3=CN=CC=C3	>18.8mg/mL in DMSO	Free Base	DNA Damage/DNA Repair	HDAC	HDAC1 and HDAC3 inhibitor	http://www.apexbt.com/search.php?catalog=A8171
A8173	Romidepsin (FK228, depsipeptide)	128517-07-7	A06	L1021-06	540.7	DMSO	C24H36N4O6S2	CC=C1C(=O)NC(C(=O)OC2CC(=O)NC(C(=O)NC(CSSCCC=C2)C(=O)N1)C(C)C)C(C)C	>27mg/mL in DMSO	Free Base	DNA Damage/DNA Repair	HDAC	HDAC1/HDAC2 inhibitor,potent and selective	http://www.apexbt.com/search.php?catalog=A8173
A8178	Panobinostat (LBH589)	404950-80-7	A07	L1021-06	349.43	DMSO	C21H23N3O2	CC1=C(C2=CC=CC=C2N1)CCNCC3=CC=C(C=C3)C=CC(=O)NO	>17.5mg/mL in DMSO	Free Base	DNA Damage/DNA Repair	HDAC	HDAC inhibitor	http://www.apexbt.com/search.php?catalog=A8178
A8190	Semagacestat (LY450139)	425386-60-3	A08	L1021-06	361.44	DMSO	C19H27N3O4	CC(C)C(C(=O)NC(C)C(=O)NC1C2=CC=CC=C2CCN(C1=O)C)O	>18.1mg/mL in DMSO	Free Base	Neuroscience	Amyloid β	γ-secretase inhibitor	http://www.apexbt.com/search.php?catalog=A8190
A8194	ABT-199	1257044-40-8	A09	L1021-06	868.44	DMSO	C45H50ClN7O7S	CC1(CCC(=C(C1)C2=CC=C(C=C2)Cl)CN3CCN(CC3)C4=CC(=C(C=C4)C(=O)NS(=O)(=O)C5=CC(=C(C=C5)NCC6CCOCC6)[N+](=O)[O-])OC7=CN=C8C(=C7)C=CN8)C	>43.4mg/mL in DMSO		Apoptosis	Bcl-2 Family	Bcl-2 inhibitor,potent and selective	http://www.apexbt.com/search.php?catalog=A8194
A8200	DAPT (GSI-IX)	208255-80-5	A10	L1021-06	432.46	DMSO	C23H26F2N2O4	CC(C(=O)NC(C1=CC=CC=C1)C(=O)OC(C)(C)C)NC(=O)CC2=CC(=CC(=C2)F)F	>21.6mg/mL in DMSO	Free Base	Neuroscience	Amyloid β	γ-secretase inhibitor,potent and specific	http://www.apexbt.com/search.php?catalog=A8200
A8201	Amprenavir (agenerase)	161814-49-9	A11	L1021-06	505.63	EtOH	C25H35N3O6S	CC(C)CN(CC(C(CC1=CC=CC=C1)NC(=O)OC2CCOC2)O)S(=O)(=O)C3=CC=C(C=C3)N	Soluble in DMSO > 10 mM	Free Base	Proteases	HIV Protease	HIV-1 protease inhibitor	http://www.apexbt.com/search.php?catalog=A8201
A8202	Abiraterone acetate	154229-18-2	B01	L1021-06	391.55	EtOH	C26H33NO2	CC(=O)OC1CCC2(C3CCC4(C(C3CC=C2C1)CC=C4C5=CN=CC=C5)C)C	Limited solubility	acetate	Metabolism	P450	Cytochrome p450 17a1 inhibitor	http://www.apexbt.com/search.php?catalog=A8202
A8203	Ritonavir	155213-67-5	B02	L1021-06	720.9	DMSO	C37H48N6O5S2	CC(C)C1=NC(=CS1)CN(C)C(=O)NC(C(C)C)C(=O)NC(CC2=CC=CC=C2)CC(C(CC3=CC=CC=C3)NC(=O)OCC4=CN=CS4)O	Soluble in DMSO > 10 mM	Free Base	Proteases	HIV Protease	HIV protease inhibitor	http://www.apexbt.com/search.php?catalog=A8203
A8204	Lopinavir	192725-17-0	B03	L1021-06	628.81	DMSO	C37H48N4O5	CC1=C(C(=CC=C1)C)OCC(=O)NC(CC2=CC=CC=C2)C(CC(CC3=CC=CC=C3)NC(=O)C(C(C)C)N4CCCNC4=O)O	>31.5mg/mL in DMSO	Free Base	Proteases	HIV Protease	HIV protease inhibitor,highly potent	http://www.apexbt.com/search.php?catalog=A8204
A8205	Atazanavir	198904-31-3	B04	L1021-06	704.9	DMSO	C38H52N6O7	CC(C)(C)C(C(=O)NC(CC1=CC=CC=C1)C(CN(CC2=CC=C(C=C2)C3=CC=CC=N3)NC(=O)C(C(C)(C)C)NC(=O)OC)O)NC(=O)OC	>28.6mg/mL in DMSO	Free Base	Proteases	HIV Protease	HIV protease inhibitor,highly potent	http://www.apexbt.com/search.php?catalog=A8205
A8206	Darunavir	206361-99-1	B05	L1021-06	547.66	DMSO	C27H37N3O7S	CC(CN(S(C1=CC=C(N)C=C1)(=O)=O)C[C@](O)([H])[C@](/N=C(O[C@@]2([H])CO[C@]3([H])[C@@]2([H])CCO3)\O)([H])CC4=CC=CC=C4)C	>22.7mg/mL in DMSO	Ethanolate	Proteases	HIV Protease	HIV-1 protease inhibitor	http://www.apexbt.com/search.php?catalog=A8206
A8207	AZD6244 (Selumetinib)	606143-52-6	B06	L1021-06	457.69	DMSO	C17H15BrClFN4O3	CN1C=NC2=C1C=C(C(=C2F)NC3=C(C=C(C=C3)Br)Cl)C(=O)NOCCO	>22.9mg/mL in DMSO	Free Base	MAPK Signaling	MEK1/2	MEK inhibitor	http://www.apexbt.com/search.php?catalog=A8207
A8210	GDC-0941	957054-30-7	B07	L1021-06	513.64	DMSO	C23H27N7O3S2	CS(=O)(=O)N1CCN(CC1)CC2=CC3=C(S2)C(=NC(=N3)C4=C5C=NNC5=CC=C4)N6CCOCC6	>25.7mg/mL in DMSO	Free Base	PI3K/Akt/mTOR Signaling	PI3K	PI3K inhibitor,potent and selective	http://www.apexbt.com/search.php?catalog=A8210
A8218	Lapatinib	231277-92-2	B08	L1021-06	581.06	DMSO	C29H26ClFN4O4S	CS(=O)(=O)CCNCC1=CC=C(O1)C2=CC3=C(C=C2)N=CN=C3NC4=CC(=C(C=C4)OCC5=CC(=CC=C5)F)Cl	>29.1mg/mL in DMSO	Free Base	JAK/STAT Signaling	EGFR	EGFR/HER2 inhibitor,potent,selective and reversible	http://www.apexbt.com/search.php?catalog=A8218
A8219	Gefitinib (ZD1839)	184475-35-2	B09	L1021-06	446.9	DMSO	C22H24ClFN4O3	COC1=C(C=C2C(=C1)N=CN=C2NC3=CC(=C(C=C3)F)Cl)OCCCN4CCOCC4	>22.3mg/mL in DMSO	Free Base	JAK/STAT Signaling	EGFR	Selective EGFR inhibitor	http://www.apexbt.com/search.php?catalog=A8219
A8232	Nilotinib(AMN-107)	641571-10-0	B10	L1021-06	529.53	DMSO	C28H22F3N7O	CC1=C(C=C(C=C1)C(=O)NC2=CC(=CC(=C2)N3C=C(N=C3)C)C(F)(F)F)NC4=NC=CC(=N4)C5=CN=CC=C5	>26.5mg/mL in DMSO	Free Base	TGF-β / Smad Signaling	Bcr-Abl	Bcr-Abl kinase inhibitor,selective	http://www.apexbt.com/search.php?catalog=A8232
A8234	Erlotinib Hydrochloride	183319-69-9	B11	L1021-06	429.91	DMSO	C22H24ClN3O4	COCCOC1=C(C=C2C(=C1)C(=NC=N2)NC3=CC=CC(=C3)C#C)OCCOC.Cl	>4.3mg/mL in DMSO	Hydrochloride	JAK/STAT Signaling	EGFR	Selective EGFR inhibitor	http://www.apexbt.com/search.php?catalog=A8234
A8235	Embelin	550-24-3	C01	L1021-06	294.39	DMSO	C17H26O4	CCCCCCCCCCCC1=C(C(=O)C=C(C1=O)O)O	>9.6mg/mL in DMSO		Apoptosis	IAP	XIAP inhibitor,cell-permeable	http://www.apexbt.com/search.php?catalog=A8235
A8236	Regorafenib	755037-03-7	C02	L1021-06	500.83	DMSO	C21H15ClF4N4O3.H2O	CNC(=O)C1=NC=CC(=C1)OC2=CC(=C(C=C2)NC(=O)NC3=CC(=C(C=C3)Cl)C(F)(F)F)F	>25mg/mL in DMSO	Free Base	Tyrosine Kinase	c-RET	Inhibitor of VEGFR/PDGFR/FGFR/mutant kit/RET/Raf-1	http://www.apexbt.com/search.php?catalog=A8236
A8245	Sorafenib Tosylate	475207-59-1	C03	L1021-06	637.03	DMSO	C21H16ClF3N4O3.C7H8O3S	CC1=CC=C(C=C1)S(=O)(=O)O.CNC(=O)C1=NC=CC(=C1)OC2=CC=C(C=C2)NC(=O)NC3=CC(=C(C=C3)Cl)C(F)(F)F	>31.9mg/mL in DMSO	Tosylate	Tyrosine Kinase	PDGFR		http://www.apexbt.com/search.php?catalog=A8245
A8247	Afatinib (BIBW2992)	439081-18-2	C04	L1021-06	485.94	DMSO	C24H25ClFN5O3	CN(C)CC=CC(=O)NC1=C(C=C2C(=C1)C(=NC=N2)NC3=CC(=C(C=C3)F)Cl)OC4CCOC4	>24.3mg/mL in DMSO	Free Base	JAK/STAT Signaling	EGFR	Irreversible EGFR/HER2 inhibitor	http://www.apexbt.com/search.php?catalog=A8247
A8252	Nintedanib (BIBF 1120)	656247-17-5	C05	L1021-06	539.62	DMSO	C31H33N5O4	CN1CCN(CC1)CC(=O)N(C)C2=CC=C(C=C2)NC(=C3C4=C(C=C(C=C4)C(=O)OC)NC3=O)C5=CC=CC=C5	>5.4mg/mL in DMSO	Free Base	Tyrosine Kinase	PDGFR	VEGFR/PDGFR/FGFR inhibitor	http://www.apexbt.com/search.php?catalog=A8252
A8255	Sunitinib malate	341031-54-7	C06	L1021-06	532.56	DMSO	C22H27FN4O2.C4H6O5	CCN(CC)CCNC(=O)C1=C(NC(=C1C)C=C2C3=C(C=CC(=C3)F)NC2=O)C.C(C(C(=O)O)O)C(=O)O	Soluble in DMSO > 10 mM	Malate	Tyrosine Kinase	VEGFR	VEGFR/PDGFRβ/ KIT/ FLT3/RET/CSF-1R inhibitor	http://www.apexbt.com/search.php?catalog=A8255
A8307	Crenolanib (CP-868596)	670220-88-9	C07	L1021-06	443.54	DMSO	C26H29N5O2	CC1(COC1)COC2=CC3=C(C=C2)N(C=N3)C4=NC5=C(C=CC=C5N6CCC(CC6)N)C=C4	>22.2mg/mL in DMSO	Free Base	Tyrosine Kinase	PDGFR	PDGFR-β inhibitor,potent and selective	http://www.apexbt.com/search.php?catalog=A8307
A8309	Perifosine	157716-52-4	C08	L1021-06	461.67	EtOH	C25H52NO4P	CCCCCCCCCCCCCCCCCCOP(=O)([O-])OC1CC[N+](CC1)(C)C	<4.62mg/mL in DMSO, ≥5.94 mg/mL in H2O with ultrasonic, ≥5.55 mg/mL in EtOH with ultrasonic		PI3K/Akt/mTOR Signaling	Akt		http://www.apexbt.com/search.php?catalog=A8309
A8311	Maraviroc	376348-65-1	C09	L1021-06	513.67	DMSO	C29H41F2N5O	CC1=NN=C(N1C2CC3CCC(C2)N3CCC(C4=CC=CC=C4)NC(=O)C5CCC(CC5)(F)F)C(C)C	>25.7mg/mL in DMSO	Free Base	Microbiology & Virology	HIV	Selective CCR5 antagonist,antiretroviral agent	http://www.apexbt.com/search.php?catalog=A8311
A8314	Temsirolimus	162635-04-3	C10	L1021-06	1030.29	DMSO	C56H87NO16	CO[C@@H]1C[C@H](C[C@@H](C)[C@@H](OC([C@]2([H])CCCCN2C(C([C@]3(O)O[C@@](C[C@H](OC)/C(C)=C/C=C/C=C/[C@H](C[C@@H](C)C4=O)C)([H])CC[C@H]3C)=O)=O)=O)CC([C@H](C)/C=C(C)/[C@@H](O)[C@H]4OC)=O)CC[C@H]1OC(C(CO)(C)CO)=O	>51.5mg/mL in DMSO	Free Base	PI3K/Akt/mTOR Signaling	mTOR	MTOR inhibitor	http://www.apexbt.com/search.php?catalog=A8314
A8316	PD 0332991 (Palbociclib) HCl	827022-32-2	C11	L1021-06	483.99	H2O	C24H30ClN7O2	O=C1N(C2=NC(NC3=NC=C(C=C3)N4CCNCC4)=NC=C2C(C)=C1C(C)=O)C5CCCC5.Cl	>2.42mg/mL in DMSO	Hydrochloride	Cell Cycle/Checkpoint	Cyclin-Dependent Kinases	CDK4/6 inhibitor,highly selective	http://www.apexbt.com/search.php?catalog=A8316
A8317	Fludarabine Phosphate (Fludara)	75607-67-9	D01	L1021-06	365.21	DMSO	C10H13FN5O7P	C1=NC2=C(N1C3C(C(C(O3)COP(=O)(O)O)O)O)N=C(N=C2N)F	>17.6mg/mL in DMSO	Phosphate	DNA Damage/DNA Repair	DNA Synthesis	Inhibits STAT1 activation and DNA synthesis	http://www.apexbt.com/search.php?catalog=A8317
A8319	Dacomitinib (PF299804, PF299)	1110813-31-4	D02	L1021-06	469.94	DMSO	C24H25ClFN5O2	COC1=C(C=C2C(=C1)N=CN=C2NC3=CC(=C(C=C3)F)Cl)NC(=O)C=CCN4CCCCC4	>23.5mg/mL in DMSO	Free Base	JAK/STAT Signaling	EGFR	HER inhibitor	http://www.apexbt.com/search.php?catalog=A8319
A8321	Cisplatin	15663-27-1	D03	L1021-06	300.05	DMSO	Cl2H6N2Pt	N.N.Cl[Pt+2]Cl	>12.5mg/mL in DMF，现配现用	Free Base	Apoptosis	Caspase	Inhibits DNA synthesis,chemotherapy drug	http://www.apexbt.com/search.php?catalog=A8321
A8322	Neratinib (HKI-272)	698387-09-6	D04	L1021-06	557.04	DMSO	C30H29ClN6O3	CCOC1=C(C=C2C(=C1)N=CC(=C2NC3=CC(=C(C=C3)OCC4=CC=CC=N4)Cl)C#N)NC(=O)C=CCN(C)C	Limited solubility		JAK/STAT Signaling	EGFR	HER2/EGFR inhibitor,potent and irreversible	http://www.apexbt.com/search.php?catalog=A8322
A8325	Tivantinib (ARQ 197)	905854-02-6	D05	L1021-06	369.42	DMSO	C23H19N3O2	O=C([C@H](C(C1=CC=C2)=CN3C1=C2CCC3)[C@@H]4C5=CNC6=CC=CC=C56)NC4=O	>18.5mg/mL in DMSO	Free Base	Tyrosine Kinase	c-MET	C-Met inhibitor,non-ATP-competitive	http://www.apexbt.com/search.php?catalog=A8325
A8327	Verteporfin	129497-78-5	D06	L1021-06	718.79	DMSO	C41H42N4O8	O=C([C@H]1[C@](/C(N=C2/C=C(C(C)=C/3C=C)\NC3=C/C4=N/C(C(CCC(O)=O)=C4C)=C\5)=C/C6=C(C)C(CCC(OC)=O)=C5N6)(C)C2=CC=C1C(OC)=O)OC	>18.3mg/mL in DMSO		Others	Others	Photosensitizer used in photodynamic therapy	http://www.apexbt.com/search.php?catalog=A8327
A8328	LDK378	1032900-25-6	D07	L1021-06	558.14	DMSO	C28H36ClN5O3S	CC1=CC(=C(C=C1C2CCNCC2)OC(C)C)NC3=NC=C(C(=N3)NC4=CC=CC=C4S(=O)(=O)C(C)C)Cl	>14mg/mL in DMSO	Free Base	Tyrosine Kinase	ALK	Potent ALK inhibitor	http://www.apexbt.com/search.php?catalog=A8328
A8330	CX-4945 (Silmitasertib)	1009820-21-6	D08	L1021-06	349.77	DMSO	C19H12ClN3O2	C1=CC(=CC(=C1)Cl)NC2=C3C=CN=CC3=C4C=CC(=CC4=N2)C(=O)O	>8.7mg/mL in DMSO	Free Base	PI3K/Akt/mTOR Signaling	CK2	CK2 inhibitor	http://www.apexbt.com/search.php?catalog=A8330
A8331	Bleomycin Sulfate	9041-93-4	D09	L1021-06	1512.6	DMSO	C55H85N17O25S4	CC1=C(N=C(N=C1N)C(CC(=O)N)NCC(C(=O)N)N)C(=O)NC(C(C2=CN=CN2)OC3C(C(C(C(O3)CO)O)O)OC4C(C(C(C(O4)CO)O)OC4C(C(C(C(O4)CO)O)OC(=O)N)O)C(=O)NC(C)C(C(C)C(=O)NC(C(C)O)C(=O)NCCC5=NC(=CS5)C6=NC(=CS6)C(=O)NCCC[S+](C)C)O.OS(=O)(=O)[O-]	>37.8mg/mL in DMSO with gentle warming	Sulfate	DNA Damage/DNA Repair	DNA Synthesis	Chemotherapy agent, induces DNA strand break	http://www.apexbt.com/search.php?catalog=A8331
A8332	R788 disodium	1025687-58-4	D10	L1021-06	624.42	DMSO	C23H24FN6Na2O9P	CC1(C(=O)N(C2=C(O1)C=CC(=N2)NC3=NC(=NC=C3F)NC4=CC(=C(C(=C4)OC)OC)OC)COP(=O)([O-])[O-])C.[Na+].[Na+]	>6.25mg/mL in DMSO		Tyrosine Kinase	Spleen Tyrosine Kinase (Syk)	Syk inhibitor,ATP competitive and potent	http://www.apexbt.com/search.php?catalog=A8332
A8333	Canagliflozin	842133-18-0	D11	L1021-06	444.52	DMSO	C24H25FO5S	CC1=C(C=C(C=C1)C2C(C(C(C(O2)CO)O)O)O)CC3=CC=C(S3)C4=CC=C(C=C4)F	>22.3mg/mL in DMSO	Free Base	Metabolism	SGLT	SGLT2 inhibitor,potent and selective	http://www.apexbt.com/search.php?catalog=A8333
A8334	Linsitinib	867160-71-2	E01	L1021-06	421.51	DMSO	C26H23N5O	CC1(CC(C1)C2=NC(=C3N2C=CN=C3N)C4=CC5=C(C=C4)C=CC(=N5)C6=CC=CC=C6)O	>21.1mg/mL in DMSO	Free Base	Tyrosine Kinase	Insulin Receptor	IGF1R/IR inhibitor,potent and novel	http://www.apexbt.com/search.php?catalog=A8334
A8335	Palbociclib (PD0332991) Isethionate	827022-33-3	E02	L1021-06	573.66	DMSO	C24H29N7O2.C2H6O4S	CC1=C(C(=O)N(C2=NC(=NC=C12)NC3=NC=C(C=C3)N4CCNCC4)C5CCCC5)C(=O)C.C(CS(=O)(=O)O)O	>28.7mg/mL in DMSO		Cell Cycle/Checkpoint	Cyclin-Dependent Kinases	CDK4/6 inhibitor,highly selective	http://www.apexbt.com/search.php?catalog=A8335
A8346	BYL-719	1217486-61-7	E03	L1021-06	441.47	DMSO	C19H22F3N5O2S	CC1=C(SC(=N1)NC(=O)N2CCCC2C(=O)N)C3=CC(=NC=C3)C(C)(C)C(F)(F)F	>22.1mg/mL in DMSO	Free Base	PI3K/Akt/mTOR Signaling	PI3K	Selective PI3Kα inhibitor	http://www.apexbt.com/search.php?catalog=A8346
A8347	Pazopanib Hydrochloride	635702-64-6	E04	L1021-06	473.98	DMSO	C21H24ClN7O2S	CC1=C(C=C(C=C1)NC2=NC=CC(=N2)N(C)C3=CC4=NN(C(=C4C=C3)C)C)S(=O)(=O)N.Cl	≥11.85mg/mL in DMSO		Tyrosine Kinase	VEGFR		http://www.apexbt.com/search.php?catalog=A8347
A8348	LY2157299	700874-72-2	E05	L1021-06	369.42	DMSO	C22H19N5O	CC1=CC=CC(=N1)C2=NN3CCCC3=C2C4=C5C=C(C=CC5=NC=C4)C(=O)N	>18.5mg/mL in DMSO	Free Base	TGF-β / Smad Signaling	TGF-βR1(ALK5)	TGF-βR1 inhibitor,potent and selective	http://www.apexbt.com/search.php?catalog=A8348
A8351	VX-809	936727-05-8	E06	L1021-06	452.41	DMSO	C24H18F2N2O5	CC1=C(N=C(C=C1)NC(=O)C2(CC2)C3=CC4=C(C=C3)OC(O4)(F)F)C5=CC(=CC=C5)C(=O)O	>22.6mg/mL in DMSO	Free Base	Membrane Transporter/Ion Channel	CFTR	CFTR corrector	http://www.apexbt.com/search.php?catalog=A8351
A8355	Arsonic acid	97-44-9	E07	L1021-06	275.09	DMSO	C8H10AsNO5	CC(=O)NC1=C(C=CC(=C1)[As](=O)(O)O)O	Soluble in DMSO	Free Base	Others	Others	An organoarsenic compound	http://www.apexbt.com/search.php?catalog=A8355
A8356	Acetylcysteine	616-91-1	E08	L1021-06	163.19	DMSO	C5H9NO3S	CC(=O)NC(CS)C(=O)O	Soluble in DMSO > 10 mM		Neuroscience	AChR	Antioxidant;mucolytic agent	http://www.apexbt.com/search.php?catalog=A8356
A8358	Albendazole	54965-21-8	E09	L1021-06	265.33	DMSO	C12H15N3O2S	CCCSC1=CC2=C(C=C1)N=C(N2)NC(=O)OC	>8.8mg/mL in DMSO	Free Base	Microbiology & Virology	Antibiotic	treatment of a variety of parasitic worm infestations	http://www.apexbt.com/search.php?catalog=A8358
A8359	Alendronate sodium	129318-43-0	E10	L1021-06	271.08	DMSO	C4H12NNaO7P2	C(CC(O)(P(=O)(O)O)P(=O)(O)[O-])CN.[Na+]	Soluble to 50 mM in sterile water	Sodium	Others	Others	Osteoclast-mediated bone resorption inhibitor	http://www.apexbt.com/search.php?catalog=A8359
A8360	Allopurinol	315-30-0	E11	L1021-06	136.11	DMSO	C5H4N4O	C1=C2C(=NC=NC2=O)NN1	Soluble in DMSO > 10 mM	Free Base	Others	XAO	Xanthine oxidase inhibitor	http://www.apexbt.com/search.php?catalog=A8360
A8362	Arbidol HCl	131707-23-8	F01	L1021-06	513.88	DMSO	C22H25BrN2O3S.HCl	CCOC(=O)C1=C(N(C2=CC(=C(C(=C21)CN(C)C)O)Br)C)CSC3=CC=CC=C3.Cl	>19.9mg/mL in DMSO	hydrochloride	Microbiology & Virology	Influenza A virus	Antiviral chemical agent	http://www.apexbt.com/search.php?catalog=A8362
A8363	Argatroban	74863-84-6	F02	L1021-06	508.63	DMSO	C23H36N6O5S	O=C([C@H](CCC/N=C(N)/N)NS(=O)(C1=C2NC[C@H](C)CC2=CC=C1)=O)N3[C@@H](C(O)=O)C[C@H](C)CC3	>25.3mg/mL in DMSO	Free Base	Proteases	Thrombin	Thrombin mediated fibrinogen cleavage inhibitor	http://www.apexbt.com/search.php?catalog=A8363
A8364	ARN-509	956104-40-8	F03	L1021-06	477.43	DMSO	C21H15F4N5O2S	CNC(=O)C1=C(C=C(C=C1)N2C(=S)N(C(=O)C23CCC3)C4=CN=C(C(=C4)C(F)(F)F)C#N)F	≥23.85mg/mL in DMSO		Endocrinology and Hormones	Androgen Receptor		http://www.apexbt.com/search.php?catalog=A8364
A8369	Atropine	5908-99-6	F04	L1021-06	694.83	DMSO	2(C17H23NO3).H2O.H2SO4	CN1C2CCC1CC(C2)OC(=O)C(CO)C3=CC=CC=C3.CN1C2CCC1CC(C2)OC(=O)C(CO)C3=CC=CC=C3.O.OS(=O)(=O)O	Soluble in DMSO > 10 mM	sulfate	Neuroscience	AChR	MAChRs antagonist	http://www.apexbt.com/search.php?catalog=A8369
A8370	Axitinib (AG 013736)	319460-85-0	F05	L1021-06	386.47	DMSO	C22H18N4OS	CNC(=O)C1=CC=CC=C1SC2=CC3=C(C=C2)C(=NN3)C=CC4=CC=CC=N4	>19.3mg/mL in DMSO	Free Base	Tyrosine Kinase	VEGFR	VEGFR1/ c-Kit inhibitor	http://www.apexbt.com/search.php?catalog=A8370
A8376	Bephenium Hydroxynaphthoate	3818-50-6	F06	L1021-06	443.53	DMSO	C28H29NO4	C[N+](C)(CCOC1=CC=CC=C1)CC2=CC=CC=C2.C1=CC=C2C=C(C(=CC2=C1)C(=O)O)[O-]	>20.9mg/mL in DMSO	hydroxynaphthoa	Others	Others	Anthelmintic agent	http://www.apexbt.com/search.php?catalog=A8376
A8377	Betacarotene	7235-40-7	F07	L1021-06	536.87	EtOH	C40H56	CC1=C(C(CCC1)(C)C)C=CC(=CC=CC(=CC=CC=C(C)C=CC=C(C)C=CC2=C(CCCC2(C)C)C)C)C	≥9.6mg/mL in Ethanol		Others	Others		http://www.apexbt.com/search.php?catalog=A8377
A8378	Betamethasone Dipropionate	5593-20-4	F08	L1021-06	504.59	DMSO	C28H37FO7	CCC(=O)OCC(=O)C1(C(CC2C1(CC(C3(C2CCC4=CC(=O)C=CC43C)F)O)C)C)OC(=O)CC	>22.8mg/mL in DMSO	Free Base	Others	Others	Glucocorticoid receptor agonist	http://www.apexbt.com/search.php?catalog=A8378
A8379	Betamethasone Valerate	2152-44-5	F09	L1021-06	476.58	DMSO	C27H37FO6	CCCCC(=O)OC1(C(CC2C1(CC(C3(C2CCC4=CC(=O)C=CC43C)F)O)C)C)C(=O)CO	>19.2mg/mL in DMSO	Valerate	Others	Others	anti-inflammatory corticosteroid	http://www.apexbt.com/search.php?catalog=A8379
A8380	Bexarotene	153559-49-0	F10	L1021-06	348	DMSO	C24H28O2	CC1=CC2=C(C=C1C(=C)C3=CC=C(C=C3)C(=O)O)C(CCC2(C)C)(C)C	>10.4mg/mL in DMSO	Free Base	Others	Retinoid X Receptors	Retinoid Receptor agonist	http://www.apexbt.com/search.php?catalog=A8380
A8381	BIBR-1048	211915-06-9	F11	L1021-06	627.73	DMSO	C34H41N7O5	CCCCCCOC(=O)N=C(C1=CC=C(C=C1)NCC2=NC3=C(N2C)C=CC(=C3)C(=O)N(CCC(=O)OCC)C4=CC=CC=N4)N	>30mg/mL in DMSO	Free Base	Proteases	Thrombin	Thrombin inhibitor	http://www.apexbt.com/search.php?catalog=A8381
A8384	Blonanserin	132810-10-7	G01	L1021-06	367.5	DMSO	C23H30FN3	CCN1CCN(CC1)C2=NC3=C(CCCCCC3)C(=C2)C4=CC=C(C=C4)F	≥9.2mg/mL in DMSO		Neuroscience	5-HT Receptor		http://www.apexbt.com/search.php?catalog=A8384
A8386	Busulfan	55-98-1	G02	L1021-06	246.3	DMSO	C6H14O6S2	CS(=O)(=O)OCCCCOS(=O)(=O)C	>12.3mg/mL in DMSO	Free Base	DNA Damage/DNA Repair	DNA Alkylating	DNA alkylating agent	http://www.apexbt.com/search.php?catalog=A8386
A8387	Calcium Gluceptate	17140-60-2	G03	L1021-06	490.42	H2O	C14H26CaO16	C(C(C(C(C(C(C(=O)[O-])O)O)O)O)O)O.C(C(C(C(C(C(C(=O)[O-])O)O)O)O)O)O.[Ca+2]	Soluble in DMSO	Gluceptate	Others	Others	Calcium supplement	http://www.apexbt.com/search.php?catalog=A8387
A8388	Carbadox	6804-7-5	G04	L1021-06	262.22	DMSO	C11H10N4O4	COC(=O)N=NC=C1C=[N+](C2=CC=CC=C2N1O)[O-]	Soluble in DMSO	Free Base	Others	Others	antibiotic	http://www.apexbt.com/search.php?catalog=A8388
A8389	Carbenoxolone disodium	7421-40-1	G05	L1021-06	614.72	H2O	C34H48Na2O7	CC1(C2CCC3(C(C2(CCC1OC(=O)CCC(=O)[O-])C)C(=O)C=C4C3(CCC5(C4CC(CC5)(C)C(=O)[O-])C)C)C)C.[Na+].[Na+]	Soluble to 100 mM in sterile water	disodium	Neuroscience	Gap Junction	11β-HSD inhibitor	http://www.apexbt.com/search.php?catalog=A8389
A8390	Casanthranol	8024-48-4	G06	L1021-06	434.39	DMSO	C21H22O10	C1=CC2=C(C(=C1)O)C(=O)C3=C(C=C(C=C3C2OC4C(C(C(C(O4)CO)O)O)O)CO)O	≥20.45mg/mL in DMSO		Others	Others		http://www.apexbt.com/search.php?catalog=A8390
A8391	Cefdinir	91832-40-5	G07	L1021-06	395.41	DMSO	C14H13N5O5S2	C=CC1=C(N2C(C(C2=O)NC(=O)C(=NO)C3=CSC(=N3)N)SC1)C(=O)O	>19.6mg/mL in DMSO	Free Base	Microbiology & Virology	Antibiotic	Third generation cephalosporin antibiotic	http://www.apexbt.com/search.php?catalog=A8391
A8392	Cefoperazone	62893-19-0	G08	L1021-06	645.66	DMSO	C25H27N9O8S2	CCN1CCN(C(=O)C1=O)C(=O)NC(C2=CC=C(C=C2)O)C(=O)NC3C4N(C3=O)C(=C(CS4)CSC5=NN=NN5C)C(=O)O	>64.6mg/ml in DMSO	Free Base	Microbiology & Virology	Antibiotic	Third-generation cephalosporin antibiotic	http://www.apexbt.com/search.php?catalog=A8392
A8393	CH5424802	1256580-46-7	G09	L1021-06	482.62	DMSO	C30H34N4O2	CCC1=C(C=C2C(=C1)C(=O)C3=C(C2(C)C)NC4=C3C=CC(=C4)C#N)N5CCC(CC5)N6CCOCC6	≥4.83mg/mL in DMSO with ultrasonic and warming		Tyrosine Kinase	ALK	ALK inhibitor,potent and ATP-competitive	http://www.apexbt.com/search.php?catalog=A8393
A8397	Chlorothiazide	58-94-6	G10	L1021-06	295.72	DMSO	C7H6ClN3O4S2	ClC1=C(C=C2S(=O)(NC=NC2=C1)=O)S(=O)(N)=O	>14.9mg/mL in DMSO	Free Base	Others	Others	Carbonic anhydrase inhibitor	http://www.apexbt.com/search.php?catalog=A8397
A8398	Chlorprothixene	113-59-7	G11	L1021-06	315.87	EtOH	C18H18ClNS	CN(C)CCC=C1C2=CC=CC=C2SC3=C1C=C(C=C3)Cl	Soluble in DMSO > 10 mM	Free Base	Neuroscience	Dopamine Receptor	Dopamine receptor antagonist	http://www.apexbt.com/search.php?catalog=A8398
A8401	Clotrimazole	23593-75-1	H01	L1021-06	344.84	EtOH	C22H17ClN2	C1=CC=C(C=C1)C(C2=CC=CC=C2)(C3=CC=CC=C3Cl)N4C=CN=C4	Soluble in DMSO > 10 mM	Free Base	Microbiology & Virology	Antibiotic	antifungal compound	http://www.apexbt.com/search.php?catalog=A8401
A8402	Conivaptan HCl	168626-94-6	H02	L1021-06	535.04	DMSO	C32H26N4O2.HCl	CC1=NC2=C(N1)CCN(C3=CC=CC=C32)C(=O)C4=CC=C(C=C4)NC(=O)C5=CC=CC=C5C6=CC=CC=C6.Cl	>14.8mg/mL in DMSO	HCl	GPCR/G protein	Vasopressin Receptor	Vasopressin receptor antagonist	http://www.apexbt.com/search.php?catalog=A8402
A8404	Cyproterone Acetate	427-51-0	H03	L1021-06	416.94	DMSO	C24H29ClO4	ClC1=C([H])C(C(C([H])([H])C2([H])[H])([H])C(C2(C(C([H])([H])[H])=O)OC(C([H])([H])[H])=O)(C([H])([H])[H])C([H])([H])C3([H])[H])([H])C3([H])C(C1=C([H])C4=O)(C([H])([H])[H])C5([H])C4([H])C5([H])[H]	>14.7mg/mL in DMSO	Acetate	Endocrinology and Hormones	Androgen Receptor	Androgen receptor antagonist	http://www.apexbt.com/search.php?catalog=A8404
A8405	Cytarabine	147-94-4	H04	L1021-06	243.2	H2O	C9H13N3O5	C1=CN(C(=O)N=C1N)C2C(C(C(O2)CO)O)O	Limited solubility	Free Base	DNA Damage/DNA Repair	DNA Synthesis	cytotoxic agent, blocks DNA synthesis	http://www.apexbt.com/search.php?catalog=A8405
A8406	Dextrose (D-glucose)	50-99-7	H05	L1021-06	180.16	DMSO	C6H12O6	C(C1C(C(C(C(O1)O)O)O)O)O	>13.9mg/mL in DMSO	Free Base	Others	Others	Simple sugar (monosaccharide)	http://www.apexbt.com/search.php?catalog=A8406
A8407	Dibucaine (Cinchocaine) HCl	61-12-1	H06	L1021-06	379.92	DMSO	C20H29N3O2.HCl	CCCCOC1=NC2=CC=CC=C2C(=C1)C(=O)NCCN(CC)CC.Cl	>11.9mg/mL in DMSO	Free Base	Membrane Transporter/Ion Channel	Sodium Channel	Sodium channel inhibitor	http://www.apexbt.com/search.php?catalog=A8407
A8408	Dichlorphenamide	120-97-8	H07	L1021-06	305.16	DMSO	C6H6Cl2N2O4S2	C1=C(C=C(C(=C1S(=O)(=O)N)Cl)Cl)S(=O)(=O)N	≥15.3mg/mL in DMSO		Metabolism	Carbonic Anhydrase		http://www.apexbt.com/search.php?catalog=A8408
A8409	Dicyclomine HCl	67-92-5	H08	L1021-06	345.95	DMSO	C19H35NO2.HCl	CCN(CC)CCOC(=O)C1(CCCCC1)C2CCCCC2.Cl	Soluble in DMSO	Hydrochloride	Others	Others	Anticholinergic drug	http://www.apexbt.com/search.php?catalog=A8409
A8410	Didanosine	69655-05-6	H09	L1021-06	236.23	DMSO	C10H12N4O3	C1CC(OC1CO)N2C=NC3=C2NC=NC3=O	>10.3mg/mL in DMSO	Free Base	Microbiology & Virology	Reverse Transcriptase	Reverse transcriptase inhibitor	http://www.apexbt.com/search.php?catalog=A8410
A8411	Difloxacin HCl	98106-17-3	H10	L1021-06	435.86	DMSO	C21H19F2N3O3 HCl	CN1CCN(CC1)C2=C(C=C3C(=C2)N(C=C(C3=O)C(=O)O)C4=CC=C(C=C4)F)F	Soluble in DMSO	hydrochloride	Others	Others	quinolone antimicrobial antibiotic	http://www.apexbt.com/search.php?catalog=A8411
A8412	Dinaciclib (SCH727965)	779353-01-4	H11	L1021-06	396.49	DMSO	C21H28N6O2	CCC1=C2N=C(C=C(N2N=C1)NCC3=C[N+](=CC=C3)[O-])N4CCCCC4CCO	Soluble in DMSO > 10 mM	Free Base	Cell Cycle/Checkpoint	Cyclin-Dependent Kinases	Potent CDK inhibitor	http://www.apexbt.com/search.php?catalog=A8412
A8413	Diperodon HCl	537-12-2	A01	L1021-07	433.93	DMSO	C22H27N3O4.HCl	O=C(NC1=CC=CC=C1)OC(COC(NC2=CC=CC=C2)=O)CN3CCCCC3.Cl	>16.8mg/mL in DMSO	hydrochloride	Others	Others	Local anaesthetics	http://www.apexbt.com/search.php?catalog=A8413
A8414	Diphemanil Methylsulfate	62-97-5	A02	L1021-07	389.51	DMSO	C20H24N.CH3O4S	C[N+]1(CCC(=C(C2=CC=CC=C2)C3=CC=CC=C3)CC1)C.COS(=O)(=O)[O-]	Soluble in DMSO > 10 mM	Methylsulfate	Neuroscience	AChR	AChR antagonist	http://www.apexbt.com/search.php?catalog=A8414
A8415	Diphenylpyraline HCl	132-18-3	A03	L1021-07	317.85	H2O	C19H23NO.HCl	CN1CCC(CC1)OC(C2=CC=CC=C2)C3=CC=CC=C3.Cl	Soluble in DMSO	hydrochloride	Others	Others	Histamine receptor antagonist	http://www.apexbt.com/search.php?catalog=A8415
A8416	Docosanol (Abreua)	661-19-8	A04	L1021-07	326.6	EtOH	C22H46O	CCCCCCCCCCCCCCCCCCCCCCO	Limited solubility	Free Base	Others	Others	Saturated fatty alcohol	http://www.apexbt.com/search.php?catalog=A8416
A8417	Dofetilide	115256-11-6	A05	L1021-07	441.56	DMSO	C19H27N3O5S2	CN(CCC1=CC=C(C=C1)NS(=O)(=O)C)CCOC2=CC=C(C=C2)NS(=O)(=O)C	>21.2mg/mL in DMSO	Free Base	Membrane Transporter/Ion Channel	Potassium Channel	Potassium channel inhibitor	http://www.apexbt.com/search.php?catalog=A8417
A8418	Dovitinib Dilactic acid	852433-84-2	A06	L1021-07	572.59	DMSO	C21H21FN6O.2C3H6O3	CC(C(=O)O)O.CC(C(=O)O)O.CN1CCN(CC1)C2=CC3=C(C=C2)NC(=C4C(=C5C(=NC4=O)C=CC=C5F)N)N3	>57.3mg/ml in DMSO	Dilactic Acid	Tyrosine Kinase	VEGFR	FLT3 inhibitor	http://www.apexbt.com/search.php?catalog=A8418
A8419	Doxapram HCl	7081-53-0	A07	L1021-07	432.98	DMSO	C24H30N2O2.HCl.H2O	CCN1CC(CCN2CCOCC2)C(C3=CC=CC=C3)(C4=CC=CC=C4)C1=O.O.Cl	Soluble in DMSO > 10 mM	hydrochloride	Others	Others	Potassium channel inhibitor	http://www.apexbt.com/search.php?catalog=A8419
A8420	Doxycycline HCl	10592-13-9	A08	L1021-07	480.9	DMSO	C22H24N2O8.HCl	CC1C2C(C3C(C(=O)C(=C(C3(C(=O)C2=C(C4=C1C=CC=C4O)O)O)O)C(=O)N)N(C)C)O.Cl	>16.4mg/mL in DMSO		Proteases	MMP	Tetracycline antibiotic;MMP inhibitor;cell selection reagent	http://www.apexbt.com/search.php?catalog=A8420
A8421	Duloxetine HCl	136434-34-9	A09	L1021-07	333.88	DMSO	C18H19NOS.HCl	CNCCC(C1=CC=CS1)OC2=CC=CC3=CC=CC=C32.Cl	Soluble in DMSO > 10 mM	hydrochloride	Neuroscience	5-HT Receptor	5-HT receptor inhibitor	http://www.apexbt.com/search.php?catalog=A8421
A8422	Emtricitabine	143491-57-0	A10	L1021-07	247.25	DMSO	C8H10FN3O3S	C1C(OC(S1)CO)N2C=C(C(=NC2=O)N)F	>10.4mg/mL in DMSO	Free Base	Microbiology & Virology	Reverse Transcriptase	Reverse transcriptase inhibitor	http://www.apexbt.com/search.php?catalog=A8422
A8423	Enoxacin (Penetrex)	74011-58-8	A11	L1021-07	320.32	DMSO	C15H17FN4O3	CCN1C=C(C(=O)C2=CC(=C(N=C21)N3CCNCC3)F)C(=O)O	>18.4mg/mL in DMSO	Free Base	Microbiology & Virology	Antibiotic	Topoisomerase inhibitor	http://www.apexbt.com/search.php?catalog=A8423
A8424	Epleremone	107724-20-9	B01	L1021-07	414.49	DMSO	C24H30O6	O=C(C(C1([H])[H])([H])C2([H])C3(C(C([H])([H])C4([H])[H])(C([H])([H])[H])C1=C([H])C4=O)OC3([H])C([H])([H])C5(C([H])([H])[H])C2([H])C([H])([H])C([H])([H])[C@@]5(C([H])([H])C6([H])[H])OC6=O)OC([H])([H])[H]	>4.6mg/ml in DMSO		Others	Mineralocorticoid Receptor	Mineralocorticoid receptor antagonists	http://www.apexbt.com/search.php?catalog=A8424
A8425	Estradiol	50-28-2	B02	L1021-07	272.38	DMSO	C18H24O2	CC12CCC3C(C1CCC2O)CCC4=C3C=CC(=C4)O	>13.5mg/mL in DMSO	Free Base	Endocrinology and Hormones	Estrogen/progestogen Receptor	Sex hormone	http://www.apexbt.com/search.php?catalog=A8425
A8426	Estrone	53-16-7	B03	L1021-07	270.37	DMSO	C18H22O2	CC12CCC3C(C1CCC2=O)CCC4=C3C=CC(=C4)O	>9.8mg/mL in DMSO	Free Base	Endocrinology and Hormones	Estrogen/progestogen Receptor	Estrogenic hormone	http://www.apexbt.com/search.php?catalog=A8426
A8427	Ethambutol HCl	1070-11-7	B04	L1021-07	277.23	DMSO	C10H24N2O2.2HCl	CCC(CO)NCCNC(CC)CO.Cl.Cl	>12.7mg/mL in DMSO	Dihydrochloride	Others	Others	Antitubercular agent	http://www.apexbt.com/search.php?catalog=A8427
A8428	Ethinyl Estradiol	57-63-6	B05	L1021-07	296.4	DMSO	C20H24O2	CC12CCC3C(C1CCC2(C#C)O)CCC4=C3C=CC(=C4)O	>8.7mg/mL in DMSO	Free Base	Endocrinology and Hormones	Estrogen/progestogen Receptor	Oral contraceptive	http://www.apexbt.com/search.php?catalog=A8428
A8429	Ethionamide	536-33-4	B06	L1021-07	166.24	DMSO	C8H10N2S	CCC1=NC=CC(=C1)C(=S)N	>7.7mg/mL in DMSO	Free Base	Microbiology & Virology	Antibiotic	Anti-tuberculosis antibiotic	http://www.apexbt.com/search.php?catalog=A8429
A8430	Ezetimibe	163222-33-1	B07	L1021-07	409.4	DMSO	C24H21F2NO3	C1=CC(=CC=C1C2C(C(=O)N2C3=CC=C(C=C3)F)CCC(C4=CC=C(C=C4)F)O)O	>20.5mg/mL in DMSO	Free Base	Metabolism	Cholesterol absorption	Cholesterol transport inhibitor	http://www.apexbt.com/search.php?catalog=A8430
A8431	Famprofazone	22881-35-2	B08	L1021-07	377.52	DMSO	C24H31N3O	CC(C)C1=C(N(N(C1=O)C2=CC=CC=C2)C)CN(C)C(C)CC3=CC=CC=C3	Soluble in DMSO	Free Base	Others	Others	Non-steroidal anti-inflammatory agent	http://www.apexbt.com/search.php?catalog=A8431
A8432	Fenticonazole Nitrate	73151-29-8	B09	L1021-07	518.41	DMSO	C24H20Cl2N2OS.HNO3	C1=CC=C(C=C1)SC2=CC=C(C=C2)COC(CN3C=CN=C3)C4=C(C=C(C=C4)Cl)Cl.[N+](=O)(O)[O-]	>25.4mg/mL in DMSO	Nitrate	Microbiology & Virology	Anti-infection	Antifungal drug	http://www.apexbt.com/search.php?catalog=A8432
A8433	Flucytosine	2022-85-7	B10	L1021-07	129.09	DMSO	C4H4FN3O	C1=NC(=O)NC(=C1F)N	>6.4mg/mL in DMSO	Free Base	Microbiology & Virology	Antibiotic	Antifungal drug	http://www.apexbt.com/search.php?catalog=A8433
A8434	Flurbiprofen	5104-49-4	B11	L1021-07	244.26	DMSO	C15H13FO2	CC(C1=CC(=C(C=C1)C2=CC=CC=C2)F)C(=O)O	>11.35mg/mL in DMSO		Immunology/Inflammation	PGE synthase	Cyclooxygenase inhibitors	http://www.apexbt.com/search.php?catalog=A8434
A8435	Furosemide	54-31-9	C01	L1021-07	330.74	DMSO	C12H11ClN2O5S	C1=COC(=C1)CNC2=CC(=C(C=C2C(=O)O)S(=O)(=O)N)Cl	>14.9mg/mL in DMSO	Free Base	Membrane Transporter/Ion Channel	NKCC	GABAA receptors antagonist	http://www.apexbt.com/search.php?catalog=A8435
A8436	Gabapentin	60142-96-3	C02	L1021-07	171.24	H2O	C9H17NO2	C1CCC(CC1)(CC(=O)O)CN	Limited solubility	Free Base	Neuroscience	GABA Receptor	GABA enhancer	http://www.apexbt.com/search.php?catalog=A8436
A8437	Gemcitabine	95058-81-4	C03	L1021-07	263.2	H2O	C9H11F2N3O4	C1=CN(C(=O)N=C1N)C2C(C(C(O2)CO)O)(F)F	Soluble in DMSO > 10 mM	Free Base	DNA Damage/DNA Repair	DNA Synthesis	inhibitor of DNA synthesis	http://www.apexbt.com/search.php?catalog=A8437
A8438	Glipizide	29094-61-9	C04	L1021-07	445.54	DMSO	C21H27N5O4S	CC1=NC=C(N=C1)C(=O)NCCC2=CC=C(C=C2)S(=O)(=O)NC(=O)NC3CCCCC3	>16.8mg/mL in DMSO	Free Base	Membrane Transporter/Ion Channel	Potassium Channel	Oral anti-diabetic medication	http://www.apexbt.com/search.php?catalog=A8438
A8442	Guaifensin	93-14-1	C05	L1021-07	198.22	DMSO	C10H14O4	COC1=CC=CC=C1OCC(CO)O	>8.1mg/mL in DMSO	Free Base	Others	Others	Expectorant agent	http://www.apexbt.com/search.php?catalog=A8442
A8443	Guanethidine Sulfate	60-02-6	C06	L1021-07	494.7	H2O	C20H44N8.H2O4S	OS(O)(=O)=O.N=C(N)NCCN1CCCCCCC1.N=C(N)NCCN2CCCCCCC2	≥159.4mg/mL in H2O, <0.99mg/mL in DMSO		Others	Others		http://www.apexbt.com/search.php?catalog=A8443
A8446	Ibuprofen	15687-27-1	C07	L1021-07	206.28	DMSO	C13H18O2	CC(C)CC1=CC=C(C=C1)C(C)C(=O)O	Soluble in DMSO > 10 mM	Free Base	Neuroscience	COX	inhibitor of cyclooxygenase 1 and cyclooxygenase 2	http://www.apexbt.com/search.php?catalog=A8446
A8447	Imidapril HCl	89396-94-1	C08	L1021-07	441.91	DMSO	C20H27N3O6.HCl	CCOC(=O)C(CCC1=CC=CC=C1)NC(C)C(=O)N2C(CN(C2=O)C)C(=O)O.Cl	>16.5mg/mL in DMSO	hydrochloride	Endocrinology and Hormones	RAAS	RAAS inhibitor	http://www.apexbt.com/search.php?catalog=A8447
A8449	Indomethacin	53-86-1	C09	L1021-07	357.79	DMSO	C19H16ClNO4	CC1=C(C2=C(N1C(=O)C3=CC=C(C=C3)Cl)C=CC(=C2)OC)CC(=O)O	Soluble in DMSO > 10 mM	Free Base	Neuroscience	COX	Cox inhibitor	http://www.apexbt.com/search.php?catalog=A8449
A8451	Ipratropium Bromide	22254-24-6	C10	L1021-07	412.37	DMSO	C20H30BrNO3	CC(C)[N+]1(C2CCC1CC(C2)OC(=O)C(CO)C3=CC=CC=C3)C.[Br-]	Soluble in DMSO > 10 mM	Bromide	Neuroscience	AChR	AChR antagonist	http://www.apexbt.com/search.php?catalog=A8451
A8452	ODM-201	1297538-32-9	C11	L1021-07	398.85	DMSO	C19H19ClN6O2	N#CC1=C(Cl)C=C(C2=NN(C[C@H](C)NC(C3=NNC(C(O)C)=C3)=O)C=C2)C=C1	≥19.95mg/mL in DMSO		Endocrinology and Hormones	Androgen Receptor		http://www.apexbt.com/search.php?catalog=A8452
A8453	Isradipine (Dynacirc)	75695-93-1	D01	L1021-07	371.39	DMSO	C19H21N3O5	CC1=C(C(C(=C(N1)C)C(=O)OC(C)C)C2=CC=CC3=NON=C32)C(=O)OC	>12.6mg/mL in DMSO	Free Base	Membrane Transporter/Ion Channel	Calcium Channel	Calcium channel blocker	http://www.apexbt.com/search.php?catalog=A8453
A8454	Istradefylline (KW-6002)	155270-99-8	D02	L1021-07	384.43	DMSO	C20H24N4O4	CCN1C2=C(C(=O)N(C1=O)CC)N(C(=N2)C=CC3=CC(=C(C=C3)OC)OC)C	>8.77mg/mL in DMSO		GPCR/G protein	Adenosine Receptor	Selective A2A receptor antagonist	http://www.apexbt.com/search.php?catalog=A8454
A8455	Nilvadipine	75530-68-6	D03	L1021-07	385.37	DMSO	C19H19N3O6	CC1=C(C(C(=C(N1)C#N)C(=O)OC)C2=CC(=CC=C2)[N+](=O)[O-])C(=O)OC(C)C	>12.4mg/mL in DMSO	Free Base	Membrane Transporter/Ion Channel	Calcium Channel	Calcium channel inhibitor	http://www.apexbt.com/search.php?catalog=A8455
A8458	Lamivudine	134678-17-4	D04	L1021-07	229.26	DMSO	C8H11N3O3S	C1C(OC(S1)CO)N2C=CC(=NC2=O)N	>10.5mg/mL in DMSO	Free Base	Microbiology & Virology	Reverse Transcriptase	Nucleoside analog reverse transcriptase inhibitor	http://www.apexbt.com/search.php?catalog=A8458
A8459	Laquinimod (ABR-215062)	248281-84-7	D05	L1021-07	356.8	DMSO	C19H17ClN2O3	CCN(C1=CC=CC=C1)C(=O)C2=C(C3=C(C=CC=C3Cl)N(C2=O)C)O	>17.25mg/mL in DMSO		Others	Others	Immunomodulator,orally-available,quinolinone-based and broad spectrum	http://www.apexbt.com/search.php?catalog=A8459
A8460	Levodopa	59-92-7	D06	L1021-07	197.19	H2O	C9H11NO4	C1=CC(=C(C=C1CC(C(=O)O)N)O)O	≥6.57mg/mL in H2O with gentle warming		Neuroscience	Dopamine Receptor		http://www.apexbt.com/search.php?catalog=A8460
A8461	L-Glutamine	56-85-9	D07	L1021-07	146.14	H2O	C5H10N2O3	C(CC(=O)N)C(C(=O)O)N	>6.2mg/mL in DMSO		GPCR/G protein	mGluR	Non-essential amino acid	http://www.apexbt.com/search.php?catalog=A8461
A8462	Lithium Citrate	6080-58-6	D08	L1021-07	281.98	DMSO	C6H5O7.4H2O.3Li	[Li+].[Li+].[Li+].C(C(=O)[O-])C(CC(=O)[O-])(C(=O)[O-])O.O.O.O.O	>14.1mg/mL in DMSO		Others	Others	Mood stabilizer	http://www.apexbt.com/search.php?catalog=A8462
A8463	Lithocholic Acid	434-13-9	D09	L1021-07	376.57	DMSO	C24H40O3	CC(CCC(=O)O)C1CCC2C1(CCC3C2CCC4C3(CCC(C4)O)C)C	>13mg/mL in DMSO	Free Base	Others	Others	Activator of vitamin D receptor,PXR and FXR	http://www.apexbt.com/search.php?catalog=A8463
A8466	Meloxicam (Mobic)	71125-38-7	D10	L1021-07	351.4	DMSO	C14H13N3O4S2	CC1=CN=C(S1)NC(=O)C2=C(C3=CC=CC=C3S(=O)(=O)N2C)O	Soluble in DMSO > 10 mM	Free Base	Neuroscience	COX	Nonsteroidal anti-inflammatory drug	http://www.apexbt.com/search.php?catalog=A8466
A8467	Mepenzolate Bromide	76-90-4	D11	L1021-07	420.34	DMSO	C21H26BrNO3	C[N+]1(CCCC(C1)OC(=O)C(C2=CC=CC=C2)(C3=CC=CC=C3)O)C.[Br-]	>20.7mg/mL in DMSO	bromide	Others	Others	mAChR antagonist	http://www.apexbt.com/search.php?catalog=A8467
A8468	Mepiroxol	6968-72-5	E01	L1021-07	125.13	DMSO	C6H7NO2	C1=CC(=C[N+](=C1)[O-])CO	>5.5mg/mL in DMSO	Free Base	Others	Others	Antihyperlipidemic drug	http://www.apexbt.com/search.php?catalog=A8468
A8469	Mesna	19767-45-4	E02	L1021-07	164.18	DMSO	C2H5NaO3S2	C(CS(=O)(=O)[O-])S.[Na+]	>8.1mg/mL in DMSO	Free Base	Others	Others	Chemotherapy adjuvant;potential antioxidant	http://www.apexbt.com/search.php?catalog=A8469
A8470	Mestranol	72-33-3	E03	L1021-07	310.43	DMSO	C21H26O2	CC12CCC3C(C1CCC2(C#C)O)CCC4=C3C=CC(=C4)OC	>12.4mg/mL in DMSO	Free Base	Endocrinology and Hormones	Estrogen/progestogen Receptor	Estrogen used in contraceptives	http://www.apexbt.com/search.php?catalog=A8470
A8471	Meticrane	1084-65-7	E04	L1021-07	275.34	DMSO	C10H13NO4S2	CC1=C(C=C2C(=C1)CCCS2(=O)=O)S(=O)(=O)N	>12.5mg/mL in DMSO	Free Base	Others	Others	Peripheral-type benzodiazepine receptor (PBR) inhibitor	http://www.apexbt.com/search.php?catalog=A8471
A8472	Methimazole	60-56-0	E05	L1021-07	114.17	DMSO	C4H6N2S	CN1C=CNC1=S	>5.8mg/mL in DMSO	Free Base	Others	Others	ICAM-1 inhibitor	http://www.apexbt.com/search.php?catalog=A8472
A8473	Methyocarbamol	532-03-6	E06	L1021-07	241.24	DMSO	C11H15NO5	COC1=CC=CC=C1OCC(COC(=O)N)O	>15.7mg/mL in DMSO	Free Base	Others	Others	Carbonic anhydrase inhibitor	http://www.apexbt.com/search.php?catalog=A8473
A8474	Mirabegron (YM178)	223673-61-8	E07	L1021-07	396.51	DMSO	C21H24N4O2S	C1=CC=C(C=C1)C(CNCCC2=CC=C(C=C2)NC(=O)CC3=CSC(=N3)N)O	Soluble in DMSO > 10 mM	Free Base	GPCR/G protein	Adrenergic Receptor	Selective β3-adrenoceptor agonist	http://www.apexbt.com/search.php?catalog=A8474
A8475	Mitotane (Lsodren)	53-19-0	E08	L1021-07	320.04	DMSO	C14H10Cl4	C1=CC=C(C(=C1)C(C2=CC=C(C=C2)Cl)C(Cl)Cl)Cl	>12.5mg/mL in DMSO	Free Base	Others	Others	Antineoplastic agents against adrenocortical carcinoma	http://www.apexbt.com/search.php?catalog=A8475
A8478	Monobenzone	103-16-2	E09	L1021-07	200.23	DMSO	C13H12O2	C1=CC=C(C=C1)COC2=CC=C(C=C2)O	>9.8mg/mL in DMSO	Free Base	Others	Others	Skin depigmenting agent	http://www.apexbt.com/search.php?catalog=A8478
A8479	Noscapine HCl	912-60-7	E10	L1021-07	449.88	EtOH	C22H23NO7.HCl	CN1CCC2=CC3=C(C(=C2C1C4C5=C(C(=C(C=C5)OC)OC)C(=O)O4)OC)OCO3.Cl	Soluble to 50 mM in 1eq. HCl	hydrochloride	Others	Others	Multi-action opioid alkaloid	http://www.apexbt.com/search.php?catalog=A8479
A8481	Nevirapine	129618-40-2	E11	L1021-07	266.3	DMSO	C15H14N4O	CC1=C2C(=NC=C1)N(C3=C(C=CC=N3)C(=O)N2)C4CC4	>13.3mg/mL in DMSO	Free Base	Microbiology & Virology	Reverse Transcriptase	Non-nucleoside reverse transcriptase inhibitor	http://www.apexbt.com/search.php?catalog=A8481
A8482	Nicotine Difartrate	65-31-6	F01	L1021-07	462.46	DMSO	C21H29NO4S	CN1CCCC1C2=CN=CC=C2.C(C(C(=O)O)O)(C(=O)O)O.C(C(C(=O)O)O)(C(=O)O)O	>16.1mg/mL in DMSO	ditartrate	Others	Others	Nicotinic acetylcholine receptor (nAChR) agonist	http://www.apexbt.com/search.php?catalog=A8482
A8483	Nifenazone	2139-47-1	F02	L1021-07	308.33	DMSO	C17H16N4O2	CC1=C(C(=O)N(N1C)C2=CC=CC=C2)NC(=O)C3=CN=CC=C3	Soluble in DMSO	Free Base	Others	Others	Analgesic	http://www.apexbt.com/search.php?catalog=A8483
A8484	Nimodipine	66085-59-4	F03	L1021-07	418.45	DMSO	C21H26N2O7	CC1=C(C(C(=C(N1)C)C(=O)OC(C)C)C2=CC(=CC=C2)[N+](=O)[O-])C(=O)OCCOC	>41.8mg/ml in EtOH	Free Base	Ubiquitination/Proteasome	Autophagy	Calcium Channel inhibitor & Autophagy activator	http://www.apexbt.com/search.php?catalog=A8484
A8485	Nitazoxanide	55981-09-4	F04	L1021-07	307.28	DMSO	C12H9N3O5S	CC(=O)OC1=CC=CC=C1C(=O)NC2=NC=C(S2)[N+](=O)[O-]	>13.3mg/mL in DMSO	Free Base	Others	Others	Antiprotozoal agent	http://www.apexbt.com/search.php?catalog=A8485
A8486	Nitrofurazone	59-87-0	F05	L1021-07	198.14	DMSO	C6H6N4O4	C1=C(OC(=C1)[N+](=O)[O-])C=NNC(=O)N	>9.6mg/mL in DMSO	Free Base	Microbiology & Virology	Antibiotic	Antibiotic	http://www.apexbt.com/search.php?catalog=A8486
A8490	Olsalazine Sodium	6054-98-4	F06	L1021-07	346.2	H2O	C14H8N2O6.2Na	C1=CC(=C(C=C1NN=C2C=CC(=O)C(=C2)C(=O)O)C(=O)[O-])[O-].[Na+].[Na+]	Soluble in DMSO > 10 mM	Free Base	Microbiology & Virology	Antibiotic	Anti-inflammatory prodrug	http://www.apexbt.com/search.php?catalog=A8490
A8492	Orlistat	96829-58-2	F07	L1021-07	495.73	DMSO	C29H53NO5	CCCCCCCCCCCC(CC1C(C(=O)O1)CCCCCC)OC(=O)C(CC(C)C)NC=O	>17.4mg/mL in DMSO	Free Base	Others	Others	Lipase inhibitor for obesity treatment	http://www.apexbt.com/search.php?catalog=A8492
A8493	Oxeladin Citrate	52432-72-1	F08	L1021-07	527.6	DMSO	C20H33NO3.C6H8O7	CCC(CC)(C1=CC=CC=C1)C(=O)OCCOCCN(CC)CC.C(C(=O)O)C(CC(=O)O)(C(=O)O)O	>25mg/mL in DMSO	citrate	Others	Others	Cough suppressant	http://www.apexbt.com/search.php?catalog=A8493
A8494	Oxethazaine	126-27-2	F09	L1021-07	467.64	DMSO	C28H41N3O3	CC(C)(CC1=CC=CC=C1)N(C)C(=O)CN(CCO)CC(=O)N(C)C(C)(C)CC2=CC=CC=C2	>23.2mg/mL in DMSO	Free Base	Others	Others	Topical anesthetic	http://www.apexbt.com/search.php?catalog=A8494
A8495	Oxybutynin	5633-20-5	F10	L1021-07	357.49	DMSO	C22H31NO3	CCN(CC)CC#CCOC(=O)C(C1CCCCC1)(C2=CC=CC=C2)O	Soluble in DMSO > 10 mM	Free Base	Neuroscience	AChR	AChR antagonist	http://www.apexbt.com/search.php?catalog=A8495
A8496	Paliperidone	144598-75-4	F11	L1021-07	426.48	DMSO	C23H27FN4O3	CC1=C(C(=O)N2CCCC(C2=N1)O)CCN3CCC(CC3)C4=NOC5=C4C=CC(=C5)F	Limited solubility		Neuroscience	Dopamine Receptor	Dopamine receptor antagonist	http://www.apexbt.com/search.php?catalog=A8496
A8497	Pasiniazid	2066-89-9	G01	L1021-07	290.27	EtOH	C6H7N3O.C7H7NO3	C1=CC(=C(C=C1N)O)C(=O)O.C1=CN=CC=C1C(=O)NN	Soluble in DMSO	Isonicotinic	Others	Others	Anti-TB and anti-leprosy drug	http://www.apexbt.com/search.php?catalog=A8497
A8502	Piromidic Acid	19562-30-2	G02	L1021-07	288.32	DMSO	C14H16N4O3	CCN1C=C(C(=O)C2=CN=C(N=C21)N3CCCC3)C(=O)O	>3mg/mL in DMSO		Others	Others	Quinolone antibiotic	http://www.apexbt.com/search.php?catalog=A8502
A8503	Piroxicam	36322-90-4	G03	L1021-07	331.35	DMSO	C15H13N3O4S	CN1C(=C(C2=CC=CC=C2S1(=O)=O)O)C(=O)NC3=CC=CC=N3	Soluble in DMSO > 10 mM	Free Base	Neuroscience	COX	Prostaglandin synthesis/Coxinhibitor	http://www.apexbt.com/search.php?catalog=A8503
A8504	Pitavastatin Calcium	147526-32-7	G04	L1021-07	880.98	DMSO	C50H46CaF2N2O8	C1CC1C2=NC3=CC=CC=C3C(=C2C=CC(CC(CC(=O)[O-])O)O)C4=CC=C(C=C4)F.C1CC1C2=NC3=CC=CC=C3C(=C2C=CC(CC(CC(=O)[O-])O)O)C4=CC=C(C=C4)F.[Ca+2]	>34.9mg/mL in DMSO	Calcium	Metabolism	HMG-CoA Reductase	Enzyme HMGCR inhibitor	http://www.apexbt.com/search.php?catalog=A8504
A8506	Potassium Canrenoate	2181-04-6	G05	L1021-07	396.56	H2O	C22H29KO4	CC12CCC(=O)C=C1C=CC3C2CCC4(C3CCC4(CCC(=O)[O-])O)C.[K+]	≥117.4mg/mL in H2O, <3.97mg/mL in DMSO		Others	Others	Aldosterone antagonist	http://www.apexbt.com/search.php?catalog=A8506
A8507	Pridinol Methanesulfonate	6856-31-1	G06	L1021-07	391.52	DMSO	C21H29NO4S	CS(=O)(=O)O.C1CCN(CC1)CCC(C2=CC=CC=C2)(C3=CC=CC=C3)O	>17mg/mL in DMSO	Methanesulfonat	Others	Others	Anticholinergic / antiparkinsonian agent	http://www.apexbt.com/search.php?catalog=A8507
A8508	Prochlorperazine	58-38-8	G07	L1021-07	373.94	DMSO	C20H24ClN3S	CN(CC1)CCN1CCCN2C3=CC=CC=C3SC4=C2C=C(Cl)C=C4	>16.5mg/mL in DMSO	Free Base	Others	Others	Dopamine (D2) receptor antagonist	http://www.apexbt.com/search.php?catalog=A8508
A8509	Progesterone	57-83-0	G08	L1021-07	314.46	DMSO	C21H30O2	CC(=O)C1CCC2C1(CCC3C2CCC4=CC(=O)CCC34C)C	>14.7mg/mL in DMSO	Free Base	Endocrinology and Hormones	Estrogen/progestogen Receptor	Progesterone	http://www.apexbt.com/search.php?catalog=A8509
A8510	Ranolazine	95635-55-5	G09	L1021-07	427.54	DMSO	C24H33N3O4	CC1=C(C(=CC=C1)C)NC(=O)CN2CCN(CC2)CC(COC3=CC=CC=C3OC)O	>17.4mg/mL in DMSO	Free Base	Others	Others	Anti-ischemic	http://www.apexbt.com/search.php?catalog=A8510
A8512	Rifaximin (Xifaxan)	80621-81-4	G10	L1021-07	785.88	DMSO	C43H51N3O11	O[C@@H]([C@H](C)[C@H]([C@H](/C=C/C=C(C)\C(NC1=C2O)=O)C)O)[C@@H](C)[C@@H]([C@H](C)[C@H](/C=C/O[C@@](C3=O)(C)OC4=C3C(C5=C1N(C=CC(C)=C6)C6=N5)=C2C(O)=C4C)OC)OC(C)=O	>39.3mg/mL in DMSO	Free Base	DNA Damage/DNA Repair	DNA Synthesis	RNA synthesis inhibitor, PXR activator	http://www.apexbt.com/search.php?catalog=A8512
A8513	Riluzole	1744-22-5	G11	L1021-07	234.2	DMSO	C8H5F3N2OS	C1=CC2=C(C=C1OC(F)(F)F)SC(=N2)N	>23.4mg/ml in DMSO	Free Base	Membrane Transporter/Ion Channel	Sodium Channel	Sodium channel protein inhibitor	http://www.apexbt.com/search.php?catalog=A8513
A8514	Risperidone	106266-06-2	H01	L1021-07	410.48	DMSO	C23H27FN4O2	CC1=C(C(=O)N2CCCCC2=N1)CCN3CCC(CC3)C4=NOC5=C4C=CC(=C5)F	Limited solubility	Free Base	Neuroscience	5-HT Receptor	SR-2A inhibitor	http://www.apexbt.com/search.php?catalog=A8514
A8515	Rivastigmine Tartrate	129101-54-8	H02	L1021-07	400.42	DMSO	C14H22N2O2.C4H6O6	CCN(C)C(=O)OC1=CC=CC(=C1)C(C)N(C)C.C(C(C(=O)O)O)(C(=O)O)O	Soluble in DMSO > 10 mM	Tartrate	Neuroscience	AChR	AChR inhibitor	http://www.apexbt.com/search.php?catalog=A8515
A8516	Rizatriptan Benzoate	145202-66-0	H03	L1021-07	391.47	DMSO	C15H19N5.C7H6O2	CN(C)CCC1=CNC2=C1C=C(C=C2)CN3C=NC=N3.C1=CC=C(C=C1)C(=O)O	Soluble in DMSO > 10 mM	Benzoate	Neuroscience	5-HT Receptor	5-HT Receptor agonist	http://www.apexbt.com/search.php?catalog=A8516
A8518	Rosuvastatin Calcium	147098-20-2	H04	L1021-07	1001.14	DMSO	C44H54F2N6O12S2 Ca	CC(C)C1=NC(=NC(=C1C=CC(CC(CC(=O)[O-])O)O)C2=CC=C(C=C2)F)N(C)S(=O)(=O)C.CC(C)C1=NC(=NC(=C1C=CC(CC(CC(=O)[O-])O)O)C2=CC=C(C=C2)F)N(C)S(=O)(=O)C.[Ca+2]	>28.6mg/mL in DMSO	Free Base	Endocrinology and Hormones	RAAS	HMG-CoA reductase inhibitor	http://www.apexbt.com/search.php?catalog=A8518
A8521	Silodosin	160970-54-7	H05	L1021-07	495.53	DMSO	C25H32F3N3O4	CC(CC1=CC2=C(C(=C1)C(=O)N)N(CC2)CCCO)NCCOC3=CC=CC=C3OCC(F)(F)F	Soluble in DMSO > 10 mM	Free Base	GPCR/G protein	Adrenergic Receptor	α1-adrenoceptor antagonist	http://www.apexbt.com/search.php?catalog=A8521
A8522	Simvastatin (Zocor)	79902-63-9	H06	L1021-07	418.6	DMSO	C25H38O5	CCC(C)(C)C(=O)OC1CC(C=C2C1C(C(C=C2)C)CCC3CC(CC(=O)O3)O)C	>20.95mg/mL in DMSO	Free Base	Metabolism	HMG-CoA Reductase	HMGCR (HMG-CoA reductase) inhibitor	http://www.apexbt.com/search.php?catalog=A8522
A8523	Sodium 4-amiropparaty Hyalrate	94-16-6	H07	L1021-07	216.17	DMSO	C9H9N2NaO3	C1=CC(=CC=C1C(=O)NCC(=O)[O-])N.[Na+]	>6.5mg/mL in DMSO	Sodium	Others	Others	Sodium 4-amiropparaty Hyalrate	http://www.apexbt.com/search.php?catalog=A8523
A8525	Sotrastaurin (AEB071)	425637-18-9	H08	L1021-07	438.48	DMSO	C25H22N6O2	CN1CCN(CC1)C2=NC3=CC=CC=C3C(=N2)C4=C(C(=O)NC4=O)C5=CNC6=CC=CC=C65	>21.9mg/mL in DMSO	Free Base	TGF-β / Smad Signaling	PKC	PKC inhibitor	http://www.apexbt.com/search.php?catalog=A8525
A8527	Sulfadiazine	68-35-9	H09	L1021-07	250.28	DMSO	C10H10N4O2S	C1=CN=C(N=C1)NS(=O)(=O)C2=CC=C(C=C2)N	>7.6mg/mL in DMSO	Free Base	Microbiology & Virology	Antibiotic	Sulfonamide antibiotic	http://www.apexbt.com/search.php?catalog=A8527
A8529	Tebipenempivoxil	161715-24-8	H10	L1021-07	497.63	DMSO	C22H31N3O6S2	CC1C2C(C(=O)N2C(=C1SC3CN(C3)C4=NCCS4)C(=O)OCOC(=O)C(C)(C)C)C(C)O	>17.3mg/mL in DMSO	Free Base	Microbiology & Virology	Anti-infection	Carbapenem antibiotic	http://www.apexbt.com/search.php?catalog=A8529
A8530	Telbivudine	3424-98-4	H11	L1021-07	242.23	DMSO	C10H14N2O5	CC1=CN(C(=O)NC1=O)C2CC(C(O2)CO)O	>11.9mg/mL in DMSO	Free Base	Microbiology & Virology	HBV	Reverse Transcriptase inhibitor	http://www.apexbt.com/search.php?catalog=A8530
A8531	Telmisattan	144701-48-4	A01	L1021-08	514.62	DMSO	C33H30N4O2	CCCC1=NC2=C(C=C(C=C2N1CC3=CC=C(C=C3)C4=CC=CC=C4C(=O)O)C5=NC6=CC=CC=C6N5C)C	Soluble in DMSO > 10 mM	Free Base	Endocrinology and Hormones	RAAS	Angiotensin II receptor antagonist	http://www.apexbt.com/search.php?catalog=A8531
A8532	Teniposide	29767-20-2	A02	L1021-08	656.7	DMSO	C32H32O13S	COC1=CC(=CC(=C1O)OC)C2C3C(COC3=O)C(C4=CC5=C(C=C24)OCO5)OC6C(C(C7C(O6)COC(O7)C8=CC=CS8)O)O	>23.7mg/mL in DMSO	Free Base	DNA Damage/DNA Repair	Topoisomerase	Topoisomerase inhibitor	http://www.apexbt.com/search.php?catalog=A8532
A8533	Terbinafine	91161-71-6	A03	L1021-08	291.43	DMSO	C21H25N	CC(C)(C)C#CC=CCN(C)CC1=CC=CC2=CC=CC=C21	>11.9mg/mL in DMSO	Free Base	Microbiology & Virology	Antibiotic	Allylamine antifungal agent	http://www.apexbt.com/search.php?catalog=A8533
A8534	Terfenadine	50679-08-8	A04	L1021-08	471.67	DMSO	C32H41NO2	CC(C)(C)C1=CC=C(C=C1)C(CCCN2CCC(CC2)C(C3=CC=CC=C3)(C4=CC=CC=C4)O)O	>18mg/mL in DMSO	Free Base	Others	Others	Histamine H1-receptor antagonist	http://www.apexbt.com/search.php?catalog=A8534
A8536	Thiabendazole	148-79-8	A05	L1021-08	201.25	DMSO	C10H7N3S	C1=CC=C2C(=C1)NC(=N2)C3=CSC=N3	>8.7mg/mL in DMSO	Free Base	Others	Others	Fungicide	http://www.apexbt.com/search.php?catalog=A8536
A8537	Thioridazine HCl	130-61-0	A06	L1021-08	407	DMSO	C21H26N2S2.HCl	CN1CCCCC1CCN2C3=CC=CC=C3SC4=C2C=C(C=C4)SC.Cl	Soluble in DMSO > 10 mM	Hydrochloride	Others	Others	Calcium channel protein inhibitor	http://www.apexbt.com/search.php?catalog=A8537
A8538	Tiopronin (Thiola)	1953-02-2	A07	L1021-08	163.19	DMSO	C5H9NO3S	CC(C(=O)NCC(=O)O)S	>6.8mg/mL in DMSO	Free Base	Others	Others	Drug for cystinuria treatment	http://www.apexbt.com/search.php?catalog=A8538
A8539	Tretinoin (Aberela)	302-79-4	A08	L1021-08	300.4	DMSO	C20H28O2	CC1=C(C(CCC1)(C)C)C=CC(=CC=CC(=CC(=O)O)C)C	>11.9mg/mL in DMSO	Free Base	Others	RARs	retinoic acid, treats acne vulgaris and keratosis pilaris	http://www.apexbt.com/search.php?catalog=A8539
A8540	Triamcinolone Acetonide	76-25-5	A09	L1021-08	434.5	DMSO	C24H31FO6	F[C@@]1([C@@](C([H])([H])[H])(C([H])=C2[H])C3=C([H])C2=O)[C@](C([H])([H])C3([H])[H])([H])[C@@]4([H])[C@@](C([H])([H])[C@]1([H])O[H])(C([H])([H])[H])[C@]5(C(C([H])([H])O[H])=O)OC(C([H])([H])[H])(C([H])([H])[H])O[C@]5([H])C4([H])[H]	>14.3mg/mL in DMSO	Free Base	Others	Others	Antiinflammatory steroid	http://www.apexbt.com/search.php?catalog=A8540
A8541	Triciribine	35943-35-2	A10	L1021-08	320.3	DMSO	C13H16N6O4	[H][C@](N1C(N=C([H])N=C2N(C([H])([H])[H])N=C3N([H])[H])=C2C3=C1[H])([C@]4([H])O[H])O[C@@](C([H])([H])O[H])([H])[C@@]4([H])O[H]	>118.4mg/mL in DMSO		PI3K/Akt/mTOR Signaling	Akt	Akt inhibitor,highly selective	http://www.apexbt.com/search.php?catalog=A8541
A8542	Triflurdine (Viroptic)	70-00-8	A11	L1021-08	296.2	DMSO	C10H11F3N2O5	C1C(C(OC1N2C=C(C(=O)NC2=O)C(F)(F)F)CO)O	>14.5mg/mL in DMSO	Free Base	Apoptosis	Thymidylate Synthase	Anti-herpesvirus antiviral drug	http://www.apexbt.com/search.php?catalog=A8542
A8543	Vitamin D2 (Ergocalciferol)	50-14-6	B01	L1021-08	396.65	EtOH	C28H44O	CC(C)C(C)C=CC(C)C1CCC2C1(CCCC2=CC=C3CC(CCC3=C)O)C	Soluble in DMSO > 10 mM	Free Base	Others	Others	DNA Polymerase inhibitor	http://www.apexbt.com/search.php?catalog=A8543
A8548	Fingolimod (FTY720)	162359-56-0	B02	L1021-08	343.94	DMSO	C19H34ClNO2	CCCCCCCCC1=CC=C(C=C1)CCC(CO)(CO)N.Cl	>17.2mg/mL in DMSO		GPCR/G protein	S1P receptor	S1P receptors agonist	http://www.apexbt.com/search.php?catalog=A8548
A8549	LY335979 (Zosuquidar 3HCL)	167465-36-3	B03	L1021-08	637	DMSO	C32H34Cl3F2N3O2	FC1([C@H](C2=CC=CC=C23)[C@@H]1C4=CC=CC=C4[C@H]3N5CCN(C[C@H](COC6=C7C(N=CC=C7)=CC=C6)O)CC5)F.Cl.Cl.Cl	>17.1mg/mL in DMSO		Membrane Transporter/Ion Channel	P-gp	Pgp (P-glycoprotein) inhibitor	http://www.apexbt.com/search.php?catalog=A8549
A8553	PTC124 (Ataluren)	775304-57-9	B04	L1021-08	284.24	DMSO	C15H9FN2O3	C1=CC=C(C(=C1)C2=NC(=NO2)C3=CC(=CC=C3)C(=O)O)F	>10.6mg/mL in DMSO		Membrane Transporter/Ion Channel	CFTR	CFTR-G542X nonsense allele inhibitor	http://www.apexbt.com/search.php?catalog=A8553
A8555	Vandetanib (ZD6474)	443913-73-3	B05	L1021-08	475.35	DMSO	C22H24BrFN4O2	CN1CCC(CC1)COC2=C(C=C3C(=C2)N=CN=C3NC4=C(C=C(C=C4)Br)F)OC	Limited solubility		Tyrosine Kinase	VEGFR	VEGFR2/EGFR antagonist	http://www.apexbt.com/search.php?catalog=A8555
A8556	GSK2126458	1086062-66-9	B06	L1021-08	505.5	DMSO	C25H17F2N5O3S	COC1=C(C=C(C=N1)C2=CC3=C(C=CN=C3C=C2)C4=CN=NC=C4)NS(=O)(=O)C5=C(C=C(C=C5)F)F	>25.3mg/mL in DMSO	Free Base	PI3K/Akt/mTOR Signaling	mTOR	PI3K/mTOR inhibitor	http://www.apexbt.com/search.php?catalog=A8556
A8558	BI6727 (Volasertib)	755038-65-4	B07	L1021-08	618.83	DMSO	C34H50N8O3	CCC1C(=O)N(C2=CN=C(N=C2N1C(C)C)NC3=C(C=C(C=C3)C(=O)NC4CCC(CC4)N5CCN(CC5)CC6CC6)OC)C	>10.3mg/mL in DMSO	Free Base	Cell Cycle/Checkpoint	PLK	Plk inhibitor,highly potent	http://www.apexbt.com/search.php?catalog=A8558
A8623	TOK-001	851983-85-2	B08	L1021-08	388.56	DMSO	C26H32N2O	CC12CCC(CC1=CCC3C2CCC4(C3CC=C4N5C=NC6=CC=CC=C65)C)O	>12.4mg/mL in DMSO		Endocrinology and Hormones	Androgen Receptor	CYP17 inhibitor and androgen receptor (AR) antagonist	http://www.apexbt.com/search.php?catalog=A8623
A8628	Chloroquine diphosphate	50-63-5	B09	L1021-08	515.86	H2O	C18H26ClN3.2H3PO4	CCN(CC)CCCC(C)NC1=C2C=CC(=CC2=NC=C1)Cl.OP(=O)(O)O.OP(=O)(O)O	>106.06mg/mL in Water	Phosphate	Ubiquitination/Proteasome	Autophagy	Antimalarial drug,TLR7 TLR9 inhibitor	http://www.apexbt.com/search.php?catalog=A8628
A8639	Deferasirox	201530-41-8	B10	L1021-08	373.36	DMSO	C21H15N3O4	C1=CC(=C2NC(=C3C=CC=CC3=O)N(N2)C4=CC=C(C=C4)C(=O)O)C(=O)C=C1	>11.9mg/mL in DMSO	Free Base	Cell Cycle/Checkpoint	Cyclin-Dependent Kinases	Oral iron chelator	http://www.apexbt.com/search.php?catalog=A8639
A8641	LEE011	1211441-98-3	B11	L1021-08	434.54	DMSO	C23H30N8O	CN(C)C(=O)C1=CC2=CN=C(N=C2N1C3CCCC3)NC4=NC=C(C=C4)N5CCNCC5	>10.9mg/mL in DMSO	Free Base	Cell Cycle/Checkpoint	Cyclin-Dependent Kinases	CDK4/6 inhibitor	http://www.apexbt.com/search.php?catalog=A8641
A8644	Acyclovir	59277-89-3	C01	L1021-08	225.21	DMSO	C8H11N5O3	C1=NC2=C(N1COCCO)NC(=NC2=O)N	>11.4mg/mL in DMSO	Free Base	DNA Damage/DNA Repair	DNA Synthesis	Antiviral agent	http://www.apexbt.com/search.php?catalog=A8644
A8647	Capecitabine	154361-50-9	C02	L1021-08	359.35	DMSO	C15H22FN3O6	CCCCCOC(=O)NC1=NC(=O)N(C=C1F)C2C(C(C(O2)C)O)O	>18mg/mL in DMSO	Free Base	DNA Damage/DNA Repair	DNA Synthesis	DNA, RNA and protein synthesis inhibitor	http://www.apexbt.com/search.php?catalog=A8647
A8648	Oxaliplatin	61825-94-3	C03	L1021-08	397.29	DMSO	C8H14N2O4Pt	C1CCC(C(C1)N)N.C(=O)(C(=O)[O-])[O-].[Pt+2]	>37.25mg/mL in DMSO		DNA Damage/DNA Repair	DNA Synthesis	Antitumor agent	http://www.apexbt.com/search.php?catalog=A8648
A8650	Saxagliptin	361442-04-8	C04	L1021-08	315.41	DMSO	C18H25N3O2	C1C2CC2N(C1C#N)C(=O)C(C34CC5CC(C3)CC(C5)(C4)O)N	>14.85mg/mL in DMSO		Proteases	DPP-4	Selective DPP4 inhibitor	http://www.apexbt.com/search.php?catalog=A8650
A8651	LY2940680	1258861-20-9	C05	L1021-08	512.5	DMSO	C26H24F4N6O	CN1C(=CC=N1)C2=NN=C(C3=CC=CC=C32)N4CCC(CC4)N(C)C(=O)C5=C(C=C(C=C5)F)C(F)(F)F	≥51.3mg/mL in DMSO with ultrasonic and warming		Stem Cell	Hedgehog	Hedgehog/SMO antagonist,inhibits Hh signaling	http://www.apexbt.com/search.php?catalog=A8651
A8660	Cilengitide	188968-51-6	C06	L1021-08	588.66	DMSO	C27H40N8O7	CC(C)C1C(=O)NC(C(=O)NCC(=O)NC(C(=O)NC(C(=O)N1C)CC2=CC=CC=C2)CC(=O)O)CCCN=C(N)N	>29.4mg/mL in DMSO	Free Base	Angiogenesis	Integrin	Integrin inhibitor for αvβ3 and αvβ5	http://www.apexbt.com/search.php?catalog=A8660
A8686	VX-745	209410-46-8	C07	L1021-08	436.27	DMSO	C19H9Cl2F2N3OS	C1=CC(=C(C(=C1)Cl)C2=C3C=CC(=NN3C=NC2=O)SC4=C(C=C(C=C4)F)F)Cl	≥21.8mg/mL in DMSO		MAPK Signaling	p38		http://www.apexbt.com/search.php?catalog=A8686
A8701	Mesoridazine Besylate	32672-69-8	C08	L1021-08	544.75	DMSO	C27H32N2O4S3	O=S(C)C1=CC=C2SC3=CC=CC=C3N(C2=C1)CC[C@H]4N(C)CCCC4.OS(=O)(C5=CC=CC=C5)=O	>21.5mg/mL in DMSO	besylate	Others	Others	Phenothiazine dopamine receptor anatagonist	http://www.apexbt.com/search.php?catalog=A8701
A8704	Stiripentol	49763-96-4	C09	L1021-08	234.29	DMSO	C14H18O3	OC(C(C)(C)C)/C=C/C1=CC2=C(OCO2)C=C1	≥9.9mg/mL in DMSO		Metabolism	Dehydrogenase		http://www.apexbt.com/search.php?catalog=A8704
A8809	Vorapaxar	618385-01-6	C10	L1021-08	492.58	DMSO	C29H33FN2O4	CCOC(=O)NC1CCC2C(C1)CC3C(C2C=CC4=NC=C(C=C4)C5=CC(=CC=C5)F)C(OC3=O)C	>24.7mg/mL in DMSO	Free Base	Others	Others	PAR-1 antagonist,potent and orally active	http://www.apexbt.com/search.php?catalog=A8809
B1006	Vilanterol trifenatate	503070-58-4	C11	L1021-08	774.77	DMSO	C44H49Cl2NO7	C1=CC=C(C=C1)C(C2=CC=CC=C2)(C3=CC=CC=C3)C(=O)O.C1=CC(=C(C(=C1)Cl)COCCOCCCCCCNCC(C2=CC(=C(C=C2)O)CO)O)Cl	≥158.4 mg/mL in DMSO, ≥7.84 mg/mL in ETOH with ultrasonic and warming, <3.9 mg/mL in H2O		GPCR/G protein	Adrenergic Receptor	β2-AR agonist	http://www.apexbt.com/search.php?catalog=B1006
B1027	2-Deoxy-D-glucose	154-17-6	D01	L1021-08	164.16	DMSO	C6H12O5	[H][C@]([C@](C1([H])[H])([H])O[H])([C@](C([H])([H])O[H])([H])OC1([H])O[H])O[H]	≥8.2mg/mL in DMSO		Others	Hexokinase		http://www.apexbt.com/search.php?catalog=B1027
B1037	Alvelestat	848141-11-7	D02	L1021-08	545.53	DMSO	C25H22F3N5O4S	CC(N1C2=CC=CC(C(F)(F)F)=C2)=C(C3=CC=NN3C)C=C(C1=O)C(NCC4=NC=C(S(C)(=O)=O)C=C4)=O	>27.3mg/mL in DMSO	Free Base	Proteases	Elastase	NE inhibitor	http://www.apexbt.com/search.php?catalog=B1037
B1045	Sunitinib	557795-19-4	D03	L1021-08	398.47	DMSO	C22H27FN4O2	CCN(CC)CCNC(=O)C1=C(NC(=C1C)C=C2C3=C(C=CC(=C3)F)NC2=O)C	>19.9mg/mL in DMSO	Free Base	Tyrosine Kinase	PDGFR	RTK inhibitor	http://www.apexbt.com/search.php?catalog=B1045
B1049	Ulipristal acetate	126784-99-4	D04	L1021-08	475.62	DMSO	C30H37NO4	CC(=O)C1(CCC2C1(CC(C3=C4CCC(=O)C=C4CCC23)C5=CC=C(C=C5)N(C)C)C)OC(=O)C	Soluble in DMSO	acetate	Endocrinology and Hormones	Estrogen/progestogen Receptor	Novel selective progesterone receptor modulator (SPRM)	http://www.apexbt.com/search.php?catalog=B1049
B1054	Resiquimod (R-848)	144875-48-9	D05	L1021-08	314.38	DMSO	C17H22N4O2	CCOCC1=NC2=C(N1CC(C)(C)O)C3=CC=CC=C3N=C2N	≥33.8 mg/mL in EtOH with ultrasonic, ≥1.62 mg/mL in H2O with ultrasonic and warming		Immunology/Inflammation	TLR		http://www.apexbt.com/search.php?catalog=B1054
B1063	Tizanidine	51322-75-9	D06	L1021-08	253.71	DMSO	C9H8ClN5S	C1CN=C(N1)NC2=C(C=CC3=NSN=C32)Cl	>11.5mg/mL in DMSO	Free Base	GPCR/G protein	Adrenergic Receptor	α2 adrenergic agonist	http://www.apexbt.com/search.php?catalog=B1063
B1070	AHU-377(Sacubitril)	149709-62-6	D07	L1021-08	411.49	DMSO	C24H29NO5	CCOC(=O)C(C)CC(CC1=CC=C(C=C1)C2=CC=CC=C2)NC(=O)CCC(=O)O	≥41.1mg/mL in DMSO		GPCR/G protein	Angiotensin Receptor		http://www.apexbt.com/search.php?catalog=B1070
B1072	Losartan	114798-26-4	D08	L1021-08	422.91	DMSO	C22H23ClN6O	CCCCC1=NC(=C(N1CC2=CC=C(C=C2)C3=CC=CC=C3C4=NNN=N4)CO)Cl	≥84.6mg/ml in DMSO		GPCR/G protein	Angiotensin Receptor	Angiotensin II receptor antagonist	http://www.apexbt.com/search.php?catalog=B1072
B1076	Doripenem	148016-81-3	D09	L1021-08	420.5	DMSO	C15H24N4O6S2	CC1C2C(C(=O)N2C(=C1SC3CC(NC3)CNS(=O)(=O)N)C(=O)O)C(C)O	Soluble in DMSO	Free Base	Microbiology & Virology	Antibiotic	Ultra-broad spectrum injectable antibiotic	http://www.apexbt.com/search.php?catalog=B1076
B1092	Salicylic acid	69-72-7	D10	L1021-08	138.12	DMSO	C7H6O3	C1=CC=C(C(=C1)C(=O)O)O	Soluble in DMSO	Free Base	Neuroscience	COX	COX inhibitor	http://www.apexbt.com/search.php?catalog=B1092
B1100	Cytarabine hydrochloride	69-74-9	D11	L1021-08	279.68	DMSO	C9H14ClN3O5	C1=CN(C(=O)N=C1N)C2C(C(C(O2)CO)O)O.Cl	>14.2mg/mL in DMSO	Hydrochloride	DNA Damage/DNA Repair	DNA Synthesis	DNA synthsis inhibitor	http://www.apexbt.com/search.php?catalog=B1100
B1102	Brexpiprazole	913611-97-9	E01	L1021-08	433.57	DMSO	C25H27N3O2S	C1CN(CCN1CCCCOC2=CC3=C(C=C2)C=CC(=O)N3)C4=C5C=CSC5=CC=C4	Soluble in DMSO	Free Base	Neuroscience	Dopamine Receptor	5-HT2A, α1B-, and α2C-adrenergic receptors antagonist	http://www.apexbt.com/search.php?catalog=B1102
B1104	AZD-9291	1421373-65-0	E02	L1021-08	499.61	DMSO	C28H33N7O2	CN1C=C(C2=NC(NC3=C(OC)C=C(N(CCN(C)C)C)C(NC(C=C)=O)=C3)=NC=C2)C4=C1C=CC=C4	>25mg/mL in DMSO	Free Base	JAK/STAT Signaling	EGFR	Mutated forms EGFR inhibitor	http://www.apexbt.com/search.php?catalog=B1104
B1106	VRT752271	869886-67-9	E03	L1021-08	433.33	DMSO	C21H22Cl2N4O2	CC(C)NC1=NC=C(C(=C1)C2=CNC(=C2)C(=O)NC(CO)C3=CC(=CC=C3)Cl)Cl	>43.3mg/mL in DMSO		MAPK Signaling	ERK	ERK1/ERK2 inhibitor	http://www.apexbt.com/search.php?catalog=B1106
B1114	T 705	259793-96-9	E04	L1021-08	157.1	DMSO	C5H4FN3O2	C1=C(N=C(C(=O)N1)C(=O)N)F	>6.2mg/mL in DMSO		Microbiology & Virology	HCV	Potent and selective RNA-dependent RNA polymerase inhibitor	http://www.apexbt.com/search.php?catalog=B1114
B1119	Efavirenz	154598-52-4	E05	L1021-08	315.68	DMSO	C14H9ClF3NO2	C1CC1C#CC2(C3=C(C=CC(=C3)Cl)NC(=O)O2)C(F)(F)F	>15.6mg/mL in DMSO	Free Base	Microbiology & Virology	HIV	Reverse transcriptase inhibitor	http://www.apexbt.com/search.php?catalog=B1119
B1122	Nelfinavir	159989-64-7	E06	L1021-08	567.78	EtOH	C32H45N3O4S	CC1=C(C=CC=C1O)C(=O)NC(CSC2=CC=CC=C2)C(CN3CC4CCCCC4CC3C(=O)NC(C)(C)C)O	Soluble in DMSO	Free Base	Proteases	HIV Integrase	HIV-1 protease inhibitor	http://www.apexbt.com/search.php?catalog=B1122
B1123	Rosuvastatin	287714-41-4	E07	L1021-08	481.54	DMSO	C22H28FN3O6S	CC(C)C1=NC(=NC(=C1C=CC(CC(CC(=O)O)O)O)C2=CC=C(C=C2)F)N(C)S(=O)(=O)C	≥48.2mg/mL in DMSO		Metabolism	HMG-CoA Reductase	Competitive inhibitor of HMG-CoA reductase	http://www.apexbt.com/search.php?catalog=B1123
B1124	Pitavastatin	147511-69-1	E08	L1021-08	421.46	DMSO	C25H24FNO4	C1CC1C2=NC3=CC=CC=C3C(=C2C=CC(CC(CC(=O)O)O)O)C4=CC=C(C=C4)F	>14.4mg/mL in DMSO	Free Base	Metabolism	HMG-CoA Reductase	HMG-CoA reductase inhibitor	http://www.apexbt.com/search.php?catalog=B1124
B1125	Pravastatin	81093-37-0	E09	L1021-08	424.53	DMSO	C23H36O7	CCC(C)C(=O)OC1CC(C=C2C1C(C(C=C2)C)CCC(CC(CC(=O)O)O)O)O	≥14.05mg/mL in DMSO		Metabolism	HMG-CoA Reductase		http://www.apexbt.com/search.php?catalog=B1125
B1130	GLPG0634	1206161-97-8	E10	L1021-08	425.5	DMSO	C21H23N5O3S	C1CC1C(=O)NC2=NN3C(=N2)C=CC=C3C4=CC=C(C=C4)CN5CCS(=O)(=O)CC5	>21.3mg/mL in DMSO	Free Base	JAK/STAT Signaling	JAK	JAK1 inhibitor	http://www.apexbt.com/search.php?catalog=B1130
B1134	Oxybutynin chloride	1508-65-2	E11	L1021-08	393.95	DMSO	C22H32ClNO3	CCN(CC)CC#CCOC(=O)C(C1CCCCC1)(C2=CC=CC=C2)O.Cl	Soluble in DMSO > 10 mM	Chloride	Neuroscience	AChR	Anticholinergic medication	http://www.apexbt.com/search.php?catalog=B1134
B1147	Orotic acid	65-86-1	F01	L1021-08	156.1	DMSO	C5H4N2O4	C1=C(NC(=O)NC1=O)C(=O)O	>2.94mg/mL in DMSO		DNA Damage/DNA Repair	Nucleoside Antimetabolite/Analogue	Pyrimidinecarboxylic acid	http://www.apexbt.com/search.php?catalog=B1147
B1157	sn-Glycero-3-phosphocholine	28319-77-9	F02	L1021-08	257.22	H2O	C8H20NO6P	C[N+](C)(C)CCOP(=O)([O-])OCC(CO)O	>11.2mg/mL in Water		Others	Others	Nootropic phospholipid	http://www.apexbt.com/search.php?catalog=B1157
B1192	Topiroxostat	577778-58-6	F03	L1021-08	248.24	DMSO	C13H8N6	C1=CN=CC=C1C2=NC(=NN2)C3=CC(=NC=C3)C#N	>10.7mg/mL in DMSO		Others	XAO	Xanthine oxidoreductase (XOR) inhibitor	http://www.apexbt.com/search.php?catalog=B1192
B1198	Cisapride	81098-60-4	F04	L1021-08	465.95	DMSO	C23H29ClFN3O4	COC1CN(CCC1NC(=O)C2=CC(=C(C=C2OC)N)Cl)CCCOC3=CC=C(C=C3)F	Soluble in DMSO > 10 mM		Neuroscience	5-HT Receptor	5-HT4 receptor agonist	http://www.apexbt.com/search.php?catalog=B1198
B1199	Tandospirone	87760-53-0	F05	L1021-08	383.49	DMSO	C21H29N5O2	O=C([C@@]1([H])[C@@](C([H])([H])C2([H])[H])([H])C([H])([H])[C@@]2([H])[C@]13[H])N(C([H])([H])C([H])([H])C([H])([H])C([H])([H])N4C([H])([H])C([H])([H])N(C5=NC([H])=C([H])C([H])=N5)C([H])([H])C4([H])[H])C3=O	≥38.3mg/mL in DMSO		Neuroscience	5-HT Receptor		http://www.apexbt.com/search.php?catalog=B1199
B1204	Ondansetron hydrochloride dihydrate	103639-04-9	F06	L1021-08	365.85	DMSO	C18H24ClN3O3	CC1=NC=CN1CC2CCC3=C(C2=O)C4=CC=CC=C4N3C.O.O.Cl	Soluble in DMSO	hydrochloride	Neuroscience	5-HT Receptor	5-HT3 receptor antagonist	http://www.apexbt.com/search.php?catalog=B1204
B1206	Pizotifen	15574-96-6	F07	L1021-08	295.44	DMSO	C19H21NS	CN1CCC(=C2C3=C(CCC4=CC=CC=C42)SC=C3)CC1	Soluble in DMSO		Neuroscience	5-HT Receptor	Highly selective 5-HT receptor blocking agent	http://www.apexbt.com/search.php?catalog=B1206
B1210	Aniracetam	72432-10-1	F08	L1021-08	219.24	DMSO	C12H13NO3	COC1=CC=C(C=C1)C(=O)N2CCCC2=O	Soluble in DMSO > 10 mM	Free Base	Membrane Transporter/Ion Channel	AMPAR	Nootropic drug for senile dementia	http://www.apexbt.com/search.php?catalog=B1210
B1217	Meropenem trihydrate	119478-56-7	F09	L1021-08	437.51	H2O	C17H31N3O8S	CC1C2C(C(=O)N2C(=C1SC3CC(NC3)C(=O)N(C)C)C(=O)O)C(C)O.O.O.O	Soluble in DMSO	trihydrate	Microbiology & Virology	Antibiotic	Broad-spectum β-lactam antibiotic	http://www.apexbt.com/search.php?catalog=B1217
B1223	Vancomycin hydrochloride	1404-93-9	F10	L1021-08	1485.72	DMSO	C66H76Cl3N9O24	CC1C(C(CC(O1)OC2C(C(C(OC2OC3=C4C=C5C=C3OC6=C(C=C(C=C6)C(C(C(=O)NC(C(=O)NC5C(=O)NC7C8=CC(=C(C=C8)O)C9=C(C=C(C=C9O)O)C(NC(=O)C(C(C1=CC(=C(O4)C=C1)Cl)O)NC7=O)C(=O)O)CC(=O)N)NC(=O)C(CC(C)C)NC)O)Cl)CO)O)O)(C)N)O.Cl	Limited solubility	Hydrochloride	Microbiology & Virology	Antibiotic	Narrow-spectrum glycopeptide antibacterial agent	http://www.apexbt.com/search.php?catalog=B1223
B1224	Anidulafungin	166663-25-8	F11	L1021-08	1140.24	DMSO	C58H73N7O17	O[C@H]1[C@H](C)CN(C([C@H]([C@H](C)O)NC([C@H]([C@@H]([C@@H](C(C=C2)=CC=C2O)O)O)NC([C@H](C3)N(C([C@H]([C@H](C)O)NC4=O)=O)C[C@@H]3O)=O)=O)=O)[C@@H]1C(N[C@H]([C@@H](C[C@@H]4NC(C5=CC=C(C6=CC=C(C(C=C7)=CC=C7OCCCCC)C=C6)C=C5)=O)O)O)=O	Soluble in DMSO > 10 mM		Microbiology & Virology	Antibiotic	Antifungal drug	http://www.apexbt.com/search.php?catalog=B1224
B1226	Fluconazole hydrate	155347-36-7	G01	L1021-08	324.29	DMSO	C13H14F2N6O2	FC1=CC(F)=C(C(CN2C=NC=N2)(O)CN3C=NC=N3)C=C1.O	>16.4mg/mL in DMSO	hydrate	Microbiology & Virology	Antibiotic	Triazole antifungal drug	http://www.apexbt.com/search.php?catalog=B1226
B1239	Parecoxib Sodium	198470-85-8	G02	L1021-08	392.4	H2O	C19H17N2NaO4S	CCC(=O)[N-]S(=O)(=O)C1=CC=C(C=C1)C2=C(ON=C2C3=CC=CC=C3)C.[Na+]	≥118.6 mg/mL in DMSO, ≥10.7 mg/mL in EtOH, ≥43.9 mg/mL in H2O		Neuroscience	COX	COX-2 inhibitor	http://www.apexbt.com/search.php?catalog=B1239
B1240	(+)-Ketoconazole	142128-59-4	G03	L1021-08	531.43	DMSO	C26H28Cl2N4O4	CC(=O)N1CCN(CC1)C2=CC=C(C=C2)OCC3COC(O3)(CN4C=CN=C4)C5=C(C=C(C=C5)Cl)Cl	Soluble in DMSO	Free Base	Metabolism	P450	Potent inhibitor of cytochrome P450c17	http://www.apexbt.com/search.php?catalog=B1240
B1242	Haloperidol hydrochloride	1511-16-6	G04	L1021-08	412.33	DMSO	C21H24Cl2FNO2	C1CN(CCC1(C2=CC=C(C=C2)Cl)O)CCCC(=O)C3=CC=C(C=C3)F.Cl	Soluble in DMSO > 10 mM	Hydrochloride	Neuroscience	Dopamine Receptor	Antipsychotic drug	http://www.apexbt.com/search.php?catalog=B1242
B1246	Etomidate hydrochloride	53188-20-8	G05	L1021-08	280.75	DMSO	C14H17ClN2O2	CCOC(=O)C1=CN=CN1C(C)C2=CC=CC=C2.Cl	>12.4mg/mL in DMSO	Hydrochloride	Membrane Transporter/Ion Channel	GABA Receptor	GABAA receptors agonist	http://www.apexbt.com/search.php?catalog=B1246
B1248	Beclomethasone dipropionate	5534-09-8	G06	L1021-08	521.04	DMSO	C28H37ClO7	CCC(=O)OCC(=O)C1(C(CC2C1(CC(C3(C2CCC4=CC(=O)C=CC43C)Cl)O)C)C)OC(=O)CC	>17mg/mL in DMSO	Free Base	GPCR/G protein	Glucocorticoid Receptor	Corticosteroid used for asthma and rhinitis	http://www.apexbt.com/search.php?catalog=B1248
B1251	Valproic acid	99-66-1	G07	L1021-08	144.21	DMSO	C8H16O2	CCCC(CCC)C(=O)O	>12.4mg/mL in DMSO	Free Base	DNA Damage/DNA Repair	HDAC	HDAC1 inhibitor	http://www.apexbt.com/search.php?catalog=B1251
B1266	Glycopyrrolate	596-51-0	G08	L1021-08	398.33	DMSO	C19H28BrNO3	C[N+]1(CCC(C1)OC(=O)C(C2CCCC2)(C3=CC=CC=C3)O)C.[Br-]	Soluble in DMSO	Free Base	Neuroscience	AChR	Muscarinic competitive antagonist	http://www.apexbt.com/search.php?catalog=B1266
B1270	Reserpine hydrochloride	16994-56-2	G09	L1021-08	645.14	DMSO	C33H41ClN2O9	COC1C(CC2CN3CCC4=C(C3CC2C1C(=O)OC)NC5=C4C=CC(=C5)OC)OC(=O)C6=CC(=C(C(=C6)OC)OC)OC.Cl	>25mg/mL in DMSO	Hydrochloride	Membrane Transporter/Ion Channel	Monoamine transporter	Blocker of VMAT	http://www.apexbt.com/search.php?catalog=B1270
B1277	Adapalene sodium salt	911110-93-5	G10	L1021-08	434.5	DMSO	C28H27NaO3	COC1=C(C23C[C@@]4([H])C[C@](C2)([H])C[C@](C3)([H])C4)C=C(C5=CC=C6C=C(C([O-])=O)C=CC6=C5)C=C1.[Na+]	Soluble in DMSO	sodium salt	Others	Others	Retinoic acid receptor agonist	http://www.apexbt.com/search.php?catalog=B1277
B1280	Prilocaine hydrochloride	1786-81-8	G11	L1021-08	256.77	DMSO	C13H21ClN2O	CCCNC(C)C(=O)NC1=CC=CC=C1C.Cl	>10.4mg/mL in DMSO	Hydrochloride	Others	Others	Local anesthetic of the amino amide type	http://www.apexbt.com/search.php?catalog=B1280
B1283	Prasugrel hydrochloride	389574-19-0	H01	L1021-08	409.9	DMSO	C20H21ClFNO3S	CC(=O)OC1=CC2=C(S1)CCN(C2)C(C3=CC=CC=C3F)C(=O)C4CC4.Cl	Soluble in DMSO	Hydrochloride	GPCR/G protein	P2Y Receptor	P2 Receptor inhibitor	http://www.apexbt.com/search.php?catalog=B1283
B1286	AZD7545	252017-04-2	H02	L1021-08	478.87	DMSO	C19H18ClF3N2O5S	CC(C(=O)NC1=C(C=C(C=C1)S(=O)(=O)C2=CC=C(C=C2)C(=O)N(C)C)Cl)(C(F)(F)F)O	≥21.85mg/mL in DMSO		Others	PDHK		http://www.apexbt.com/search.php?catalog=B1286
B1289	Minoxidil	38304-91-5	H03	L1021-08	209.25	DMSO	C9H15N5O	C1CCN(CC1)C2=NC(=N)N(C(=C2)N)O	≥2.32mg/mL in DMSO with gentle warming		Membrane Transporter/Ion Channel	Potassium Channel	Kir6 channel (KATP) activator.	http://www.apexbt.com/search.php?catalog=B1289
B1290	Lansoprazole sodium	226904-00-3	H04	L1021-08	391.34	EtOH	C16H13F3N3NaO2S	CC1=C(C=CN=C1CS(=O)C2=NC3=CC=CC=C3[N-]2)OCC(F)(F)F.[Na+]	Soluble in DMSO	sodium	Membrane Transporter/Ion Channel	Proton Pump	PPI/cytochrome P450 inhibitor	http://www.apexbt.com/search.php?catalog=B1290
B1296	Glibenclamide	10238-21-8	H05	L1021-08	494	DMSO	C23H28ClN3O5S	COC1=C(C=C(C=C1)Cl)C(=O)NCCC2=CC=C(C=C2)S(=O)(=O)NC(=O)NC3CCCCC3	>49.4mg/ml in DMSO		Metabolism	Saccharometabolism	Insulin production modulator	http://www.apexbt.com/search.php?catalog=B1296
B1302	Amsacrine	51264-14-3	H06	L1021-08	393.46	DMSO	C21H19N3O3S	COC1=C(C=CC(=C1)NS(=O)(=O)C)NC2=C3C=CC=CC3=NC4=CC=CC=C42	9.3mg/mL (23.64 mM; Need ultrasonic and warming) in DMSO		DNA Damage/DNA Repair	Topoisomerase	Topoisomerase 2 inhibitor	http://www.apexbt.com/search.php?catalog=B1302
B1303	Amsacrine hydrochloride	54301-15-4	H07	L1021-08	429.92	DMSO	C21H20ClN3O3S	COC1=C(C=CC(=C1)NS(=O)(=O)C)NC2=C3C=CC=CC3=NC4=CC=CC=C42.Cl	≥55.6mg/mL in DMSO		DNA Damage/DNA Repair	Topoisomerase		http://www.apexbt.com/search.php?catalog=B1303
B1327	Epinephrine HCl	55-31-2	H08	L1021-08	219.67	DMSO	C9H13NO3.HCl	CNCC(C1=CC(=C(C=C1)O)O)O.Cl	>9.2mg/mL in DMSO		GPCR/G protein	Adrenergic Receptor	Adrenergic receptor agonist	http://www.apexbt.com/search.php?catalog=B1327
B1328	Terbutaline Sulfate	23031-32-5	H09	L1021-08	548.65	H2O	C24H38N2O6.H2O4S	CC(C)(C)NCC(C1=CC(=CC(=C1)O)O)O.CC(C)(C)NCC(C1=CC(=CC(=C1)O)O)O.OS(=O)(=O)O	Limited solubility	Sulfate	GPCR/G protein	Adrenergic Receptor	Selective β2-adrenergic receptor agonist	http://www.apexbt.com/search.php?catalog=B1328
B1329	Tolazoline HCl	59-97-2	H10	L1021-08	196.68	DMSO	C10H12N2.HCl	C1CN=C(N1)CC2=CC=CC=C2.Cl	>8.7mg/mL in DMSO		GPCR/G protein	Adrenergic Receptor	non-selective competitive α-adrenergic receptor antagonist	http://www.apexbt.com/search.php?catalog=B1329
B1330	Acebutolol HCl	34381-68-5	H11	L1021-08	372.89	DMSO	C18H28N2O4.HCl	CCCC(=O)NC1=CC(=C(C=C1)OCC(CNC(C)C)O)C(=O)C.Cl	Soluble in DMSO > 10 mM	Hydrochloride	GPCR/G protein	Adrenergic Receptor	β-adrenergic receptors antagonist	http://www.apexbt.com/search.php?catalog=B1330
B1331	Adrenalone HCl	62-13-5	A01	L1021-09	217.65	DMSO	C9H11NO3.HCl	CNCC(=O)C1=CC(=C(C=C1)O)O.Cl	Soluble in DMSO > 10 mM	Hydrochloride	GPCR/G protein	Adrenergic Receptor	Adrenergic receptor agonist	http://www.apexbt.com/search.php?catalog=B1331
B1332	Carvedilol	72956-09-3	A02	L1021-09	406.47	DMSO	C24H26N2O4	COC1=CC=CC=C1OCCNCC(COC2=CC=CC3=C2C4=CC=CC=C4N3)O	>40.6mg/ml in DMSO	Free Base	GPCR/G protein	Adrenergic Receptor	Potent β-adrenoceptor and α1-adrenoceptor antagonist	http://www.apexbt.com/search.php?catalog=B1332
B1333	Clonidine HCl	4205-91-8	A03	L1021-09	266.5	DMSO	C9H9Cl2N3.HCl	C1CN=C(N1)NC2=C(C=CC=C2Cl)Cl.Cl	Soluble in DMSO > 10 mM	Hydrochloride	GPCR/G protein	Adrenergic Receptor	α2-adrenergic receptor agonist	http://www.apexbt.com/search.php?catalog=B1333
B1334	Dexmedetomidine	113775-47-6	A04	L1021-09	200.28	DMSO	C13H16N2	CC1=C(C(=CC=C1)C(C)C2=CN=CN2)C	>10mg/mL in DMSO	Free Base	GPCR/G protein	Adrenergic Receptor	α2-adrenergic receptor agonist	http://www.apexbt.com/search.php?catalog=B1334
B1335	Guanabenz Acetate	23256-50-0	A05	L1021-09	291.13	DMSO	C8H8Cl2N4.C2H4O2	CC(=O)O.C1=CC(=C(C(=C1)Cl)C=NN=C(N)N)Cl	Soluble in DMSO > 10 mM	Acetate	GPCR/G protein	Adrenergic Receptor	α2-adrenergic receptor agonist	http://www.apexbt.com/search.php?catalog=B1335
B1336	Isoprenaline HCl	51-30-9	A06	L1021-09	247.72	DMSO	C11H17NO3.HCl	CC(C)NCC(C1=CC(=C(C=C1)O)O)O.Cl	Soluble in DMSO > 10 mM	Hydrochloride	GPCR/G protein	Adrenergic Receptor	β-adrenergic receptor agonist	http://www.apexbt.com/search.php?catalog=B1336
B1337	L-Adrenaline	51-43-4	A07	L1021-09	183.2	DMSO	C9H13NO3	CNCC(C1=CC(=C(C=C1)O)O)O	Soluble in DMSO > 10 mM	Free Base	GPCR/G protein	Adrenergic Receptor	Adrenergic receptor agonist	http://www.apexbt.com/search.php?catalog=B1337
B1338	Maprotiline HCl	10347-81-6	A08	L1021-09	313.86	DMSO	C20H23N.HCl	Cl[H].[H]C12C([H])([H])C([H])([H])C(C3=C([H])C([H])=C([H])C([H])=C23)(C([H])([H])C([H])([H])C([H])([H])N([H])C([H])([H])[H])C4=C([H])C([H])=C([H])C([H])=C14	>14mg/mL in DMSO		GPCR/G protein	Adrenergic Receptor	Selective noradrenalin re-uptake inhibitor	http://www.apexbt.com/search.php?catalog=B1338
B1339	Metoprolol Tartrate	56392-17-7	A09	L1021-09	684.81	DMSO	2C15H25NO3.C4H6O6	CC(C)NCC(COC1=CC=C(C=C1)CCOC)O.CC(C)NCC(COC1=CC=C(C=C1)CCOC)O.C(C(C(=O)O)O)(C(=O)O)O	>32.3mg/mL in DMSO	Tartrate	GPCR/G protein	Adrenergic Receptor	β1-adrenergic blocking agent	http://www.apexbt.com/search.php?catalog=B1339
B1340	Naphazoline HCl	550-99-2	A10	L1021-09	246.74	DMSO	C14H14N2.HCl	C1CN=C(N1)CC2=CC=CC3=CC=CC=C32.Cl	Soluble in DMSO > 10 mM	Hydrochloride	GPCR/G protein	Adrenergic Receptor	Adrenergic receptor agonist	http://www.apexbt.com/search.php?catalog=B1340
B1341	Nebivolol	152520-56-4	A11	L1021-09	441.9	DMSO	C22H26ClF2NO4	C1CC2=C(C=CC(=C2)F)OC1C(CNCC(C3CCC4=C(O3)C=CC(=C4)F)O)O.Cl	Soluble in DMSO > 10 mM	Free Base	GPCR/G protein	Adrenergic Receptor	Highly selective β1-adrenoceptor antagonist	http://www.apexbt.com/search.php?catalog=B1341
B1343	Phenoxybenzamine HCl	63-92-3	B01	L1021-09	340.3	DMSO	C18H22ClNO.HCl	CC(COC1=CC=CC=C1)N(CCCl)CC2=CC=CC=C2.Cl	Soluble in DMSO > 10 mM	Hydrochloride	GPCR/G protein	Adrenergic Receptor	Adrenergic receptor antagonist	http://www.apexbt.com/search.php?catalog=B1343
B1344	Phenylephrine HCl	61-76-7	B02	L1021-09	203.67	DMSO	C9H13NO2.HCl	CNCC(C1=CC(=CC=C1)O)O.Cl	Soluble in DMSO > 10 mM	Hydrochloride	GPCR/G protein	Adrenergic Receptor	Selective α1-adrenergic receptor agonist	http://www.apexbt.com/search.php?catalog=B1344
B1346	Propranolol HCl	318-98-9	B03	L1021-09	295.8	DMSO	C16H21NO2.HCl	CC(C)NCC(COC1=CC=CC2=CC=CC=C21)O.Cl	>12.4mg/mL in DMSO	Hydrochloride	GPCR/G protein	Adrenergic Receptor	Competitive non-selective beta-adrenergic receptors inhibitor	http://www.apexbt.com/search.php?catalog=B1346
B1347	Ritodrine HCl	23239-51-2	B04	L1021-09	323.81	DMSO	C17H21NO3.HCl	CC(C(C1=CC=C(C=C1)O)O)NCCC2=CC=C(C=C2)O.Cl	Soluble in DMSO > 10 mM	Hydrochloride	GPCR/G protein	Adrenergic Receptor	β-2 adrenergic receptor agonist	http://www.apexbt.com/search.php?catalog=B1347
B1348	Salbutamol Sulfate	51022-70-9	B05	L1021-09	337.39	H2O	C13H21NO3.H2SO4	CC(C)(C)NCC(C1=CC(=C(C=C1)O)CO)O.OS(=O)(=O)O	>16.87 in Water	Sulfate	GPCR/G protein	Adrenergic Receptor	β-2 adrenergic receptor agonist	http://www.apexbt.com/search.php?catalog=B1348
B1349	Tetrahydrozoline HCl	522-48-5	B06	L1021-09	236.74	DMSO	C13H16N2.HCl	C1CC(C2=CC=CC=C2C1)C3=NCCN3.Cl	Soluble in DMSO > 10 mM	Free Base	GPCR/G protein	Adrenergic Receptor	Adrenergic receptor agonist	http://www.apexbt.com/search.php?catalog=B1349
B1350	Timolol Maleate	26921-17-5	B07	L1021-09	432.49	DMSO	C17H28N4O7S	CC(C)(C)NCC(COC1=NSN=C1N2CCOCC2)O.C(=CC(=O)O)C(=O)O	Soluble in DMSO > 10 mM	Maleate	GPCR/G protein	Adrenergic Receptor	Non-selective, beta-adrenergic receptor antagonist	http://www.apexbt.com/search.php?catalog=B1350
B1351	Xylazine HCl	23076-35-9	B08	L1021-09	256.79	DMSO	C12H16N2S.HCl	CC1=C(C(=CC=C1)C)NC2=NCCCS2.Cl	Soluble in DMSO > 10 mM	Hydrochloride	GPCR/G protein	Adrenergic Receptor	α2 Adrenoceptor agonist	http://www.apexbt.com/search.php?catalog=B1351
B1352	Betaxolol	63659-18-7	B09	L1021-09	307.43	DMSO	C18H29NO3	CC(NCC(O)COC1=CC=C(CCOCC2CC2)C=C1)C	≥30.7mg/mL in DMSO		GPCR/G protein	Adrenergic Receptor	βadrenergic receptor blocker	http://www.apexbt.com/search.php?catalog=B1352
B1353	Betaxolol HCl	63659-19-8	B10	L1021-09	343.89	DMSO	C18H29NO3.HCl	CC(C)NCC(COC1=CC=C(C=C1)CCOCC2CC2)O.Cl	Soluble in DMSO > 10 mM	Hydrochloride	GPCR/G protein	Adrenergic Receptor	β1 adrenergic receptor blocker	http://www.apexbt.com/search.php?catalog=B1353
B1354	Bisoprolol fumarate	104344-23-2	B11	L1021-09	441.52	DMSO	C22H35NO8	CC(C)NCC(COC1=CC=C(C=C1)COCCOC(C)C)O.C(=CC(=O)O)C(=O)O	Soluble in DMSO > 10 mM	Free Base	GPCR/G protein	Adrenergic Receptor	Selective α-adrenergic blocker	http://www.apexbt.com/search.php?catalog=B1354
B1355	Cisatracurium Besylate	96946-42-8	C01	L1021-09	1243.48	DMSO	C53H72N2O12.2C6H5O3S	C[N+]1(CCC2=CC(=C(C=C2C1CC3=CC(=C(C=C3)OC)OC)OC)OC)CCC(=O)OCCCCCOC(=O)CC[N+]4(CCC5=CC(=C(C=C5C4CC6=CC(=C(C=C6)OC)OC)OC)OC)C.C1=CC=C(C=C1)S(=O)(=O)[O-].C1=CC=C(C=C1)S(=O)(=O)[O-]	Soluble in DMSO > 10 mM	Besylate	GPCR/G protein	Adrenergic Receptor	Neuromuscular-blocking drug	http://www.apexbt.com/search.php?catalog=B1355
B1356	Detomidine HCl	90038-01-0	C02	L1021-09	222.71	DMSO	C12H15ClN2	CC1=C(C(=CC=C1)CC2=CN=CN2)C.Cl	Soluble in DMSO > 10 mM	Hydrochloride	GPCR/G protein	Adrenergic Receptor	Adrenergic receptor agonist	http://www.apexbt.com/search.php?catalog=B1356
B1357	Dexmedetomidine HCl	145108-58-3	C03	L1021-09	236.74	DMSO	C13H16N2.HCl	CC1=C(C(=CC=C1)C(C)C2=CN=CN2)C.Cl	Soluble in DMSO > 10 mM	Hydrochloride	GPCR/G protein	Adrenergic Receptor	Highly selective and potent alpha-2 adrenoceptor agonist	http://www.apexbt.com/search.php?catalog=B1357
B1358	Epinephrine Bitartrate	51-42-3	C04	L1021-09	333.29	DMSO	C9H13NO3.C4H6O6	CNCC(C1=CC(=C(C=C1)O)O)O.C(C(C(=O)O)O)(C(=O)O)O	Soluble in DMSO > 10 mM	Bitartrate	GPCR/G protein	Adrenergic Receptor	Adrenergic receptor agonist	http://www.apexbt.com/search.php?catalog=B1358
B1360	Ivabradine HCl	148849-67-6	C05	L1021-09	505.05	DMSO	C27H37ClN2O5	CN(CCCN1CCC2=CC(=C(C=C2CC1=O)OC)OC)CC3CC4=CC(=C(C=C34)OC)OC.Cl	Soluble in DMSO > 10 mM	Hydrochloride	GPCR/G protein	Adrenergic Receptor	Adrenergic receptor inhibitor	http://www.apexbt.com/search.php?catalog=B1360
B1361	Medetomidine HCl	86347-15-1	C06	L1021-09	236.74	DMSO	C13H16N2.HCl	CC1=C(C(=CC=C1)C(C)C2=CN=CN2)C.Cl	Soluble in DMSO > 10 mM	Hydrochloride	GPCR/G protein	Adrenergic Receptor	Selective α2-adrenoceptor agonist	http://www.apexbt.com/search.php?catalog=B1361
B1362	Naftopidil	57149-07-2	C07	L1021-09	392.49	DMSO	C24H28N2O3	COC1=CC=CC=C1N2CCN(CC2)CC(COC3=CC=CC4=CC=CC=C43)O	Soluble in DMSO > 10 mM	Free Base	GPCR/G protein	Adrenergic Receptor	α1-adrenergic receptor antagonist	http://www.apexbt.com/search.php?catalog=B1362
B1363	Phentolamine Mesylate	65-28-1	C08	L1021-09	377.46	DMSO	C17H19N3O.CH4O3S	CC1=CC=C(C=C1)N(CC2=NCCN2)C3=CC(=CC=C3)O.CS(=O)(=O)O	Soluble in DMSO > 10 mM	Mesylate	GPCR/G protein	Adrenergic Receptor	Alpha 1/2-blocking agent	http://www.apexbt.com/search.php?catalog=B1363
B1364	Scopine	498-45-3	C09	L1021-09	155.19	DMSO	C8H13NO2	[H][C@]12O[C@@]1([H])[C@@](C3([H])[H])([H])N(C([H])([H])[H])[C@]2([H])C([H])([H])[C@@]3([H])O[H]	>7.6mg/mL in DMSO	Free Base	GPCR/G protein	Adrenergic Receptor	α1-adrenergic receptor agonist	http://www.apexbt.com/search.php?catalog=B1364
B1365	Terazosin HCl	70024-40-7	C10	L1021-09	459.92	DMSO	C19H25N5O4.HCl.2H2O	COC1=C(C=C2C(=C1)C(=NC(=N2)N3CCN(CC3)C(=O)C4CCCO4)N)OC.O.O.Cl	Soluble in DMSO > 10 mM	Hydrochloride	GPCR/G protein	Adrenergic Receptor	Selective α1-adrenoceptor antagonist	http://www.apexbt.com/search.php?catalog=B1365
B1367	Sotalol	959-24-0	C11	L1021-09	308.82	DMSO	C12H20N2O3S.HCl	CC(C)NCC(C1=CC=C(C=C1)NS(=O)(=O)C)O.Cl	Soluble in DMSO	Hydrochloride	GPCR/G protein	Adrenergic Receptor	Adrenergic receptor antagonist	http://www.apexbt.com/search.php?catalog=B1367
B1368	Tizanidine HCl	64461-82-1	D01	L1021-09	290.17	DMSO	C9H9Cl2N5S	C1CN=C(N1)NC2=C(C=CC3=NSN=C32)Cl.Cl	Soluble in DMSO > 10 mM	Hydrochloride	GPCR/G protein	Adrenergic Receptor	α2-adrenergic receptor agonist	http://www.apexbt.com/search.php?catalog=B1368
B1369	Indacaterol Maleate	753498-25-8	D02	L1021-09	508.56	DMSO	C24H28N2O3.C4H4O4	CCC1=C(C=C2CC(CC2=C1)NCC(C3=C4C=CC(=O)NC4=C(C=C3)O)O)CC.C(=CC(=O)O)C(=O)O	≥51.6 mg/mL in DMSO, ≥10.02 mg/mL in ETOH with gentle warming, <2.5 mg/mL in H2O		GPCR/G protein	Adrenergic Receptor	Ultra-long-acting β-adrenoceptor agonist	http://www.apexbt.com/search.php?catalog=B1369
B1371	Miltefosine	58066-85-6	D03	L1021-09	407.57	H2O	C21H46NO4P	CCCCCCCCCCCCCCCCOP(=O)([O-])OCC[N+](C)(C)C	Limited solubility	Free Base	PI3K/Akt/mTOR Signaling	Akt	PI3K/Akt inhibitor	http://www.apexbt.com/search.php?catalog=B1371
B1373	Phenformin HCl	834-28-6	D04	L1021-09	241.72	DMSO	C10H16ClN5	C1=CC=C(C=C1)CCN=C(N)N=C(N)N.Cl	>12.1mg/mL in DMSO	Hydrochloride	Others	Others	biguanidine drug with anti-diabetic activity	http://www.apexbt.com/search.php?catalog=B1373
B1375	Dehydroepiandrosterone (DHEA)	53-43-0	D05	L1021-09	288.42	DMSO	C19H28O2	CC12CCC3C(C1CCC2=O)CC=C4C3(CCC(C4)O)C	>13.7mg/mL in DMSO	Free Base	Membrane Transporter/Ion Channel	Calcium Channel	Endogenous steroid hormone	http://www.apexbt.com/search.php?catalog=B1375
B1376	Flutamide	13311-84-7	D06	L1021-09	276.21	DMSO	C11H11F3N2O3	CC(C)C(=O)NC1=CC(=C(C=C1)[N+](=O)[O-])C(F)(F)F	>12.5mg/mL in DMSO	Free Base	Endocrinology and Hormones	Androgen Receptor	Androgen receptor antagonists	http://www.apexbt.com/search.php?catalog=B1376
B1377	Megestrol Acetate	595-33-5	D07	L1021-09	384.51	EtOH	C24H32O4	CC1=CC2C(CCC3(C2CCC3(C(=O)C)OC(=O)C)C)C4(C1=CC(=O)CC4)C	≥3.84mg/mL in DMSO with gentle warming		Endocrinology and Hormones	Estrogen/progestogen Receptor	Anti-estrogen agent	http://www.apexbt.com/search.php?catalog=B1377
B1378	Spironolactone	52-01-7	D08	L1021-09	416.57	DMSO	C24H32O4S	CC(=O)SC1CC2=CC(=O)CCC2(C3C1C4CCC5(C4(CC3)C)CCC(=O)O5)C	>18mg/mL in DMSO	Free Base	Endocrinology and Hormones	Androgen Receptor	Competitive mineralocorticoid (aldosterone) receptor antagonist	http://www.apexbt.com/search.php?catalog=B1378
B1380	Aminoglutethimide	125-84-8	D09	L1021-09	232.28	DMSO	C13H16N2O2	CCC1(CCC(=O)NC1=O)C2=CC=C(C=C2)N	>13.8mg/mL in DMSO	Free Base	Endocrinology and Hormones	Aromatase	Aromatase inhibitor	http://www.apexbt.com/search.php?catalog=B1380
B1382	Anastrozole	120511-73-1	D10	L1021-09	293.37	DMSO	C17H19N5	CC(C)(C#N)C1=CC(=CC(=C1)CN2C=NC=N2)C(C)(C)C#N	>14.2mg/mL in DMSO	Free Base	Endocrinology and Hormones	Aromatase	Aromatase inhibitor	http://www.apexbt.com/search.php?catalog=B1382
B1384	Ciclopirox ethanolamine	41621-49-2	D11	L1021-09	268.35	H2O	C12H17NO2.C2H7NO	CC1=CC(=O)N(C(=C1)C2CCCCC2)O.C(CO)N	Soluble in DMSO > 10 mM	Ethanolamine	Membrane Transporter/Ion Channel	ATPase	iron chelator, broad-spectrum antifungal agent	http://www.apexbt.com/search.php?catalog=B1384
B1386	Milrinone	78415-72-2	E01	L1021-09	211.22	DMSO	C12H9N3O	CC1=C(C=C(C(=O)N1)C#N)C2=CC=NC=C2	>8.2mg/mL in DMSO	Free Base	Metabolism	PDE	PDE-3 inhibitor	http://www.apexbt.com/search.php?catalog=B1386
B1388	Esomeprazole Sodium	161796-78-7	E02	L1021-09	367.4	DMSO	C17H18N3NaO3S	CC1=CN=C(C(=C1OC)C)CS(=O)C2=NC3=C([N-]2)C=C(C=C3)OC.[Na+]	Soluble in DMSO > 10 mM		Membrane Transporter/Ion Channel	Proton Pump	Proton pump inhibitor	http://www.apexbt.com/search.php?catalog=B1388
B1389	Amiodarone HCl	19774-82-4	E03	L1021-09	681.77	DMSO	C25H30ClI2NO3	CCCCC1=C(C2=CC=CC=C2O1)C(=O)C3=CC(=C(C(=C3)I)OCCN(CC)CC)I.Cl	Soluble in DMSO > 10 mM	Hydrochloride	Membrane Transporter/Ion Channel	Potassium Channel	Anti-arrhythmic drug	http://www.apexbt.com/search.php?catalog=B1389
B1390	Carbamazepine	298-46-4	E04	L1021-09	236.27	DMSO	C15H12N2O	C1=CC=C2C(=C1)C=CC3=CC=CC=C3N2C(=O)N	>10.9mg/mL in DMSO	Free Base	Membrane Transporter/Ion Channel	Sodium Channel	Inhibitor of neuronal voltage-gated Na+ channels	http://www.apexbt.com/search.php?catalog=B1390
B1391	Divalproex Sodium	76584-70-8	E05	L1021-09	310.41	DMSO	C8H16O2.C8H15O2.Na	CCCC(CCC)C(=O)O.CCCC(CCC)C(=O)[O-].[Na+]	>14.2mg/mL in DMSO	Sodium	Ubiquitination/Proteasome	Autophagy	Epilepsy/migraines/bipolar disorder medicine	http://www.apexbt.com/search.php?catalog=B1391
B1392	Loperamide HCl	34552-83-5	E06	L1021-09	513.5	DMSO	C29H33ClN2O2.HCl	CN(C)C(=O)C(CCN1CCC(CC1)(C2=CC=C(C=C2)Cl)O)(C3=CC=CC=C3)C4=CC=CC=C4.Cl	50mg/mL (97.37 mM; Need ultrasonic) in DMSO;1mg/mL (1.95 mM; Need ultrasonic) in H2O		Neuroscience	Opioid Receptor,Autophagy	μ opioid receptors agonist, voltage-sensitive sodium channels blocker	http://www.apexbt.com/search.php?catalog=B1392
B1393	Nitrendipine	39562-70-4	E07	L1021-09	360.37	DMSO	C18H20N2O6	CCOC(=O)C1=C(NC(=C(C1C2=CC(=CC=C2)[N+](=O)[O-])C(=O)OC)C)C	>13.7mg/mL in DMSO	Free Base	Membrane Transporter/Ion Channel	Calcium Channel	Calcium channel blocker	http://www.apexbt.com/search.php?catalog=B1393
B1394	Tamoxifen Citrate	54965-24-1	E08	L1021-09	563.64	DMSO	C32H37NO8	CCC(=C(C1=CC=CC=C1)C2=CC=C(C=C2)OCCN(C)C)C3=CC=CC=C3.C(C(=O)O)C(CC(=O)O)(C(=O)O)O	>28.2mg/ml in Etoh	Citrate	Endocrinology and Hormones	Estrogen/progestogen Receptor	Antiestrogen drug	http://www.apexbt.com/search.php?catalog=B1394
B1395	Sulfacetamide Sodium	127-56-0	E09	L1021-09	236.22	H2O	C8H10N2O3S.Na	CC(=O)[N-]S(=O)(=O)C1=CC=C(C=C1)N.[Na+]	Soluble in DMSO > 10 mM	Sodium	Ubiquitination/Proteasome	Autophagy	Sulfonamide antibiotic	http://www.apexbt.com/search.php?catalog=B1395
B1397	Trifluoperazine 2HCl	440-17-5	E10	L1021-09	480.42	DMSO	C21H24F3N3S.2HCl	CN1CCN(CC1)CCCN2C3=CC=CC=C3SC4=C2C=C(C=C4)C(F)(F)F.Cl.Cl	Soluble in DMSO > 10 mM	Dihydrochloride	Ubiquitination/Proteasome	Autophagy	Dopamine D2 receptor inhibitor	http://www.apexbt.com/search.php?catalog=B1397
B1398	Azithromycin	83905-01-5	E11	L1021-09	748.98	DMSO	C38H72N2O12	CCC1C(C(C(N(CC(CC(C(C(C(C(C(=O)O1)C)OC2CC(C(C(O2)C)O)(C)OC)C)OC3C(C(CC(O3)C)N(C)C)O)(C)O)C)C)C)O)(C)O	>30.1mg/mL in DMSO	Free Base	Microbiology & Virology	Antibiotic	Antibiotic by inhibiting protein synthesis	http://www.apexbt.com/search.php?catalog=B1398
B1399	Temozolomide	85622-93-1	F01	L1021-09	194.15	DMSO	C6H6N6O2	CN1C(=O)N2C=NC(=C2N=N1)C(=O)N	>6.6mg/mL in DMSO	Free Base	DNA Damage/DNA Repair	DNA Alkylating	DNA methylating, chemotherapeutic agent	http://www.apexbt.com/search.php?catalog=B1399
B1401	Cabozantinib malate (XL184)	1140909-48-3	F02	L1021-09	635.59	DMSO	C32H30FN3O10	COC1=CC2=C(C=CN=C2C=C1OC)OC3=CC=C(C=C3)NC(=O)C4(CC4)C(=O)NC5=CC=C(C=C5)F.C(C(C(=O)O)O)C(=O)O	>31.8mg/mL in DMSO		Tyrosine Kinase	c-MET	MET andVEGF receptor2 inhibitor	http://www.apexbt.com/search.php?catalog=B1401
B1407	Dabrafenib (GSK2118436)	1195765-45-7	F03	L1021-09	519.56	DMSO	C23H20F3N5O2S2	CC(C)(C)C1=NC(=C(S1)C2=NC(=NC=C2)N)C3=C(C(=CC=C3)NS(=O)(=O)C4=C(C=CC=C4F)F)F	>26mg/mL in DMSO	Free Base	MAPK Signaling	Raf	Inhibitor of BRAF(V600) mutants	http://www.apexbt.com/search.php?catalog=B1407
B1409	Benidipine HCl	91599-74-5	F04	L1021-09	542.02	DMSO	C28H31N3O6.HCl	CC1=C(C(C(=C(N1)C)C(=O)OC2CCCN(C2)CC3=CC=CC=C3)C4=CC(=CC=C4)[N+](=O)[O-])C(=O)OC.Cl	Soluble in DMSO > 10 mM	Hydrochloride	Membrane Transporter/Ion Channel	Calcium Channel	Calcium channel blocker	http://www.apexbt.com/search.php?catalog=B1409
B1410	Amlodipine	88150-42-9	F05	L1021-09	408.88	DMSO	C20H25ClN2O5	CCOC(=O)C1=C(NC(=C(C1C2=CC=CC=C2Cl)C(=O)OC)C)COCCN	>17.7mg/mL in DMSO	Free Base	Membrane Transporter/Ion Channel	Calcium Channel	Calcium channel blocker	http://www.apexbt.com/search.php?catalog=B1410
B1411	Amlodipine Besylate	111470-99-6	F06	L1021-09	567.05	DMSO	C20H25ClN2O5.C6H6O3S	CCOC(=O)C1=C(NC(=C(C1C2=CC=CC=C2Cl)C(=O)OC)C)COCCN.C1=CC=C(C=C1)S(=O)(=O)O	>26.1mg/mL in DMSO	Besylate	Membrane Transporter/Ion Channel	Calcium Channel	Block of L-type calcium channel	http://www.apexbt.com/search.php?catalog=B1411
B1412	Flunarizine 2HCl	30484-77-6	F07	L1021-09	477.42	DMSO	C26H26F2N2.2HCl	C1CN(CCN1CC=CC2=CC=CC=C2)C(C3=CC=C(C=C3)F)C4=CC=C(C=C4)F.Cl.Cl	>20.7mg/mL in DMSO	Dihydrochloride	Membrane Transporter/Ion Channel	Calcium Channel	Calcium entry blocker	http://www.apexbt.com/search.php?catalog=B1412
B1413	Tetracaine HCl	136-47-0	F08	L1021-09	300.82	DMSO	C15H24N2O2.HCl	CCCCNC1=CC=C(C=C1)C(=O)OCCN(C)C.Cl	>10.9mg/mL in DMSO	Hydrochloride	Membrane Transporter/Ion Channel	Calcium Channel	Anaesthetic and allosteric inhibitor	http://www.apexbt.com/search.php?catalog=B1413
B1414	Azelnidipine	123524-52-7	F09	L1021-09	582.65	DMSO	C33H34N4O6	CC1=C(C(C(=C(N1)N)C(=O)OC2CN(C2)C(C3=CC=CC=C3)C4=CC=CC=C4)C5=CC(=CC=C5)[N+](=O)[O-])C(=O)OC(C)C	>27.15mg/mL in DMSO		Membrane Transporter/Ion Channel	Calcium Channel	L-type calcium channel blocker;antihypertensive	http://www.apexbt.com/search.php?catalog=B1414
B1415	Clevidipine Butyrate	167221-71-8	F10	L1021-09	456.32	DMSO	C21H23Cl2NO6	CCCC(=O)OCOC(=O)C1=C(NC(=C(C1C2=C(C(=CC=C2)Cl)Cl)C(=O)OC)C)C	>21.4mg/mL in DMSO	Free Base	Membrane Transporter/Ion Channel	Calcium Channel	Dihydropyridine calcium channel blocker	http://www.apexbt.com/search.php?catalog=B1415
B1416	Felodipine	72509-76-3	F11	L1021-09	384.25	DMSO	C18H19Cl2NO4	CCOC(=O)C1=C(NC(=C(C1C2=C(C(=CC=C2)Cl)Cl)C(=O)OC)C)C	>17.7mg/mL in DMSO	Free Base	Membrane Transporter/Ion Channel	Calcium Channel	Selective L-type Ca2+ channel blocker	http://www.apexbt.com/search.php?catalog=B1416
B1417	Lacidipine	103890-78-4	G01	L1021-09	455.54	DMSO	C26H33NO6	CCOC(=O)C1=C(NC(=C(C1C2=CC=CC=C2C=CC(=O)OC(C)(C)C)C(=O)OCC)C)C	>21.3mg/mL in DMSO	Free Base	Membrane Transporter/Ion Channel	Calcium Channel	L-type calcium channel blocker	http://www.apexbt.com/search.php?catalog=B1417
B1418	Manidipine	89226-50-6	G02	L1021-09	610.7	DMSO	C35H38N4O6	CC1=C(C(C(=C(N1)C)C(=O)OCCN2CCN(CC2)C(C3=CC=CC=C3)C4=CC=CC=C4)C5=CC(=CC=C5)[N+](=O)[O-])C(=O)OC	>61.1mg/ml in DMSO		Membrane Transporter/Ion Channel	Calcium Channel	Calcium channel blocker	http://www.apexbt.com/search.php?catalog=B1418
B1419	Manidipine 2HCl	89226-75-5	G03	L1021-09	683.62	DMSO	C35H40Cl2N4O6	CC1=C(C(C(=C(N1)C)C(=O)OCCN2CCN(CC2)C(C3=CC=CC=C3)C4=CC=CC=C4)C5=CC(=CC=C5)[N+](=O)[O-])C(=O)OC.Cl.Cl	≥69mg/mL in DMSO with gentle warming, ≥69.2mg/mL in EtOH with gentle warming, <3.45mg/mL in H2O		Membrane Transporter/Ion Channel	Calcium Channel	Calcium channel blocker	http://www.apexbt.com/search.php?catalog=B1419
B1420	Bupivacaine HCl	18010-40-7	G04	L1021-09	324.89	DMSO	C18H28N2O.HCl	CCCCN1CCCCC1C(=O)NC2=C(C=CC=C2C)C.Cl	>10.3mg/mL in DMSO	Hydrochloride	Membrane Transporter/Ion Channel	Sodium Channel	Anaesthetic drug	http://www.apexbt.com/search.php?catalog=B1420
B1422	Tasisulam	519055-62-0	G05	L1021-09	415.11	DMSO	C11H6BrCl2NO3S2	C1=CC(=C(C=C1Cl)Cl)C(=O)NS(=O)(=O)C2=CC=C(S2)Br	>20.3mg/mL in DMSO	Free Base	Apoptosis	Caspase	antitumor agent	http://www.apexbt.com/search.php?catalog=B1422
B1423	Cinacalcet HCl	364782-34-3	G06	L1021-09	393.87	DMSO	C22H23ClF3N	CC(C1=CC=CC2=CC=CC=C21)NCCCC3=CC(=CC=C3)C(F)(F)F.Cl	>17.9mg/mL in DMSO	Hydrochloride	GPCR/G protein	Calcimimetic Agent	Calcium-sensing receptor (CaR) agonist	http://www.apexbt.com/search.php?catalog=B1423
B1429	Rimonabant	168273-06-1	G07	L1021-09	463.79	DMSO	C22H21Cl3N4O	CC1=C(N(N=C1C(=O)NN2CCCCC2)C3=C(C=C(C=C3)Cl)Cl)C4=CC=C(C=C4)Cl	>23.2mg/mL in DMSO	Free Base	GPCR/G protein	Cannabinoid Receptor	CB1 receptor antagonist	http://www.apexbt.com/search.php?catalog=B1429
B1440	Acemetacin	53164-05-9	G08	L1021-09	415.82	DMSO	C21H18ClNO6	CC1=C(C2=C(N1C(=O)C3=CC=C(C=C3)Cl)C=CC(=C2)OC)CC(=O)OCC(=O)O	Soluble in DMSO	Free Base	Neuroscience	COX	COX inhibitor	http://www.apexbt.com/search.php?catalog=B1440
B1441	Lornoxicam	70374-39-9	G09	L1021-09	371.82	DMSO	C13H10ClN3O4S2	CN1C(=C(C2=C(S1(=O)=O)C=C(S2)Cl)O)C(=O)NC3=CC=CC=N3	Limited solubility		Neuroscience	COX	COX-1/COX-2 inhibitor	http://www.apexbt.com/search.php?catalog=B1441
B1443	Bufexamac	2438-72-4	G10	L1021-09	223.27	DMSO	C12H17NO3	CCCCOC1=CC=C(C=C1)CC(=O)NO	Soluble in DMSO > 10 mM	Free Base	Neuroscience	COX	COX inhibitor	http://www.apexbt.com/search.php?catalog=B1443
B1444	Etodolac	41340-25-4	G11	L1021-09	287.35	DMSO	C17H21NO3	CCC1=CC=CC2=C1NC3=C2CCOC3(CC)CC(=O)O	Soluble in DMSO > 10 mM	Free Base	Neuroscience	COX	COX-2 inhibitor	http://www.apexbt.com/search.php?catalog=B1444
B1445	Flunixin Meglumin	42461-84-7	H01	L1021-09	491.46	DMSO	C14H11F3N2O2.C7H17NO5	CC1=C(C=CC=C1NC2=C(C=CC=N2)C(=O)O)C(F)(F)F.CNCC(C(C(C(CO)O)O)O)O	>24.6mg/mL in DMSO	Meglumin	Neuroscience	COX	potent cyclooxygenase inhibitor	http://www.apexbt.com/search.php?catalog=B1445
B1446	Ketoprofen	22071-15-4	H02	L1021-09	254.28	DMSO	C16H14O3	CC(C1=CC=CC(=C1)C(=O)C2=CC=CC=C2)C(=O)O	Soluble in DMSO > 10 mM	Free Base	Neuroscience	COX	Dual COX1/2 inhibitor	http://www.apexbt.com/search.php?catalog=B1446
B1447	Ketorolac tromethamine salt	74103-07-4	H03	L1021-09	376.4	DMSO	C19H24N2O6	C1CN2C(=CC=C2C(=O)C3=CC=CC=C3)C1C(=O)O.C(C(CO)(CO)N)O	>13.1mg/mL in DMSO		Neuroscience	COX	Non-selective COX inhibitor	http://www.apexbt.com/search.php?catalog=B1447
B1448	Licofelone	156897-06-2	H04	L1021-09	379.88	DMSO	C23H22ClNO2	CC1(CC2=C(C(=C(N2C1)CC(=O)O)C3=CC=C(C=C3)Cl)C4=CC=CC=C4)C	Soluble in DMSO > 10 mM		Neuroscience	COX	COX-1, COX-2 and 5-LOX inhibitor	http://www.apexbt.com/search.php?catalog=B1448
B1449	Mefenamic Acid	61-68-7	H05	L1021-09	241.29	DMSO	C15H15NO2	CC1=C(C(=CC=C1)NC2=CC=CC=C2C(=O)O)C	Soluble in DMSO > 10 mM	Free Base	Neuroscience	COX	Anti-inflammatory agent	http://www.apexbt.com/search.php?catalog=B1449
B1450	Nabumetone	42924-53-8	H06	L1021-09	228.29	DMSO	C15H16O2	CC(=O)CCC1=CC2=C(C=C1)C=C(C=C2)OC	Soluble in DMSO > 10 mM	Free Base	Neuroscience	COX	COX inhibitor	http://www.apexbt.com/search.php?catalog=B1450
B1452	Nimesulide	51803-78-2	H07	L1021-09	308.31	DMSO	C13H12N2O5S	CS(=O)(=O)NC1=C(C=C(C=C1)[N+](=O)[O-])OC2=CC=CC=C2	Soluble in DMSO > 10 mM	Free Base	Neuroscience	COX	Non-steroidal anti-inflammatory drug	http://www.apexbt.com/search.php?catalog=B1452
B1453	Phenacetin	62-44-2	H08	L1021-09	179.22	DMSO	C10H13NO2	CCOC1=CC=C(C=C1)NC(=O)C	Soluble in DMSO > 10 mM	Free Base	Neuroscience	COX	Non-opioid analgesic	http://www.apexbt.com/search.php?catalog=B1453
B1454	Rofecoxib	162011-90-7	H09	L1021-09	314.36	DMSO	C17H14O4S	CS(=O)(=O)C1=CC=C(C=C1)C2=C(C(=O)OC2)C3=CC=CC=C3	Soluble in DMSO > 10 mM	Free Base	Neuroscience	COX	COX-2 inhibitor	http://www.apexbt.com/search.php?catalog=B1454
B1455	Tolfenamic Acid	13710-19-5	H10	L1021-09	261.7	DMSO	C14H12ClNO2	CC1=C(C=CC=C1Cl)NC2=CC=CC=C2C(=O)O	Soluble in DMSO > 10 mM	Free Base	Neuroscience	COX	Non-steroidal anti-inflammatory drug	http://www.apexbt.com/search.php?catalog=B1455
B1457	Diclofenac Sodium	15307-79-6	H11	L1021-09	318.13	DMSO	C14H10Cl2NNaO2	C1=CC=C(C(=C1)CC(=O)[O-])NC2=C(C=CC=C2Cl)Cl.[Na+]	Soluble in DMSO > 10 mM	Sodium Salt	Neuroscience	COX	COX inhibitor	http://www.apexbt.com/search.php?catalog=B1457
B1458	Lumiracoxib	220991-20-8	A01	L1021-10	293.72	DMSO	C15H13ClFNO2	CC1=CC(=C(C=C1)NC2=C(C=CC=C2Cl)F)CC(=O)O	≥29.4mg/mL in DMSO		Neuroscience	COX		http://www.apexbt.com/search.php?catalog=B1458
B1459	Valdecoxib	181695-72-7	A02	L1021-10	314.36	DMSO	C16H14N2O3S	CC1=C(C(=NO1)C2=CC=CC=C2)C3=CC=C(C=C3)S(=O)(=O)N	Soluble in DMSO > 10 mM	Free Base	Neuroscience	COX	COX-2 inhibitor	http://www.apexbt.com/search.php?catalog=B1459
B1460	Zaltoprofen	74711-43-6	A03	L1021-10	298.36	DMSO	C17H14O3S	CC(C1=CC2=C(C=C1)SC3=CC=CC=C3C(=O)C2)C(=O)O	Soluble in DMSO > 10 mM	Free Base	Neuroscience	COX	Cyclooxygenase (COX) inhibitor	http://www.apexbt.com/search.php?catalog=B1460
B1461	Triflusal	322-79-2	A04	L1021-10	248.16	DMSO	C10H7F3O4	CC(=O)OC1=C(C=CC(=C1)C(F)(F)F)C(=O)O	Soluble in DMSO > 10 mM	Free Base	Neuroscience	COX	COX inhibitor	http://www.apexbt.com/search.php?catalog=B1461
B1464	KPT-330	1393477-72-9	A05	L1021-10	443.31	DMSO	C17H11F6N7O	C1=CN=C(C=N1)NNC(=O)C=CN2C=NC(=N2)C3=CC(=CC(=C3)C(F)(F)F)C(F)(F)F	>15.2mg/mL in DMSO		Cell Cycle/Checkpoint	CRM1	CRM1 inhibitor, orally bioavailable and selective	http://www.apexbt.com/search.php?catalog=B1464
B1465	Plerixafor 8HCl (AMD3100 8HCl)	155148-31-5	A06	L1021-10	794.47	H2O	C28H62Cl8N8	C1CNCCNCCCN(CCNC1)CC2=CC=C(C=C2)CN3CCCNCCNCCCNCC3.Cl.Cl.Cl.Cl.Cl.Cl.Cl.Cl	>155.4mg/ml in H2O		GPCR/G protein	CXCR	CXCR4 antagonist	http://www.apexbt.com/search.php?catalog=B1465
B1468	Adenine	73-24-5	A07	L1021-10	135.13	DMSO	C5H5N5	C1=NC2=C(N1)C(=NC=N2)N	≥6.75mg/mL in DMSO with ultrasonic		DNA Damage/DNA Repair	Nucleoside Antimetabolite/Analogue	High affinity adenine receptor agonist	http://www.apexbt.com/search.php?catalog=B1468
B1469	Adenine sulfate	321-30-2	A08	L1021-10	368.33	H2O	2(C5H5N5).H2SO4	C1=NC2=C(N1)C(=NC=N2)N.C1=NC2=C(N1)C(=NC=N2)N.OS(=O)(=O)O	≥8.45mg/mL in H2O with gentle warming		DNA Damage/DNA Repair	DNA Synthesis		http://www.apexbt.com/search.php?catalog=B1469
B1470	Procarbazine HCl	366-70-1	A09	L1021-10	257.76	H2O	C12H19N3O.HCl	CC(C)NC(=O)C1=CC=C(C=C1)CNNC.Cl	>12.8mg/mL in Water	Hydrochloride	DNA Damage/DNA Repair	DNA Synthesis	Antineoplastic chemotherapy drug	http://www.apexbt.com/search.php?catalog=B1470
B1471	Adenine HCl	2922-28-3	A10	L1021-10	171.59	DMSO	C5H5N5.HCl	C1=NC2=C(N1)C(=NC=N2)N.Cl	Soluble in DMSO > 10 mM	Hydrochloride	DNA Damage/DNA Repair	DNA Synthesis	Adenine receptor agonist	http://www.apexbt.com/search.php?catalog=B1471
B1472	Mizoribine	50924-49-7	A11	L1021-10	259.22	H2O	C9H13N3O6	C1=NC(=C(N1C2C(C(C(O2)CO)O)O)O)C(=O)N	>88.2mg/mL in DMSO		Others	IMPDH	DNA/RNA synthesis inhibitor	http://www.apexbt.com/search.php?catalog=B1472
B1473	Uridine	58-96-8	B01	L1021-10	244.2	DMSO	C9H12N2O6	C1=CN(C(=O)NC1=O)C2C(C(C(O2)CO)O)O	>71.4mg/mL in DMSO	Free Base	DNA Damage/DNA Repair	DNA Synthesis	DNA/RNA synthesis chemical	http://www.apexbt.com/search.php?catalog=B1473
B1474	FT-207 (NSC 148958)	17902-23-7	B02	L1021-10	200.17	DMSO	C8H9FN2O3	C1CC(OC1)N2C=C(C(=O)NC2=O)F	>100mg/mL in DMSO	Free Base	DNA Damage/DNA Repair	Nucleoside Antimetabolite/Analogue	DNA/RNA synthesis inhibitor	http://www.apexbt.com/search.php?catalog=B1474
B1475	Flupirtine maleate	75507-68-5	B03	L1021-10	420.39	DMSO	C19H21FN4O6	CCOC(=O)NC1=C(N=C(C=C1)NCC2=CC=C(C=C2)F)N.C(=CC(=O)O)C(=O)O	>17.6mg/mL in DMSO		Membrane Transporter/Ion Channel	NMDA Receptor	NMDA receptor antagonist	http://www.apexbt.com/search.php?catalog=B1475
B1476	Raltitrexed	112887-68-0	B04	L1021-10	458.49	DMSO	C21H22N4O6S	CC1=NC(=O)C2=C(N1)C=CC(=C2)CN(C)C3=CC=C(S3)C(=O)NC(CCC(=O)O)C(=O)O	>154mg/mL in DMSO		DNA Damage/DNA Repair	DNA Synthesis	Thymidylate synthase inhibitor	http://www.apexbt.com/search.php?catalog=B1476
B1477	Lurasidone HCl	367514-88-3	B05	L1021-10	529.14	DMSO	C28H37ClN4O2S	Cl[H].O=C(C1([H])[C@](C([H])([H])C2([H])[H])([H])C([H])([H])C2([H])C13[H])N(C([H])([H])C4([H])C(C([H])([H])N5C([H])([H])C([H])([H])N(C6=NSC7=C6C([H])=C([H])C([H])=C7[H])C([H])([H])C5([H])[H])([H])C([H])([H])C([H])([H])C([H])([H])C4([H])[H])C3=O	≥11.11mg/mL in DMSO with gentle warming		Neuroscience	5-HT Receptor		http://www.apexbt.com/search.php?catalog=B1477
B1479	Amisulpride	71675-85-9	B06	L1021-10	369.48	DMSO	C17H27N3O4S	CCN1CCCC1CNC(=O)C2=CC(=C(C=C2OC)N)S(=O)(=O)CC	Soluble in DMSO > 10 mM	Free Base	Neuroscience	Dopamine Receptor	Dopamine D2/D3 receptor antagonist	http://www.apexbt.com/search.php?catalog=B1479
B1480	Chlorpromazine HCl	69-09-0	B07	L1021-10	355.33	DMSO	C17H19ClN2S.HCl	CN(C)CCCN1C2=CC=CC=C2SC3=C1C=C(C=C3)Cl.Cl	Soluble in DMSO > 10 mM	Hydrochloride	Neuroscience	Dopamine Receptor	dopamine receptor antagonist	http://www.apexbt.com/search.php?catalog=B1480
B1481	Domperidone	57808-66-9	B08	L1021-10	425.91	DMSO	C22H24ClN5O2	C1CN(CCC1N2C3=C(C=C(C=C3)Cl)NC2=O)CCCN4C5=CC=CC=C5NC4=O	Soluble in DMSO > 10 mM	Free Base	Neuroscience	Dopamine Receptor	Drug for gastroparesis	http://www.apexbt.com/search.php?catalog=B1481
B1482	Dopamine HCl	62-31-7	B09	L1021-10	189.64	DMSO	C8H11NO2.HCl	C1=CC(=C(C=C1CCN)O)O.Cl	Soluble in DMSO > 10 mM	Hydrochloride	Neuroscience	Dopamine Receptor	Dopamine D1-5 receptors agonist	http://www.apexbt.com/search.php?catalog=B1482
B1483	Fenoldopam	67227-56-9	B10	L1021-10	305.76	DMSO	C16H16ClNO3	C1CNCC(C2=CC(=C(C(=C21)Cl)O)O)C3=CC=C(C=C3)O	Soluble to 10 mM in sterile water	Free Base	Neuroscience	Dopamine Receptor	D1-like dopamine receptor partial agonist	http://www.apexbt.com/search.php?catalog=B1483
B1484	Levosulpiride	23672-07-3	B11	L1021-10	341.43	DMSO	C15H23N3O4S	CCN1CCCC1CNC(=O)C2=C(C=CC(=C2)S(=O)(=O)N)OC	Soluble in DMSO > 10 mM	Free Base	Neuroscience	Dopamine Receptor	Antipsychotic drug	http://www.apexbt.com/search.php?catalog=B1484
B1485	Pergolide mesylate	66104-23-2	C01	L1021-10	410.59	DMSO	C19H26N2S.CH4O3S	CCCN1CC(CC2C1CC3=CNC4=CC=CC2=C34)CSC.CS(=O)(=O)O	Soluble in DMSO > 10 mM	Mesylate	Neuroscience	Dopamine Receptor	Dopaminergic agonist	http://www.apexbt.com/search.php?catalog=B1485
B1486	Amantadine HCl	665-66-7	C02	L1021-10	187.7	DMSO	C10H17N.HCl	C1C2CC3CC1CC(C2)(C3)N.Cl	Soluble in DMSO > 10 mM	Hydrochloride	Neuroscience	Dopamine Receptor	Dopamine receptor agonist	http://www.apexbt.com/search.php?catalog=B1486
B1487	Pramipexole 2HCl Monohydrate	191217-81-9	C03	L1021-10	302.26	DMSO	C10H17N3S.2HCl.H2O	CCCNC1CCC2=C(C1)SC(=N2)N.O.Cl.Cl	Soluble in DMSO > 10 mM	Dihydrochloride	Neuroscience	Dopamine Receptor	Novel non-ergoline dopamine receptor agonist	http://www.apexbt.com/search.php?catalog=B1487
B1488	Pramipexole	104632-26-0	C04	L1021-10	211.33	DMSO	C10H17N3S	CCCNC1CCC2=C(C1)SC(=N2)N	Soluble in DMSO > 10 mM	Free Base	Neuroscience	Dopamine Receptor	Dopamine agonist	http://www.apexbt.com/search.php?catalog=B1488
B1489	Benserazide HCl	14919-77-8	C05	L1021-10	293.7	DMSO	C10H15N3O5.HCl	C1=CC(=C(C(=C1CNNC(=O)C(CO)N)O)O)O.Cl	>12.15mg/mL in DMSO		Metabolism	Decarboxylase	Decarboxylase inhibitor	http://www.apexbt.com/search.php?catalog=B1489
B1490	Quetiapine Fumarate	111974-72-2	C06	L1021-10	883.09	DMSO	C46H54N6O8S2	C1CN(CCN1CCOCCO)C2=NC3=CC=CC=C3SC4=CC=CC=C42.C1CN(CCN1CCOCCO)C2=NC3=CC=CC=C3SC4=CC=CC=C42.C(=CC(=O)O)C(=O)O	>11mg/mL in DMSO	Fumarate	Neuroscience	Dopamine Receptor	Dopamine receptor antagonist	http://www.apexbt.com/search.php?catalog=B1490
B1496	Icotinib	610798-31-7	C07	L1021-10	391.42	DMSO	C22H21N3O4	[H]C1=C2OC([H])([H])C([H])([H])OC([H])([H])C([H])([H])OC([H])([H])C([H])([H])OC2=C([H])C3=NC([H])=NC(N([H])C4=C([H])C([H])=C([H])C(C#C[H])=C4[H])=C31	>129.6mg/mL in DMSO		JAK/STAT Signaling	EGFR	EGFR tyrosine kinase inhibitor	http://www.apexbt.com/search.php?catalog=B1496
B1501	Estradiol Cypionate	313-06-4	C08	L1021-10	396.56	DMSO	C26H36O3	CC12CCC3C(C1CCC2OC(=O)CCC4CCCC4)CCC5=C3C=CC(=C5)O	>15mg/mL in DMSO	Free Base	Endocrinology and Hormones	Estrogen/progestogen Receptor	Estrogen receptor inhibitor	http://www.apexbt.com/search.php?catalog=B1501
B1503	Altrenogest	850-52-2	C09	L1021-10	310.43	DMSO	C21H26O2	CC12C=CC3=C4CCC(=O)C=C4CCC3C1CCC2(CC=C)O	>14.4mg/mL in DMSO	Free Base	Endocrinology and Hormones	Estrogen/progestogen Receptor	Progestogen receptor agonist	http://www.apexbt.com/search.php?catalog=B1503
B1504	Clomiphene citrate	50-41-9	C10	L1021-10	598.08	DMSO	C26H28ClNO.C6H8O7	CCN(CC)CCOC1=CC=C(C=C1)C(=C(C2=CC=CC=C2)Cl)C3=CC=CC=C3.C(C(=O)O)C(CC(=O)O)(C(=O)O)O	>23mg/mL in DMSO	Citrate	Endocrinology and Hormones	Estrogen/progestogen Receptor	Selective estrogen receptor modulator	http://www.apexbt.com/search.php?catalog=B1504
B1505	Epiandrosterone	481-29-8	C11	L1021-10	290.44	EtOH	C19H30O2	CC12CCC(CC1CCC3C2CCC4(C3CCC4=O)C)O	≥12.35mg/mL in Ethanol, <1.45mg/mL in H2O		Endocrinology and Hormones	Androgen Receptor		http://www.apexbt.com/search.php?catalog=B1505
B1506	Estradiol valerate	979-32-8	D01	L1021-10	356.5	DMSO	C23H32O3	CCCCC(=O)OC1CCC2C1(CCC3C2CCC4=C3C=CC(=C4)O)C	>15.5mg/mL in DMSO	Free Base	Endocrinology and Hormones	Androgen Receptor	Estrogen receptor agonist	http://www.apexbt.com/search.php?catalog=B1506
B1507	Estriol	50-27-1	D02	L1021-10	288.39	DMSO	C18H24O3	CC12CCC3C(C1CC(C2O)O)CCC4=C3C=CC(=C4)O	>9.3mg/mL in DMSO	Free Base	Endocrinology and Hormones	Estrogen/progestogen Receptor	Estrogen receptor antagonist	http://www.apexbt.com/search.php?catalog=B1507
B1508	Ethynodiol diacetate	297-76-7	D03	L1021-10	384.51	DMSO	C24H32O4	CC(=O)OC1CCC2C3CCC4(C(C3CCC2=C1)CCC4(C#C)OC(=O)C)C	>19.2mg/mL in DMSO	Free Base	Endocrinology and Hormones	Estrogen/progestogen Receptor	Progestogen receptor agonist	http://www.apexbt.com/search.php?catalog=B1508
B1509	Hexestrol	84-16-2	D04	L1021-10	270.37	DMSO	C18H22O2	CCC(C1=CC=C(C=C1)O)C(CC)C2=CC=C(C=C2)O	>12.65mg/mL in DMSO		Endocrinology and Hormones	Estrogen/progestogen Receptor	Estrogen receptor agonist	http://www.apexbt.com/search.php?catalog=B1509
B1510	Medroxyprogesterone acetate	71-58-9	D05	L1021-10	386.52	DMSO	C24H34O4	CC1CC2C(CCC3(C2CCC3(C(=O)C)OC(=O)C)C)C4(C1=CC(=O)CC4)C	Soluble in DMSO > 10 mM	Free Base	Endocrinology and Hormones	Estrogen/progestogen Receptor	Steroidal progestin	http://www.apexbt.com/search.php?catalog=B1510
B1511	Mifepristone	84371-65-3	D06	L1021-10	429.59	DMSO	C29H35NO2	CC#CC1(CCC2C1(CC(C3=C4CCC(=O)C=C4CCC23)C5=CC=C(C=C5)N(C)C)C)O	>21.5mg/mL in DMSO	Free Base	GPCR/G protein	Glucocorticoid Receptor	Progesterone receptor antagonist	http://www.apexbt.com/search.php?catalog=B1511
B1512	Pregnenolone	145-13-1	D07	L1021-10	316.48	DMSO	C21H32O2	CC(=O)C1CCC2C1(CCC3C2CC=C4C3(CCC(C4)O)C)C	Soluble in DMSO > 10 mM	Free Base	Neuroscience	AChR	steroid hormone	http://www.apexbt.com/search.php?catalog=B1512
B1513	Toremifene Citrate	89778-27-8	D08	L1021-10	598.08	DMSO	C32H36ClNO8	CN(C)CCOC1=CC=C(C=C1)C(=C(CCCl)C2=CC=CC=C2)C3=CC=CC=C3.C(C(=O)O)C(CC(=O)O)(C(=O)O)O	>24.2mg/mL in DMSO	Citrate	Endocrinology and Hormones	Estrogen/progestogen Receptor	Oral selective estrogen receptor modulator (SERM)	http://www.apexbt.com/search.php?catalog=B1513
B1514	Equol	531-95-3	D09	L1021-10	242.27	DMSO	C15H14O3	C1C(COC2=C1C=CC(=C2)O)C3=CC=C(C=C3)O	≥12.1mg/mL in DMSO		Endocrinology and Hormones	Estrogen/progestogen Receptor		http://www.apexbt.com/search.php?catalog=B1514
B1515	Raloxifene HCl	82640-04-8	D10	L1021-10	510.04	DMSO	C28H28ClNO4S	C1CCN(CC1)CCOC2=CC=C(C=C2)C(=O)C3=C(SC4=C3C=CC(=C4)O)C5=CC=C(C=C5)O.Cl	>22.4mg/mL in DMSO	Hydrochloride	Endocrinology and Hormones	Estrogen/progestogen Receptor	Estrogen receptor (ER)	http://www.apexbt.com/search.php?catalog=B1515
B1516	Dienogest	65928-58-7	D11	L1021-10	311.42	DMSO	C20H25NO2	CC12CCC3=C4CCC(=O)C=C4CCC3C1CCC2(CC#N)O	>14.8mg/mL in DMSO	Free Base	Endocrinology and Hormones	Estrogen/progestogen Receptor	Orally active synthetic progesterone	http://www.apexbt.com/search.php?catalog=B1516
B1517	Gestodene	60282-87-3	E01	L1021-10	310.43	DMSO	C21H26O2	CCC12CCC3C(C1C=CC2(C#C)O)CCC4=CC(=O)CCC34	>12.7mg/mL in DMSO	Free Base	Endocrinology and Hormones	Estrogen/progestogen Receptor	Progestogen hormonal contraceptive	http://www.apexbt.com/search.php?catalog=B1517
B1520	Drospirenone	67392-87-4	E02	L1021-10	366.49	DMSO	C24H30O3	O=C1OC2(C([H])([H])C1([H])[H])C3([H])C(C3([H])[H])([H])C4([H])C2(C([H])([H])[H])C([H])([H])C([H])([H])C(C(C([H])([H])C5([H])[H])(C([H])([H])[H])C6=C([H])C5=O)([H])C4([H])C7([H])C6([H])C7([H])[H]	>12.4mg/mL in DMSO	Free Base	Endocrinology and Hormones	Estrogen/progestogen Receptor	Synthetic progestin	http://www.apexbt.com/search.php?catalog=B1520
B1521	Bosentan Hydrate	157212-55-0	E03	L1021-10	569.63	DMSO	C27H31N5O7S	CC(C)(C)C1=CC=C(C=C1)S(=O)(=O)NC2=C(C(=NC(=N2)C3=NC=CC=N3)OCCO)OC4=CC=CC=C4OC.O	>28.5mg/mL in DMSO	Hydrate	GPCR/G protein	Endothelin Receptor	endothelin receptor antagonist	http://www.apexbt.com/search.php?catalog=B1521
B1529	Gabapentin HCl	60142-95-2	E04	L1021-10	207.7	H2O	C9H18ClNO2	C1CCC(CC1)(CC(=O)O)CN.Cl	Limited solubility	Hydrochloride	Membrane Transporter/Ion Channel	Calcium Channel	GABA analog	http://www.apexbt.com/search.php?catalog=B1529
B1530	Niflumic acid	4394-00-7	E05	L1021-10	282.22	DMSO	C13H9F3N2O2	C1=CC(=CC(=C1)NC2=C(C=CC=N2)C(=O)O)C(F)(F)F	>12.2mg/mL in DMSO	Free Base	Neuroscience	GABA Receptor	Ca2+-activated Cl- channel blocker	http://www.apexbt.com/search.php?catalog=B1530
B1531	(R)-baclofen	69308-37-8	E06	L1021-10	213.66	H2O	C10H12ClNO2	C1=CC(=CC=C1C(CC(=O)O)CN)Cl	>7.13mg/ml in H20		Membrane Transporter/Ion Channel	GABA Receptor	GABA receptor agonist	http://www.apexbt.com/search.php?catalog=B1531
B1532	Nefiracetam	77191-36-7	E07	L1021-10	246.3	DMSO	C14H18N2O2	CC1=C(C(=CC=C1)C)NC(=O)CN2CCCC2=O	>11.2mg/mL in DMSO	Free Base	Neuroscience	GABA Receptor	GABA receptor activator	http://www.apexbt.com/search.php?catalog=B1532
B1539	Tideglusib	865854-05-3	E08	L1021-10	334.39	DMSO	C19H14N2O2S	C1=CC=C(C=C1)CN2C(=O)N(SC2=O)C3=CC=CC4=CC=CC=C43	>16.7mg/ml in DMSO	Free Base	PI3K/Akt/mTOR Signaling	GSK-3	non-ATP-competitive GSK-3β inhibitor	http://www.apexbt.com/search.php?catalog=B1539
B1543	Mubritinib (TAK 165)	366017-09-6	E09	L1021-10	468.47	DMSO	C25H23F3N4O2	C1=CC(=CC=C1CCCCN2C=CN=N2)OCC3=COC(=N3)C=CC4=CC=C(C=C4)C(F)(F)F	>76.9mg/mL in DMSO with gentle warming		Tyrosine Kinase	HER2	Potent inhibitor of HER2/ErbB2	http://www.apexbt.com/search.php?catalog=B1543
B1545	Brompheniramine hydrogen maleate	980-71-2	E10	L1021-10	435.31	DMSO	C16H19BrN2.C4H4O4	CN(C)CCC(C1=CC=C(C=C1)Br)C2=CC=CC=N2.C(=CC(=O)O)C(=O)O	soluble in water	Maleate	Neuroscience	Histamine Receptor	Histamine H1 receptors antagonist	http://www.apexbt.com/search.php?catalog=B1545
B1547	Cetirizine DiHCl	83881-52-1	E11	L1021-10	461.81	DMSO	C21H27Cl3N2O3	C1CN(CCN1CCOCC(=O)O)C(C2=CC=CC=C2)C3=CC=C(C=C3)Cl.Cl.Cl	Soluble in DMSO > 10 mM	2HCl	Neuroscience	Histamine Receptor	H1 receptor inverse agonist	http://www.apexbt.com/search.php?catalog=B1547
B1549	Hydroxyzine 2HCl	2192-20-3	F01	L1021-10	447.83	DMSO	C21H27ClN2O2.2HCl	C1CN(CCN1CCOCCO)C(C2=CC=CC=C2)C3=CC=C(C=C3)Cl.Cl.Cl	>21.5mg/mL in DMSO	Dihydrochloride	Neuroscience	Histamine Receptor	Histamine H1-receptor antagonist	http://www.apexbt.com/search.php?catalog=B1549
B1551	Mizolastine	108612-45-9	F02	L1021-10	432.49	DMSO	C24H25FN6O	CN(C1CCN(CC1)C2=NC3=CC=CC=C3N2CC4=CC=C(C=C4)F)C5=NC=CC(=O)N5	≥21.62mg/mL in DMSO with ultrasonic		Neuroscience	Histamine Receptor		http://www.apexbt.com/search.php?catalog=B1551
B1552	Nizatidine	76963-41-2	F03	L1021-10	331.46	DMSO	C12H21N5O2S2	CNC(=C[N+](=O)[O-])NCCSCC1=CSC(=N1)CN(C)C	Soluble in DMSO > 10 mM	Free Base	Neuroscience	Histamine Receptor	Histamine H2 receptor antagonist	http://www.apexbt.com/search.php?catalog=B1552
B1553	Tripelennamine HCl	154-69-8	F04	L1021-10	291.82	H2O	C16H22ClN3	CN(C)CCN(CC1=CC=CC=C1)C2=CC=CC=N2.Cl	>86.4mg/mL in Water		Neuroscience	Histamine Receptor	H1-receptor antagonist	http://www.apexbt.com/search.php?catalog=B1553
B1554	Benztropine mesylate	132-17-2	F05	L1021-10	403.53	DMSO	C21H25NO.CH4SO3	CN1C2CCC1CC(C2)OC(C3=CC=CC=C3)C4=CC=CC=C4.CS(=O)(=O)O	Soluble in DMSO > 10 mM	Mesylate	Neuroscience	Histamine Receptor	Dopamine transporter (DAT) inhibitor	http://www.apexbt.com/search.php?catalog=B1554
B1555	Betahistine 2HCl	5579-84-0	F06	L1021-10	209.12	DMSO	C8H12N2.2HCl	CNCCC1=CC=CC=N1.Cl.Cl	Soluble in DMSO > 10 mM	Dihydrochloride	Neuroscience	Histamine Receptor	Histamine H3 receptor inhibitor	http://www.apexbt.com/search.php?catalog=B1555
B1556	Chlorpheniramine Maleate	113-92-8	F07	L1021-10	390.86	DMSO	C16H19ClN2.C4H4O4	CN(C)CCC(C1=CC=C(C=C1)Cl)C2=CC=CC=N2.C(=CC(=O)O)C(=O)O	Soluble in DMSO > 10 mM	Maleate	Neuroscience	Histamine Receptor	Histamine H1 receptor antagonist	http://www.apexbt.com/search.php?catalog=B1556
B1557	Cimetidine	51481-61-9	F08	L1021-10	252.34	DMSO	C10H16N6S	CC1=C(N=CN1)CSCCNC(=NC)NC#N	Soluble in DMSO > 10 mM	Free Base	Neuroscience	Histamine Receptor	H2 receptor antagonist	http://www.apexbt.com/search.php?catalog=B1557
B1558	Clemastine Fumarate	14976-57-9	F09	L1021-10	459.96	DMSO	C21H26ClNO.C4H4O4	CC(C1=CC=CC=C1)(C2=CC=C(C=C2)Cl)OCCC3CCCN3C.C(=CC(=O)O)C(=O)O	Soluble in DMSO > 10 mM	Free Base	Neuroscience	Histamine Receptor	Selective histamine H1 receptor antagonist	http://www.apexbt.com/search.php?catalog=B1558
B1560	Famotidine	76824-35-6	F10	L1021-10	337.45	DMSO	C8H15N7O2S3	C1=C(N=C(S1)N=C(N)N)CSCCC(=NS(=O)(=O)N)N	Soluble in DMSO > 10 mM	Free Base	Neuroscience	Histamine Receptor	Histamine H2-receptor antagonist	http://www.apexbt.com/search.php?catalog=B1560
B1561	Histamine 2HCl	56-92-8	F11	L1021-10	184.07	DMSO	C5H9N3.2HCl	C1=C(NC=N1)CCN.Cl.Cl	Soluble in DMSO > 10 mM	Dihydrochloride	Neuroscience	Histamine Receptor	Histamine receptor agonist	http://www.apexbt.com/search.php?catalog=B1561
B1562	Ketotifen Fumarate	34580-14-8	G01	L1021-10	425.5	DMSO	C23H23NO5S	CN1CCC(=C2C3=C(C(=O)CC4=CC=CC=C42)SC=C3)CC1.C(=CC(=O)O)C(=O)O	Soluble in DMSO > 10 mM	Fumarate	Neuroscience	Histamine Receptor	Histamine H1 receptor antagonist	http://www.apexbt.com/search.php?catalog=B1562
B1563	Pemirolast potassium	100299-08-9	G02	L1021-10	266.3	H2O	C10H7N6O.K	CC1=CC=CN2C1=NC=C(C2=O)C3=NN=N[N-]3.[K+]	>85.4mg/mL in Water		Neuroscience	Histamine Receptor	Histamine H1 receptor antagonist	http://www.apexbt.com/search.php?catalog=B1563
B1564	Ranitidine	66357-59-3	G03	L1021-10	350.86	DMSO	C13H22N4O3S.HCl	CNC(=C[N+](=O)[O-])NCCSCC1=CC=C(O1)CN(C)C.Cl	Soluble in DMSO > 10 mM	Hydrochloride	Neuroscience	Histamine Receptor	Histamine H2-receptor antagonist	http://www.apexbt.com/search.php?catalog=B1564
B1565	Roxatidine Acetate HCl	93793-83-0	G04	L1021-10	384.9	DMSO	C19H28N2O4.HCl	CC(=O)OCC(=O)NCCCOC1=CC=CC(=C1)CN2CCCCC2.Cl	Soluble in DMSO > 10 mM	Hydrochloride	Neuroscience	Histamine Receptor	Specific and competitive histamin H2-receptor antagonist	http://www.apexbt.com/search.php?catalog=B1565
B1566	Rupatadine Fumarate	182349-12-8	G05	L1021-10	532.03	DMSO	C26H26ClN3.C4H4O4	CC1=CC(=CN=C1)CN2CCC(=C3C4=C(CCC5=C3N=CC=C5)C=C(C=C4)Cl)CC2.C(=CC(=O)O)C(=O)O	>12.6mg/mL in Ethanol with gentle warming		Neuroscience	Histamine Receptor	Inhibitor of PAF and histamine (H1) receptor	http://www.apexbt.com/search.php?catalog=B1566
B1568	Azelastine HCl	79307-93-0	G06	L1021-10	418.36	DMSO	C22H24ClN3O.HCl	CN1CCCC(CC1)N2C(=O)C3=CC=CC=C3C(=N2)CC4=CC=C(C=C4)Cl.Cl	Soluble in DMSO > 10 mM	Hydrochloride	Neuroscience	Histamine Receptor	Potent, second-generation, selective, histamine receptor antagonist	http://www.apexbt.com/search.php?catalog=B1568
B1569	Bepotastine Besilate	190786-44-8	G07	L1021-10	547.06	DMSO	C27H31ClN2O6S	C1CN(CCC1OC(C2=CC=C(C=C2)Cl)C3=CC=CC=N3)CCCC(=O)O.C1=CC=C(C=C1)S(=O)(=O)O	Soluble in DMSO > 10 mM	Free Base	Neuroscience	Histamine Receptor	Non-sedating, selective antagonist of histamine 1 (H1) receptor	http://www.apexbt.com/search.php?catalog=B1569
B1571	Desloratadine	100643-71-8	G08	L1021-10	310.82	DMSO	C19H19ClN2	C1CC2=C(C=CC(=C2)Cl)C(=C3CCNCC3)C4=C1C=CC=N4	Soluble in DMSO > 10 mM	Free Base	Neuroscience	Histamine Receptor	High affinity histamine H1 receptor antagonist	http://www.apexbt.com/search.php?catalog=B1571
B1572	Latrepirdine	97657-92-6	G09	L1021-10	392.37	DMSO	C21H25N3.2HCl	CC1=CC2=C(C=C1)N(C3=C2CN(CC3)C)CCC4=CN=C(C=C4)C.Cl.Cl	Soluble in DMSO > 10 mM		Neuroscience	GluR	Brain cell death inhibitor	http://www.apexbt.com/search.php?catalog=B1572
B1573	Fexofenadine HCl	153439-40-8	G10	L1021-10	538.12	DMSO	C32H39NO4.HCl	CC(C)(C1=CC=C(C=C1)C(CCCN2CCC(CC2)C(C3=CC=CC=C3)(C4=CC=CC=C4)O)O)C(=O)O.Cl	Soluble in DMSO > 10 mM	Hydrochloride	Neuroscience	Histamine Receptor	Histamine H1 receptor inhibitor	http://www.apexbt.com/search.php?catalog=B1573
B1575	Lafutidine	118288-08-7	G11	L1021-10	431.55	DMSO	C22H29N3O4S	C1CCN(CC1)CC2=CC(=NC=C2)OCC=CCNC(=O)CS(=O)CC3=CC=CO3	Soluble in DMSO > 10 mM	Free Base	Neuroscience	Histamine Receptor	Histamine H2-receptor antagonist	http://www.apexbt.com/search.php?catalog=B1575
B1576	Olopatadine HCl	140462-76-6	H01	L1021-10	373.87	DMSO	C21H23NO3.HCl	CN(C)CCC=C1C2=CC=CC=C2COC3=C1C=C(C=C3)CC(=O)O.Cl	Soluble in DMSO > 10 mM	Hydrochloride	Neuroscience	Histamine Receptor	Histamine blocker	http://www.apexbt.com/search.php?catalog=B1576
B1592	Hexamethonium Bromide	55-97-0	H02	L1021-10	362.19	H2O	C12H30N2.2Br	C[N+](C)(C)CCCCCC[N+](C)(C)C.[Br-].[Br-]	≥36.6mg/mL in H2O, ≥36.3mg/mL in DMSO with gentle warming, ≥36.2mg/mL in EtOH with gentle warming		Neuroscience	AChR	Selective antagonist of neuronal-type nicotinic AChR	http://www.apexbt.com/search.php?catalog=B1592
B1593	Irsogladine	57381-26-7	H03	L1021-10	256.09	DMSO	C9H7Cl2N5	C1=CC(=C(C=C1Cl)C2=NC(=NC(=N2)N)N)Cl	Limited solubility		Metabolism	PDE	PDE4 inhibitor	http://www.apexbt.com/search.php?catalog=B1593
B1594	Neostigmine Bromide	114-80-7	H04	L1021-10	303.2	DMSO	C12H19N2O2.Br	CN(C)C(=O)OC1=CC=CC(=C1)[N+](C)(C)C.[Br-]	Limited solubility		Neuroscience	AChR	Cholinesterase inhibitor	http://www.apexbt.com/search.php?catalog=B1594
B1595	Succinylcholine Chloride Dihydrate	6101-15-1	H05	L1021-10	397.34	H2O	C14H30N2O4.2Cl.2H2O	C[N+](C)(C)CCOC(=O)CCC(=O)OCC[N+](C)(C)C.O.O.[Cl-].[Cl-]	Limited solubility	Chloride	Neuroscience	AChR	Nicotinic AChR agonist	http://www.apexbt.com/search.php?catalog=B1595
B1596	Acetylcholine Chloride	60-31-1	H06	L1021-10	181.66	H2O	C7H16NO2.Cl	CC(=O)OCC[N+](C)(C)C.[Cl-]	Soluble in DMSO > 10 mM	Chloride	Neuroscience	AChR	Major transmitter at many nervous sites	http://www.apexbt.com/search.php?catalog=B1596
B1598	Biperiden HCl	1235-82-1	H07	L1021-10	347.92	DMSO	C21H30ClNO	C1CCN(CC1)CCC(C2CC3CC2C=C3)(C4=CC=CC=C4)O.Cl	≥8.7mg/mL in DMSO		Neuroscience	Muscarinic Receptor		http://www.apexbt.com/search.php?catalog=B1598
B1599	Bethanechol chloride	590-63-6	H08	L1021-10	196.68	H2O	C7H17N2O2.Cl	CC(C[N+](C)(C)C)OC(=O)N.[Cl-]	Soluble in DMSO > 10 mM		Neuroscience	AChR	Muscarinic receptor agonist	http://www.apexbt.com/search.php?catalog=B1599
B1600	Darifenacin HBr	133099-07-7	H09	L1021-10	507.48	DMSO	C28H31BrN2O2	C1CN(CC1C(C2=CC=CC=C2)(C3=CC=CC=C3)C(=O)N)CCC4=CC5=C(C=C4)OCC5.Br	>20.2mg/mL in DMSO	HBr	Neuroscience	Muscarinic Receptor	Selective M3 muscarinic receptor antagonist	http://www.apexbt.com/search.php?catalog=B1600
B1601	Decamethonium Bromide	541-22-0	H10	L1021-10	418.29	DMSO	C16H38N2.2Br	C[N+](C)(C)CCCCCCCCCC[N+](C)(C)C.[Br-].[Br-]	Soluble in DMSO > 10 mM	Bromide	Neuroscience	AChR	Nicotinic AChR partial agonist	http://www.apexbt.com/search.php?catalog=B1601
B1602	Donepezil HCl	120011-70-3	H11	L1021-10	415.95	H2O	C24H30ClNO3	COC1=C(C=C2C(=C1)CC(C2=O)CC3CCN(CC3)CC4=CC=CC=C4)OC.Cl	Limited solubility	Hydrochloride	Chromatin/Epigenetics	Histone Acetyltransferases	AChE inhibitor	http://www.apexbt.com/search.php?catalog=B1602
B1603	Homatropine Bromide	51-56-9	A01	L1021-11	356.25	DMSO	C16H21NO3.HBr	CN1C2CCC1CC(C2)OC(=O)C(C3=CC=CC=C3)O.Br	Soluble in DMSO > 10 mM	Bromide	Neuroscience	AChR	Muscarinic AChR antagonist	http://www.apexbt.com/search.php?catalog=B1603
B1604	Homatropine Methylbromide	80-49-9	A02	L1021-11	370.28	DMSO	C17H24NO3.Br	C[N+]1(C2CCC1CC(C2)OC(=O)C(C3=CC=CC=C3)O)C.[Br-]	>18mg/mL in DMSO		Neuroscience	AChR	Muscarinic AChR antagonist	http://www.apexbt.com/search.php?catalog=B1604
B1605	Hyoscyamine	101-31-5	A03	L1021-11	289.37	DMSO	C17H23NO3	CN1C2CCC1CC(C2)OC(=O)C(CO)C3=CC=CC=C3	Soluble in DMSO > 10 mM	Free Base	Neuroscience	AChR	AChR inhibitor	http://www.apexbt.com/search.php?catalog=B1605
B1606	Orphenadrine Citrate	4682-36-4	A04	L1021-11	461.5	DMSO	C18H23NO.C6H8O7	CC1=CC=CC=C1C(C2=CC=CC=C2)OCCN(C)C.C(C(=O)O)C(CC(=O)O)(C(=O)O)O	Soluble in DMSO > 10 mM	Citrate	Neuroscience	AChR	Antiparkinsonian and analgesic drug	http://www.apexbt.com/search.php?catalog=B1606
B1607	Otilonium Bromide	26095-59-0	A05	L1021-11	563.57	DMSO	C29H43BrN2O4	CCCCCCCCOC1=CC=CC=C1C(=O)NC2=CC=C(C=C2)C(=O)OCC[N+](C)(CC)CC.[Br-]	Soluble in DMSO > 10 mM	Free Base	Neuroscience	AChR	AChR inhibitor	http://www.apexbt.com/search.php?catalog=B1607
B1608	Tropicamide	1508-75-4	A06	L1021-11	284.35	DMSO	C17H20N2O2	CCN(CC1=CC=NC=C1)C(=O)C(CO)C2=CC=CC=C2	Soluble in DMSO > 10 mM	Free Base	Neuroscience	AChR	Antimuscarinic drug	http://www.apexbt.com/search.php?catalog=B1608
B1609	Aclidinium Bromide	320345-99-1	A07	L1021-11	564.55	DMSO	C26H30BrNO4S2	C1C[N+]2(CCC1C(C2)OC(=O)C(C3=CC=CS3)(C4=CC=CS4)O)CCCOC5=CC=CC=C5.[Br-]	Soluble in DMSO > 10 mM	Free Base	Neuroscience	Muscarinic Receptor	LAMAs antagonist	http://www.apexbt.com/search.php?catalog=B1609
B1610	Gallamine Triethiodide	65-29-2	A08	L1021-11	891.53	DMSO	C30H60I3N3O3	CC[N+](CC)(CC)CCOC1=C(C(=CC=C1)OCC[N+](CC)(CC)CC)OCC[N+](CC)(CC)CC.[I-].[I-].[I-]	Soluble in DMSO > 10 mM		Neuroscience	AChR	Cholinergic receptor blocker	http://www.apexbt.com/search.php?catalog=B1610
B1611	Methscopolamine	155-41-9	A09	L1021-11	398.29	DMSO	C18H24BrNO4	O=C(C(C1=C([H])C([H])=C([H])C([H])=C1[H])([H])C([H])([H])O[H])O[C@@]2([H])C([H])([H])[C@]3([H])[N+](C([H])([H])[H])(C([H])([H])[H])[C@@](C2([H])[H])([H])[C@@]4([H])O[C@@]34[H].[Br-]	Soluble in DMSO > 10 mM	Bromide	Neuroscience	AChR	Muscarinic acetylcholine receptor blocker	http://www.apexbt.com/search.php?catalog=B1611
B1612	Pancuronium dibromide	15500-66-0	A10	L1021-11	732.67	DMSO	C35H60N2O4.2Br	CC(=O)OC1CC2CCC3C(C2(CC1[N+]4(CCCCC4)C)C)CCC5(C3CC(C5OC(=O)C)[N+]6(CCCCC6)C)C.[Br-].[Br-]	Soluble in DMSO > 10 mM	Bromide	Neuroscience	AChR	AChR antagonist	http://www.apexbt.com/search.php?catalog=B1612
B1613	Pyridostigmine Bromide	101-26-8	A11	L1021-11	261.12	DMSO	C9H13BrN2O2	C[N+]1=CC=CC(=C1)OC(=O)N(C)C.[Br-]	Soluble in DMSO > 10 mM	Bromide	Neuroscience	AChE	Reversible cholinesterase inhibitor	http://www.apexbt.com/search.php?catalog=B1613
B1614	Solifenacin succinate	242478-38-2	B01	L1021-11	480.55	DMSO	C27H32N2O6	C1CN2CCC1C(C2)OC(=O)N3CCC4=CC=CC=C4C3C5=CC=CC=C5.C(CC(=O)O)C(=O)O	>24.1mg/mL in DMSO	Succinate	Neuroscience	Muscarinic Receptor	Muscarinic receptor antagonist	http://www.apexbt.com/search.php?catalog=B1614
B1616	Trospium chloride	10405-02-4	B02	L1021-11	427.96	DMSO	C25H30NO3.Cl	C1CC[N+]2(C1)C3CCC2CC(C3)OC(=O)C(C4=CC=CC=C4)(C5=CC=CC=C5)O.[Cl-]	Soluble in DMSO > 10 mM	Chloride	Neuroscience	AChR	Antimuscarinic agent	http://www.apexbt.com/search.php?catalog=B1616
B1620	Tolterodine tartrate	124937-52-6	B03	L1021-11	475.57	DMSO	C26H37NO7	CC1=CC(=C(C=C1)O)C(CCN(C(C)C)C(C)C)C2=CC=CC=C2.C(C(C(=O)O)O)(C(=O)O)O	Soluble in DMSO > 10 mM	Tartrate	Neuroscience	Muscarinic Receptor	Competitive muscarinic receptor antagonist	http://www.apexbt.com/search.php?catalog=B1620
B1623	Ifenprodil Tartrate	23210-58-4	B04	L1021-11	475.53	DMSO	C21H27NO2.1/2C4H6O6	CC(C(C1=CC=C(C=C1)O)O)N2CCC(CC2)CC3=CC=CC=C3.C(C(C(=O)O)O)(C(=O)O)O	Soluble in DMSO > 10 mM		Neuroscience	GluR	NMDA receptor antagonist	http://www.apexbt.com/search.php?catalog=B1623
B1628	MPEP	96206-92-7	B05	L1021-11	193.24	DMSO	C14H11N	CC1=CC=CC(=N1)C#CC2=CC=CC=C2	≥9.95mg/mL in DMSO		GPCR/G protein	mGluR		http://www.apexbt.com/search.php?catalog=B1628
B1634	Fosbretabulin (Combretastatin A4 Phosphate (CA4P)) Disodium	168555-66-6	B06	L1021-11	440.29	H2O	C18H19Na2O8P	COC1=C(C=C(C=C1)C=CC2=CC(=C(C(=C2)OC)OC)OC)OP(=O)([O-])[O-].[Na+].[Na+]	>11.7mg/mL in DMSO	Phosphate	Cell Cycle/Checkpoint	Microtubule/Tubulin	microtubule destabilizing drug, water-soluble	http://www.apexbt.com/search.php?catalog=B1634
B1639	Ridaforolimus (Deforolimus, MK-8669)	572924-54-0	B07	L1021-11	990.21	DMSO	C53H84NO14P	O=P(C)(C)O[C@H]1[C@H](OC)C[C@H](C[C@@H](C)[C@@H](OC([C@@H]2CCCCN2C(C([C@]3([C@@H](CC[C@@H](C[C@H](OC)/C(C)=C/C=C/C=C/[C@@H](C)C[C@@H](C)C([C@H](OC)[C@@H]4O)=O)O3)C)O)=O)=O)=O)CC([C@H](C)/C=C4\C)=O)CC1	≥49.5mg/mL in DMSO		PI3K/Akt/mTOR Signaling	mTOR		http://www.apexbt.com/search.php?catalog=B1639
B1643	Sodium 4-Aminosalicylate	6018-19-5	B08	L1021-11	211.15	DMSO	C7H7NO3.2H2O.Na	C1=CC(=C(C=C1N)O)C(=O)[O-].O.O.[Na+]	>10.7mg/mL in DMSO	Sodium	Immunology/Inflammation	NF-κB	NF-κB inhibitor	http://www.apexbt.com/search.php?catalog=B1643
B1647	Naloxone HCl	357-08-4	B09	L1021-11	363.84	DMSO	C19H22ClNO4	O=C1[C@H]2[C@@]3(CCN4CC=C)[C@@]([C@H]4CC5=CC=C(O)C(O2)=C53)(O)CC1.Cl	72mg/mL(197.88 mM) in DMSO;72mg/mL(197.88 mM) in H2O;Insoluble in Ethanol		Endocrinology and Hormones	Opioid Receptor	μ opioid receptors antagonist	http://www.apexbt.com/search.php?catalog=B1647
B1648	Naltrexone HCl	16676-29-2	B10	L1021-11	377.86	DMSO	C20H24ClNO4	O=C1[C@H]2[C@]3([C@@](O)(CC1)[C@H]4CC5=CC=C(C(O2)=C53)O)CCN4CC6CC6.Cl	14mg/mL(37.05 mM) in DMSO;14mg/mL(37.05 mM) in H2O;Insoluble in Ethanol		Endocrinology and Hormones	Opioid Receptor	Opioid receptors antagonist	http://www.apexbt.com/search.php?catalog=B1648
B1649	Racecadotril	81110-73-8	B11	L1021-11	385.48	EtOH	C21H23NO4S	CC(=O)SCC(CC1=CC=CC=C1)C(=O)NCC(=O)OCC2=CC=CC=C2	Soluble in DMSO > 10 mM	Free Base	Others	Endopeptidase	Potent enkephalinase inhibitor	http://www.apexbt.com/search.php?catalog=B1649
B1650	Trimebutine	39133-31-8	C01	L1021-11	387.47	DMSO	C22H29NO5	CCC(COC(=O)C1=CC(=C(C(=C1)OC)OC)OC)(C2=CC=CC=C2)N(C)C	>16.2mg/mL in DMSO	Free Base	Endocrinology and Hormones	Opioid Receptor	Antimuscarinic	http://www.apexbt.com/search.php?catalog=B1650
B1651	1-Hexadecanol	36653-82-4	C02	L1021-11	242.44	DMSO	C16H34O	CCCCCCCCCCCCCCCCO	>10.8mg/mL in DMSO	Free Base	Others	Others	Fatty alcohol	http://www.apexbt.com/search.php?catalog=B1651
B1655	Alverine Citrate	5560-59-8	C03	L1021-11	473.56	DMSO	C20H27N.C6H8O7	CCN(CCCC1=CC=CC=C1)CCCC2=CC=CC=C2.C(C(=O)O)C(CC(=O)O)(C(=O)O)O	Soluble in DMSO > 10 mM	Citrate	GPCR/G protein	OX Receptor	Drug used for functional gastrointestinal disorders	http://www.apexbt.com/search.php?catalog=B1655
B1656	Amfenac Sodium Monohydrate	61618-27-7	C04	L1021-11	295.27	DMSO	C15H12NO3.H2O.Na	C1=CC=C(C=C1)C(=O)C2=C(C(=CC=C2)CC(=O)[O-])N.O.[Na+]	>12.7mg/mL in DMSO	Free Base	Neuroscience	COX	COX inhibitor	http://www.apexbt.com/search.php?catalog=B1656
B1658	Amikacin disulfate	39831-55-5	C05	L1021-11	781.76	H2O	C22H43N5O13.2H2O4S	C1C(C(C(C(C1NC(=O)C(CCN)O)OC2C(C(C(C(O2)CO)O)N)O)O)OC3C(C(C(C(O3)CN)O)O)O)N.OS(=O)(=O)O.OS(=O)(=O)O	≥50mg/mL (63.96 mM) in H2O		Microbiology & Virology	Anti-infection	Semisynthetic aminoglycoside antibiotic	http://www.apexbt.com/search.php?catalog=B1658
B1659	Aminothiazole	96-50-4	C06	L1021-11	100.14	DMSO	C3H4N2S	C1=CSC(=N1)N	>4.6mg/mL in DMSO	Free Base	Microbiology & Virology	Anti-infection	Thyroid inhibitor	http://www.apexbt.com/search.php?catalog=B1659
B1660	Amoxapine	14028-44-5	C07	L1021-11	313.78	DMSO	C17H16ClN3O	C1CN(CCN1)C2=NC3=CC=CC=C3OC4=C2C=C(C=C4)Cl	>14.2mg/mL in DMSO with gentle warming		Neuroscience	GlyT	GLYT2a transport activity inhibitor	http://www.apexbt.com/search.php?catalog=B1660
B1661	Amoxicillin	26787-78-0	C08	L1021-11	365.4	DMSO	C16H19N3O5S	CC1(C(N2C(S1)C(C2=O)NC(=O)C(C3=CC=C(C=C3)O)N)C(=O)O)C	>14.3mg/mL in DMSO	Free Base	Microbiology & Virology	Anti-infection	Moderate-spectrum, bacteriolytic, β-lactam antibiotic	http://www.apexbt.com/search.php?catalog=B1661
B1662	Ampicillin Trihydrate	7177-48-2	C09	L1021-11	403.45	DMSO	C16H19N3O4S.3H2O	CC1(C(N2C(S1)C(C2=O)NC(=O)C(C3=CC=CC=C3)N)C(=O)O)C.O.O.O	>16.7mg/mL in DMSO	Free Base	Microbiology & Virology	Anti-infection	β-lactam antibiotic	http://www.apexbt.com/search.php?catalog=B1662
B1663	Amprolium HCl	137-88-2	C10	L1021-11	315.24	H2O	C14H19N4.HCl.Cl	CCCC1=NC=C(C(=N1)N)C[N+]2=CC=CC=C2C.Cl.[Cl-]	Limited solubility	Hydrochloride	Metabolism	Vitamin	Thiamin antagonist/coccidiostat	http://www.apexbt.com/search.php?catalog=B1663
B1664	Antazoline HCl	2508-72-7	C11	L1021-11	301.81	DMSO	C17H19N3.HCl	C1CN=C(N1)CN(CC2=CC=CC=C2)C3=CC=CC=C3.Cl	>13.4mg/mL in DMSO	Hydrochloride	Neuroscience	Histamine Receptor	Histamine receptor inhibitor	http://www.apexbt.com/search.php?catalog=B1664
B1665	Apramycin Sulfate	65710-07-8	D01	L1021-11	637.66	H2O	C21H41N5O11.xH2O4S	CNC1C(C2C(CC(C(O2)OC3C(CC(C(C3O)O)N)N)N)OC1OC4C(C(C(C(O4)CO)N)O)O)O.OS(=O)(=O)O	≥64.2mg/mL in H2O, <6.38mg/mL in DMSO		Microbiology & Virology	Anti-infection	Aminoglycoside antibiotic	http://www.apexbt.com/search.php?catalog=B1665
B1666	Atracurium Besylate	64228-81-5	D02	L1021-11	1243.48	DMSO	C53H72N2O12.2(C6H5O3S)	C[N+]1(CCC2=CC(=C(C=C2C1CC3=CC(=C(C=C3)OC)OC)OC)OC)CCC(=O)OCCCCCOC(=O)CC[N+]4(CCC5=CC(=C(C=C5C4CC6=CC(=C(C=C6)OC)OC)OC)OC)C.C1=CC=C(C=C1)S(=O)(=O)[O-].C1=CC=C(C=C1)S(=O)(=O)[O-]	soluble in water		Neuroscience	AChR	Neuromuscular blocking agent	http://www.apexbt.com/search.php?catalog=B1666
B1667	Azaguanine-8	134-58-7	D03	L1021-11	152.11	DMSO	C4H4N6O	C12=NNNC1=NC(=NC2=O)N	>3.9mg/mL in DMSO	Free Base	Others	Others	Purine analogs	http://www.apexbt.com/search.php?catalog=B1667
B1668	Azaperone	1649-18-9	D04	L1021-11	327.4	DMSO	C19H22FN3O	C1CN(CCN1CCCC(=O)C2=CC=C(C=C2)F)C3=CC=CC=N3	>12.8mg/mL in DMSO	Free Base	Neuroscience	Dopamine Receptor	Dopamine antagonist	http://www.apexbt.com/search.php?catalog=B1668
B1669	Azithromycin Dihydrate	117772-70-0	D05	L1021-11	785.02	DMSO	C38H72N2O12.2H2O	CCC1C(C(C(N(CC(CC(C(C(C(C(C(=O)O1)C)OC2CC(C(C(O2)C)O)(C)OC)C)OC3C(C(CC(O3)C)N(C)C)O)(C)O)C)C)C)O)(C)O.O.O	>25.9mg/mL in DMSO	Free Base	Microbiology & Virology	Anti-infection	Macrolide antibiotic	http://www.apexbt.com/search.php?catalog=B1669
B1670	Bacitracin	1405-87-4	D06	L1021-11	1408.67	H2O	C65H101N17O16S	CCC(C)C1C(=O)NC(C(=O)NC(C(=O)NC(C(=O)NC(C(=O)NCCCCC(C(=O)NC(C(=O)N1)CCCN)NC(=O)C(C(C)C)NC(=O)C(CCC(=O)O)NC(=O)C(CC(C)C)NC(=O)C2CSC(=N2)C(C(C)CC)N)CC(=O)N)CC(=O)O)CC3=CN=CN3)CC4=CC=CC=C4	>228.9mg/mL in Water		Microbiology & Virology	Anti-infection	Peptide antibiotic	http://www.apexbt.com/search.php?catalog=B1670
B1671	Bacitracin Zinc	1405-89-6	D07	L1021-11	1486.06	DMSO	C66H101N17O16SZn	CCC(C)C1C(=O)NC(C(=O)NC(C(=O)NC(C(=O)NC(C(=O)NCCCCC(C(=O)NC(C(=O)N1)CCCN)NC(=O)C(C(C)CC)NC(=O)C(CCC(=O)O)NC(=O)C(CC(C)C)NC(=O)C2CSC(=N2)C(C(C)CC)N)CC(=O)N)CC(=O)O)CC3C=NC=N3)CC4=CC=CC=C4.[Zn]	≥49.53mg/mL in DMSO		Microbiology & Virology	Antibiotic		http://www.apexbt.com/search.php?catalog=B1671
B1672	Bemegride	64-65-3	D08	L1021-11	155.19	DMSO	C8H13NO2	CCC1(CC(=O)NC(=O)C1)C	Soluble in DMSO > 10 mM	Free Base	Neuroscience	GABA Receptor	GABA receptor antagonist	http://www.apexbt.com/search.php?catalog=B1672
B1673	Benzbromarone	3562-84-3	D09	L1021-11	424.08	DMSO	C17H12Br2O3	CCC1=C(C2=CC=CC=C2O1)C(=O)C3=CC(=C(C(=C3)Br)O)Br	>19.6mg/mL in DMSO	Free Base	Metabolism	P450	TMEM16A/B calcium-activated chloride channel (CaCC) blocker	http://www.apexbt.com/search.php?catalog=B1673
B1674	Benzethonium Chloride	121-54-0	D10	L1021-11	448.08	DMSO	C27H42NO2.Cl	CC(C)(C)CC(C)(C)C1=CC=C(C=C1)OCCOCC[N+](C)(C)CC2=CC=CC=C2.[Cl-]	Soluble in DMSO > 10 mM	Chloride	Neuroscience	AChR	Potent inhibitor of nAChRs	http://www.apexbt.com/search.php?catalog=B1674
B1675	Benzocaine	1994-9-7	D11	L1021-11	165.19	DMSO	C9H11NO2	CCOC(=O)C1=CC=C(C=C1)N	>5.1mg/mL in DMSO	Free Base	Membrane Transporter/Ion Channel	Sodium Channel	Sodium channel inhibitor	http://www.apexbt.com/search.php?catalog=B1675
B1676	Benzoic Acid	65-85-0	E01	L1021-11	122.12	DMSO	C7H6O2	C1=CC=C(C=C1)C(=O)O	>4.5mg/mL in DMSO	Free Base	Others	Others	Organic aromatic monocarboxylic acid	http://www.apexbt.com/search.php?catalog=B1676
B1677	Benzydamine HCl	132-69-4	E02	L1021-11	345.87	DMSO	C19H23N3O.HCl	CN(C)CCCOC1=NN(C2=CC=CC=C21)CC3=CC=CC=C3.Cl	>17.1mg/mL in DMSO	Hydrochloride	Immunology/Inflammation	PGE synthase	Topical nonsteroidal anti-inflammatory drug (NSAID)	http://www.apexbt.com/search.php?catalog=B1677
B1678	Penicillin G Sodium	69-57-8	E03	L1021-11	356.37	DMSO	C16H18N2O4S.Na	CC1(C(N2C(S1)C(C2=O)NC(=O)CC3=CC=CC=C3)C(=O)[O-])C.[Na+]	>13.7mg/mL in DMSO	Sodium	Microbiology & Virology	Anti-infection	penicillin antibiotic	http://www.apexbt.com/search.php?catalog=B1678
B1679	Betamipron	3440-28-6	E04	L1021-11	193.2	DMSO	C10H11NO3	C1=CC=C(C=C1)C(=O)NCCC(=O)O	>5.7mg/mL in DMSO	Free Base	Microbiology & Virology	Anti-infection	Parenteral carbapenem antibiotic	http://www.apexbt.com/search.php?catalog=B1679
B1680	Bezafibrate	41859-67-0	E05	L1021-11	361.82	DMSO	C19H20ClNO4	CC(C)(C(=O)O)OC1=CC=C(C=C1)CCNC(=O)C2=CC=C(C=C2)Cl	>17.3mg/mL in DMSO	Free Base	Metabolism	PPAR	Lipid-lowering agent	http://www.apexbt.com/search.php?catalog=B1680
B1682	Bosentan	147536-97-8	E06	L1021-11	551.63	DMSO	C27H29N5O6S	CC(C)(C)C1=CC=C(C=C1)S(=O)(=O)NC2=C(C(=NC(=N2)C3=NC=CC=N3)OCCO)OC4=CC=CC=C4OC	>26.5mg/mL in DMSO	Free Base	GPCR/G protein	Endothelin Receptor	Endothelin receptor antagonist	http://www.apexbt.com/search.php?catalog=B1682
B1683	Brimonidine Tartrate	70359-46-5	E07	L1021-11	442.22	DMSO	C15H16BrN5O6	C1CN=C(N1)NC2=C(C3=NC=CN=C3C=C2)Br.C(C(C(=O)O)O)(C(=O)O)O	Soluble in DMSO > 10 mM	Tartrate	GPCR/G protein	Adrenergic Receptor	Highly selective α-adrenergic receptor agonist	http://www.apexbt.com/search.php?catalog=B1683
B1684	Bromfenac Sodium	91714-93-1	E08	L1021-11	356.15	DMSO	C15H11BrNO3.Na	C1=CC(=C(C(=C1)CC(=O)[O-])N)C(=O)C2=CC=C(C=C2)Br.[Na+]	>14.7mg/mL in DMSO	Sodium	Neuroscience	COX	COX inhibitor	http://www.apexbt.com/search.php?catalog=B1684
B1685	Broxyquinoline	521-74-4	E09	L1021-11	302.95	DMSO	C9H5Br2NO	C1=CC2=C(C(=C(C=C2Br)Br)O)N=C1	>9.8mg/mL in DMSO	Free Base	Microbiology & Virology	Anti-infection	Antiprotozoal agent	http://www.apexbt.com/search.php?catalog=B1685
B1687	Buspirone HCl	33386-08-2	E10	L1021-11	421.96	DMSO	C21H31N5O2.HCl	C1CCC2(C1)CC(=O)N(C(=O)C2)CCCCN3CCN(CC3)C4=NC=CC=N4.Cl	>19.6mg/mL in DMSO	Hydrochloride	Neuroscience	5-HT Receptor	Classic 5-HT1A partial agonist	http://www.apexbt.com/search.php?catalog=B1687
B1689	Capreomycin Sulfate	1405-37-4	E11	L1021-11	750.78	H2O	C25H44N14O7.H2SO4	O=C([C@]([H])(C)NC([C@](N)([H])CNC1=O)=O)N[C@@]([H])(CNC(CC(CCCN)N)=O)C(NC(C(N[C@@]1([H])[C@@H]2CCNC(N)=N2)=O)=CNC(N)=O)=O.[xH2SO4]	>251.8mg/mL in Water		Microbiology & Virology	Anti-infection	Cyclic peptide antibiotic	http://www.apexbt.com/search.php?catalog=B1689
B1690	Carprofen	53716-49-7	F01	L1021-11	273.71	DMSO	C15 H12ClNO2	CC(C1=CC2=C(C=C1)C3=C(N2)C=CC(=C3)Cl)C(=O)O	>11.1mg/mL in DMSO	Free Base	Neuroscience	COX	COX inhibitor	http://www.apexbt.com/search.php?catalog=B1690
B1691	Ceftriaxone Sodium Trihydrate	104376-79-6	F02	L1021-11	661.6	DMSO	C18H16N8O7S3.7/2H2O.2Na	O=C1N(C(C([O-])=O)=C2CSC(N(C)N=C3[O-])=NC3=O)[C@H](SC2)[C@@H]1NC(/C(C4=CSC(N)=N4)=N\OC)=O.[Na+].[Na+].[3.5H2O]	Limited solubility	Sodium	Microbiology & Virology	Anti-infection	Third-generation cephalosporin antibiotic	http://www.apexbt.com/search.php?catalog=B1691
B1692	Cephalexin	15686-71-2	F03	L1021-11	347.39	H2O	C16H17N3O4S	CC1=C(N2C(C(C2=O)NC(=O)C(C3=CC=CC=C3)N)SC1)C(=O)O	Limited solubility	Free Base	Microbiology & Virology	Antibiotic	Antibiotic	http://www.apexbt.com/search.php?catalog=B1692
B1693	Cetrimonium Bromide (CTAB)	57-09-0	F04	L1021-11	364.45	DMSO	C19H42N.Br	CCCCCCCCCCCCCCCC[N+](C)(C)C.[Br-]	>5.3mg/mL in DMSO	Free Base	Microbiology & Virology	Anti-infection	Component of the broad-spectrum antiseptic cetrimide	http://www.apexbt.com/search.php?catalog=B1693
B1694	Cetylpyridinium Chloride	123-03-5	F05	L1021-11	339.99	DMSO	C21H38N.Cl	CCCCCCCCCCCCCCCC[N+]1=CC=CC=C1.[Cl-]	>16.1mg/mL in DMSO	Chloride	Microbiology & Virology	Anti-infection	Cationic quaternary ammonium compound used as oropharyngeal antiseptic.	http://www.apexbt.com/search.php?catalog=B1694
B1695	Chlorhexidine HCl	3697-42-5	F06	L1021-11	578.37	DMSO	C22H30Cl2N10.2HCl	C1=CC(=CC=C1NC(=NC(=NCCCCCCN=C(N)N=C(N)NC2=CC=C(C=C2)Cl)N)N)Cl.Cl.Cl	>24mg/mL in DMSO with gentle warming		Microbiology & Virology	Anti-infection	Antiseptic	http://www.apexbt.com/search.php?catalog=B1695
B1696	Chlorocresol	59-50-7	F07	L1021-11	142.58	DMSO	C7H7ClO	CC1=C(C=CC(=C1)O)Cl	>5.3mg/mL in DMSO	Free Base	Membrane Transporter/Ion Channel	Calcium Channel	Activator of ryanodine receptor	http://www.apexbt.com/search.php?catalog=B1696
B1697	Chlorpropamide	94-20-2	F08	L1021-11	276.74	DMSO	C10H13ClN2O3S	CCCNC(=O)NS(=O)(=O)C1=CC=C(C=C1)Cl	>14mg/mL in DMSO	Free Base	Others	Others	Oral antihyperglycemic agent	http://www.apexbt.com/search.php?catalog=B1697
B1698	Chlorquinaldol	72-80-0	F09	L1021-11	228.07	DMSO	C10H7Cl2NO	CC1=NC2=C(C=C1)C(=CC(=C2O)Cl)Cl	>10.6mg/mL in DMSO	Free Base	Microbiology & Virology	Anti-infection	Antifungal and antibacterial	http://www.apexbt.com/search.php?catalog=B1698
B1699	Chlortetracycline HCl	64-72-2	F10	L1021-11	515.34	DMSO	C22H23ClN2O8.HCl	CC1(C2CC3C(C(=O)C(=C(C3(C(=O)C2=C(C4=C(C=CC(=C41)Cl)O)O)O)O)C(=O)N)N(C)C)O.Cl	≥25.8 mg/mL in DMSO with gentle warming, ≥12.88 mg/mL in H2O with ultrasonic and warming, <2.58 mg/mL in EtOH		Microbiology & Virology	Anti-infection	Tetracycline antibiotic	http://www.apexbt.com/search.php?catalog=B1699
B1701	Chlorzoxazone	95-25-0	F11	L1021-11	169.57	DMSO	C7H4ClNO2	C1=CC2=C(C=C1Cl)NC(=O)O2	>7.9mg/mL in DMSO	Free Base	Metabolism	P450	Muscle-relaxing drug	http://www.apexbt.com/search.php?catalog=B1701
B1703	Choline Chloride	67-48-1	G01	L1021-11	139.62	DMSO	C5H14NO.Cl	C[N+](C)(C)CCO.[Cl-]	>6.3mg/mL in DMSO	Chloride	Neuroscience	AChR	Quaternary ammonium salt	http://www.apexbt.com/search.php?catalog=B1703
B1704	Chromocarb	4940-39-0	G02	L1021-11	190.15	DMSO	C10H6O4	C1=CC=C2C(=C1)C(=O)C=C(O2)C(=O)O	>7.6mg/mL in DMSO	Free Base	Others	Others	Vasoprotectant	http://www.apexbt.com/search.php?catalog=B1704
B1705	Cinchophen	132-60-5	G03	L1021-11	249.26	DMSO	C16H11NO2	C1=CC=C(C=C1)C2=NC3=CC=CC=C3C(=C2)C(=O)O	>6.7mg/mL in DMSO	Free Base	Others	Others	Analgesic drug	http://www.apexbt.com/search.php?catalog=B1705
B1706	Climbazole	38083-17-9	G04	L1021-11	292.76	DMSO	C15H17ClN2O2	CC(C)(C)C(=O)C(N1C=CN=C1)OC2=CC=C(C=C2)Cl	>13.3mg/mL in DMSO	Free Base	Microbiology & Virology	Anti-infection	Broad-spectrum imidazole antifungal agent	http://www.apexbt.com/search.php?catalog=B1706
B1707	Clindamycin	18323-44-9	G05	L1021-11	424.98	DMSO	C18H33ClN2O5S	CCCC1CC(N(C1)C)C(=O)NC(C2C(C(C(C(O2)SC)O)O)O)C(C)Cl	>15.3mg/mL in DMSO	Free Base	Others	Others	Antibiotic	http://www.apexbt.com/search.php?catalog=B1707
B1708	Clindamycin Phosphate	24729-96-2	G06	L1021-11	504.96	H2O	C18H34ClN2O8PS	CCCC1CC(N(C1)C)C(=O)NC(C2C(C(C(C(O2)SC)OP(=O)(O)O)O)O)C(C)Cl	Limited solubility	Phosphate	Microbiology & Virology	Anti-infection	Lincosamide antibiotic	http://www.apexbt.com/search.php?catalog=B1708
B1709	Clodronate Disodium	22560-50-5	G07	L1021-11	288.86	H2O	CH2Cl2Na2O6P2	O=P(O)([O-])C(Cl)(Cl)P(O)([O-])=O.[Na+].[Na+]	≥28.9mg/mL in H20		Others	Others		http://www.apexbt.com/search.php?catalog=B1709
B1710	Clofazimine	2030-63-9	G08	L1021-11	473.4	DMSO	C27H22Cl2N4	CC(C)N=C1C=C2C(=NC3=CC=CC=C3N2C4=CC=C(C=C4)Cl)C=C1NC5=CC=C(C=C5)Cl	Limited solubility	Free Base	Metabolism	Phospholipase	Tuberculosis drug	http://www.apexbt.com/search.php?catalog=B1710
B1711	Clofibric Acid	882-09-7	G09	L1021-11	214.65	DMSO	C10H11ClO3	CC(C)(C(=O)O)OC1=CC=C(C=C1)Cl	>9.4mg/mL in DMSO	Free Base	Metabolism	PPAR	PPAR agonist	http://www.apexbt.com/search.php?catalog=B1711
B1713	Clorprenaline HCL	6933-90-0	G10	L1021-11	250.16	DMSO	C11H16ClNO.HCl	CC(C)NCC(C1=CC=CC=C1Cl)O.Cl	>8.4mg/mL in DMSO	Hydrochloride	GPCR/G protein	Adrenergic Receptor	Adrenergic receptor agonist	http://www.apexbt.com/search.php?catalog=B1713
B1714	Closantel	57808-65-8	G11	L1021-11	663.07	DMSO	C22H14Cl2I2N2O2	CC1=CC(=C(C=C1NC(=O)C2=CC(=CC(=C2O)I)I)Cl)C(C#N)C3=CC=C(C=C3)Cl	>29.9mg/mL in DMSO	Free Base	Microbiology & Virology	Anti-infection	Gram positive antibacterial activity inhibitor	http://www.apexbt.com/search.php?catalog=B1714
B1715	Closantel Sodium	61438-64-0	H01	L1021-11	685.06	DMSO	C22 H13 Cl2I2N2O2.Na	CC1=CC(=C(C=C1NC(=O)C2=CC(=CC(=C2[O-])I)I)Cl)C(C#N)C3=CC=C(C=C3)Cl.[Na+]	>34mg/mL in DMSO	Free Base	Microbiology & Virology	Anti-infection	Gram positive antibacterial activity inhibitor	http://www.apexbt.com/search.php?catalog=B1715
B1716	Colistin Sulfate	1264-72-8	H02	L1021-11	1253.51	H2O	H2O4S.xUnspecified	O=C([C@H](CCN)NC([C@H](CC(C)C)NC([C@@H](CC(C)C)NC([C@H](CCN)NC([C@@H](NC([C@@H](NC([C@@H](NC([C@H](CCN)NC(CCCC(CC)C)=O)=O)[C@H](O)C)=O)CCN)=O)CCN1)=O)=O)=O)=O)N[C@@H](CCN)C(N[C@@H]([C@H](O)C)C1=O)=O.O=S(O)(O)=O.O=S(O)(O)=O.O=S(O)(O)=O.O=S(O)(O)=O.O=S(O)(O	>42.5mg/mL in Water with gentle warming		Microbiology & Virology	Anti-infection	Cationic polypeptide antibiotic	http://www.apexbt.com/search.php?catalog=B1716
B1717	Creatinine	60-27-5	H03	L1021-11	113.12	H2O	C4H7N3O	CN1CC(=O)N=C1N	≥11.3mg/mL in H2O		Others	Others		http://www.apexbt.com/search.php?catalog=B1717
B1718	Cyclandelate	456-59-7	H04	L1021-11	276.37	DMSO	C17H24O3	CC1CC(CC(C1)(C)C)OC(=O)C(C2=CC=CC=C2)O	>12.4mg/mL in DMSO	Free Base	Others	Others	Inhibitor of rat hepatic acycloenzyme A	http://www.apexbt.com/search.php?catalog=B1718
B1719	Cysteamine HCl	156-57-0	H05	L1021-11	113.61	DMSO	C2H7NS.HCl	C(CS)N.Cl	>7.1mg/mL in DMSO	Hydrochloride	Others	Others	Drug used to treat cystinosis	http://www.apexbt.com/search.php?catalog=B1719
B1721	D-Cycloserine	68-41-7	H06	L1021-11	102.09	H2O	C3H6N2O2	C1C(C(=O)NO1)N	≥50mg/mL (489.76 mM) in H2O;1mg/mL (9.80 mM; Need warming) in DMSO		Microbiology & Virology	Anti-infection	NMDA receptor (NMDAR) partial agonist	http://www.apexbt.com/search.php?catalog=B1721
B1723	Deferiprone	30652-11-0	H07	L1021-11	139.15	H2O	C7H9NO2	CC1=C(C(=O)C=CN1C)O	>10.96mg/mL in Water		Others	Others	Chelating agent	http://www.apexbt.com/search.php?catalog=B1723
B1724	Deoxycorticosterone acetate	56-47-3	H08	L1021-11	372.5	DMSO	C23H32O4	CC(=O)OCC(=O)C1CCC2C1(CCC3C2CCC4=CC(=O)CCC34C)C	>16.4mg/mL in DMSO	Free Base	GPCR/G protein	Adrenergic Receptor	Steroid hormone	http://www.apexbt.com/search.php?catalog=B1724
B1725	Dexlansoprazole	138530-94-6	H09	L1021-11	369.36	DMSO	C16H14F3N3O2S	CC1=C(C=CN=C1CS(=O)C2=NC3=CC=CC=C3N2)OCC(F)(F)F	>12.6mg/mL in DMSO	Free Base	Membrane Transporter/Ion Channel	Proton Pump	Proton pump inhibitor	http://www.apexbt.com/search.php?catalog=B1725
B1726	Diacerein	13739-02-1	H10	L1021-11	368.29	DMSO	C19H12O8	CC(=O)OC1=CC=CC2=C1C(=O)C3=C(C=C(C=C3C2=O)C(=O)O)OC(=O)C	>46.07mg/mL in DMSO		Others	IL Receptor	IL receptor inhibitor	http://www.apexbt.com/search.php?catalog=B1726
B1727	Dibenzothiophene	132-65-0	H11	L1021-11	184.26	DMSO	C12H8S	C1=CC=C2C(=C1)C3=CC=CC=C3S2	>8.8mg/mL in DMSO	Free Base	Others	Others	Intermediate of organic synthesis	http://www.apexbt.com/search.php?catalog=B1727
B1728	Difluprednate	23674-86-4	A01	L1021-12	508.55	DMSO	C27H34F2O7	CCCC(=O)OC1(CCC2C1(CC(C3(C2CC(C4=CC(=O)C=CC43C)F)F)O)C)C(=O)COC(=O)C	>138.6mg/mL in DMSO		Others	Others	Corticosteroid	http://www.apexbt.com/search.php?catalog=B1728
B1729	Diminazene Aceturate	908-54-3	A02	L1021-12	515.52	H2O	C14H15N7.2C4H7NO3	CC(=O)NCC(=O)O.CC(=O)NCC(=O)O.C1=CC(=CC=C1C(=N)N)NN=NC2=CC=C(C=C2)C(=N)N	≥24.35mg/mL in DMSO		Others	Others		http://www.apexbt.com/search.php?catalog=B1729
B1731	Dirithromycin	62013-04-1	A03	L1021-12	835.07	EtOH	C42H78N2O14	CCC1C(C2C(C(C(CC(C(C(C(C(C(=O)O1)C)OC3CC(C(C(O3)C)O)(C)OC)C)OC4C(C(CC(O4)C)N(C)C)O)(C)O)C)NC(O2)COCCOC)C)(C)O	Soluble in DMSO > 10 mM	Free Base	Microbiology & Virology	Anti-infection	Macrolide glycopeptide antibiotic	http://www.apexbt.com/search.php?catalog=B1731
B1733	Domiphen Bromide	538-71-6	A04	L1021-12	414.46	DMSO	C22H40NO.Br	CCCCCCCCCCCC[N+](C)(C)CCOC1=CC=CC=C1.[Br-]	>11.6mg/mL in DMSO	Free Base	Others	Others	Quaternary ammonium antiseptic	http://www.apexbt.com/search.php?catalog=B1733
B1734	Doxofylline	69975-86-6	A05	L1021-12	266.25	DMSO	C11H14N4O4	CN1C2=C(C(=O)N(C1=O)C)N(C=N2)CC3OCCO3	>11.4mg/mL in DMSO	Free Base	Metabolism	PDE	PDE inhibitor	http://www.apexbt.com/search.php?catalog=B1734
B1735	Doxylamine Succinate	562-10-7	A06	L1021-12	388.46	DMSO	C17H22N2O.C4H6O4	CC(C1=CC=CC=C1)(C2=CC=CC=N2)OCCN(C)C.C(CC(=O)O)C(=O)O	>14.2mg/mL in DMSO	Succinate	Neuroscience	Histamine Receptor	Histamine receptor inhibitor	http://www.apexbt.com/search.php?catalog=B1735
B1736	Droperidol	548-73-2	A07	L1021-12	379.43	DMSO	C22H22FN3O2	C1CN(CC=C1N2C3=CC=CC=C3NC2=O)CCCC(=O)C4=CC=C(C=C4)F	Soluble in DMSO > 10 mM	Free Base	Neuroscience	Dopamine Receptor	Dopamine-2 receptor antagonist	http://www.apexbt.com/search.php?catalog=B1736
B1737	Dropropizine	17692-31-8	A08	L1021-12	236.31	DMSO	C13H20N2O2	C1CN(CCN1CC(CO)O)C2=CC=CC=C2	>10.3mg/mL in DMSO	Free Base	Others	Others	Racemic non-opiate antitussive agent	http://www.apexbt.com/search.php?catalog=B1737
B1739	Dydrogesterone	152-62-5	A09	L1021-12	312.45	DMSO	C21H28O2	CC(=O)C1CCC2C1(CCC3C2C=CC4=CC(=O)CCC34C)C	33.33mg/mL (106.67 mM; Need ultrasonic) in DMSO		Others	Progesterone Receptor	Potent, orally active progestogen	http://www.apexbt.com/search.php?catalog=B1739
B1740	Ebastine	90729-43-4	A10	L1021-12	469.66	EtOH	C32H39NO2	CC(C)(C)C1=CC=C(C=C1)C(=O)CCCN2CCC(CC2)OC(C3=CC=CC=C3)C4=CC=CC=C4	Limited solubility	Free Base	Neuroscience	Histamine Receptor	Histamine receptor antagonist	http://www.apexbt.com/search.php?catalog=B1740
B1741	Efaproxiral Sodium	170787-99-2	A11	L1021-12	363.38	EtOH	C20H23NO4.Na	CC1=CC(=CC(=C1)NC(=O)CC2=CC=C(C=C2)OC(C)(C)C(=O)[O-])C.[Na+]	≥18.4 mg/mL in DMSO, ≥12.83 mg/mL in H2O with ultrasonic, ≥18.45 mg/mL in EtOH		Others	Others	Synthetic allosteric modifier of hemoglobin	http://www.apexbt.com/search.php?catalog=B1741
B1742	Enrofloxacin	93106-60-6	B01	L1021-12	359.39	DMSO	C19H22FN3O3	CCN1CCN(CC1)C2=C(C=C3C(=C2)N(C=C(C3=O)C(=O)O)C4CC4)F	>15mg/mL in DMSO with gentle warming		Microbiology & Virology	Anti-infection	Fluoroquinolone antibiotic	http://www.apexbt.com/search.php?catalog=B1742
B1743	Epalrestat	82159-09-9	B02	L1021-12	319.4	DMSO	C15H13NO3S2	CC(=CC1=CC=CC=C1)C=C2C(=O)N(C(=S)S2)CC(=O)O	≥6.375mg/ml in DMSO		Others	Others	aldose reductase inhibitor	http://www.apexbt.com/search.php?catalog=B1743
B1744	Epinastine HCl	108929-04-0	B03	L1021-12	285.77	DMSO	C16H15N3.HCl	Cl[H].[H]C1(C([H])([H])N=C2N([H])[H])N2C3=C([H])C([H])=C([H])C([H])=C3C([H])([H])C4=C([H])C([H])=C([H])C([H])=C14	>13.4mg/mL in DMSO	Hydrochloride	Neuroscience	Histamine Receptor	Histamine receptor antagonist	http://www.apexbt.com/search.php?catalog=B1744
B1745	Eprazinone 2HCl	10402-53-6	B04	L1021-12	453.44	H2O	C24H32N2O2.2HCl	CCOC(CN1CCN(CC1)CC(C)C(=O)C2=CC=CC=C2)C3=CC=CC=C3.Cl.Cl	Limited solubility		Others	Others	Aucolytic	http://www.apexbt.com/search.php?catalog=B1745
B1746	Eprosartan Mesylate	144143-96-4	B05	L1021-12	520.62	DMSO	C24H28N2O7S2	CCCCC1=NC=C(N1CC2=CC=C(C=C2)C(=O)O)C=C(CC3=CC=CS3)C(=O)O.CS(=O)(=O)O	>22.2mg/mL in DMSO	Free Base	GPCR/G protein	Angiotensin Receptor	Angiotensin AT1 receptor antagonists	http://www.apexbt.com/search.php?catalog=B1746
B1747	Erythritol	149-32-6	B06	L1021-12	122.12	DMSO	C4H10O4	C(C(C(CO)O)O)O	≥6mg/mL in DMSO		Others	Others		http://www.apexbt.com/search.php?catalog=B1747
B1748	Esmolol HCl	81161-17-3	B07	L1021-12	331.83	DMSO	C16H25NO4.HCl	CC(C)NCC(COC1=CC=C(C=C1)CCC(=O)OC)O.Cl	Soluble in DMSO > 10 mM	Hydrochloride	GPCR/G protein	Adrenergic Receptor	Adrenergic receptor antagonist	http://www.apexbt.com/search.php?catalog=B1748
B1749	Ethacridine lactate monohydrate	6402-23-9	B08	L1021-12	361.39	DMSO	C15H15N3O.C3H6O3.H2O	CCOC1=CC2=C(C3=C(C=C(C=C3)N)N=C2C=C1)N.CC(C(=O)O)O.O	>17.1mg/mL in DMSO	Lactate	Microbiology & Virology	Anti-infection	Antiseptic agent	http://www.apexbt.com/search.php?catalog=B1749
B1750	Ethamsylate	2624-44-4	B09	L1021-12	263.31	DMSO	C6H6O5S.C4H11N	CCNCC.C1=CC(=C(C=C1O)S(=O)(=O)O)O	>12.5mg/mL in DMSO	Free Base	Immunology/Inflammation	Prostaglandin Receptor	Haemostatic drug	http://www.apexbt.com/search.php?catalog=B1750
B1752	Etidronate	2809-21-4	B10	L1021-12	206.03	H2O	C2H8O7P2	CC(O)(P(=O)(O)O)P(=O)(O)O	>11mg/mL in DMSO		Others	phosphatase	Protein tyrosine phosphatase inhibitor	http://www.apexbt.com/search.php?catalog=B1752
B1754	Fenspiride HCl	5053-08-7	B11	L1021-12	296.79	DMSO	C15H21ClN2O2	C1CN(CCC12CNC(=O)O2)CCC3=CC=CC=C3.Cl	Soluble in DMSO > 10 mM	Hydrochloride	Neuroscience	5-HT Receptor	α adrenergic and H1 histamine receptor antagonist	http://www.apexbt.com/search.php?catalog=B1754
B1755	Fidaxomicin	873857-62-6	C01	L1021-12	1058.04	DMSO	C52H74Cl2O18	CCC1C=C(C(CC=CC=C(C(=O)OC(CC=C(C=C(C1OC2C(C(C(C(O2)(C)C)OC(=O)C(C)C)O)O)C)C)C(C)O)COC3C(C(C(C(O3)C)OC(=O)C4=C(C(=C(C(=C4O)Cl)O)Cl)CC)O)OC)O)C	>35.27mg/ml in DMSO	Free Base	DNA Damage/DNA Repair	DNA/RNA Synthesis	macrocyclic antibiotic	http://www.apexbt.com/search.php?catalog=B1755
B1758	Florfenicol	73231-34-2	C02	L1021-12	358.21	DMSO	C12H14Cl2FNO4S	CS(=O)(=O)C1=CC=C(C=C1)C(C(CF)NC(=O)C(Cl)Cl)O	>15.1mg/mL in DMSO	Free Base	Microbiology & Virology	Anti-infection	Antibacterial agent	http://www.apexbt.com/search.php?catalog=B1758
B1759	Flubendazole	31430-15-6	C03	L1021-12	313.28	DMSO	C16H12FN3O3	COC(=O)NC1=NC2=C(N1)C=C(C=C2)C(=O)C3=CC=C(C=C3)F	>10.71mg/mL in DMSO with gentle warming		Ubiquitination/Proteasome	Autophagy	Autophagy activator	http://www.apexbt.com/search.php?catalog=B1759
B1760	Flufenamic acid	530-78-9	C04	L1021-12	281.23	DMSO	C14H10F3NO2	C1=CC=C(C(=C1)C(=O)O)NC2=CC=CC(=C2)C(F)(F)F	300mg/mL (1066.74 mM; Need ultrasonic) in DMSO		Immunology/Inflammation	AMPK; Calcium Channel; Chloride Channel; COX; Potassium Channel	TRPC activator	http://www.apexbt.com/search.php?catalog=B1760
B1761	Flumethasone	2135-17-3	C05	L1021-12	410.45	DMSO	C22H28F2O5	CC1CC2C3CC(C4=CC(=O)C=CC4(C3(C(CC2(C1(C(=O)CO)O)C)O)F)C)F	Soluble in DMSO > 10 mM	Free Base	GPCR/G protein	Glucocorticoid Receptor	Glucocorticoid receptor agonist	http://www.apexbt.com/search.php?catalog=B1761
B1763	Fudosteine	13189-98-5	C06	L1021-12	179.24	H2O	C6H13NO3S	C(CO)CSCC(C(=O)O)N	>6mg/mL in Water		Others	Others	MUC5AC mucin hypersecretion inhibitor	http://www.apexbt.com/search.php?catalog=B1763
B1764	Furaltadone HCl	3759-92-0	C07	L1021-12	360.75	DMSO	C13H16N4O6.HCl	C1COCCN1CC2CN(C(=O)O2)N=CC3=CC=C(O3)[N+](=O)[O-].Cl	Soluble in DMSO > 10 mM	Hydrochloride	Microbiology & Virology	Anti-infection	Antibacterial agent	http://www.apexbt.com/search.php?catalog=B1764
B1765	Gadodiamide	122795-43-1	C08	L1021-12	591.67	H2O	C16H28GdN5O9	CNC(=O)CN(CCN(CCN(CC(=O)NC)CC(=O)[O-])CC(=O)[O-])CC(=O)[O-].O.[Gd+3]	Limited solubility	Free Base	Others	Others	Gadolinium-based MRI contrast agent	http://www.apexbt.com/search.php?catalog=B1765
B1766	Halcinonide	3093-35-4	C09	L1021-12	454.96	DMSO	C24H32ClFO5	ClC([H])([H])C([C@@]12OC(C([H])([H])[H])(C([H])([H])[H])O[C@]1([H])C([H])([H])[C@]([C@@](C([H])([H])C3([H])[H])([H])[C@]4([C@](C([H])([H])C5([H])[H])(C([H])([H])[H])C3=C([H])C5=O)F)([H])[C@]2(C([H])([H])[H])C([H])([H])[C@]4([H])O[H])=O	>22.8mg/mL in DMSO	Free Base	Immunology/Inflammation	Smo	Anti-inflammatory agent	http://www.apexbt.com/search.php?catalog=B1766
B1767	Halobetasol Propionate	66852-54-8	C10	L1021-12	484.96	DMSO	C25H31ClF2O5	CCC(=O)OC1(C(CC2C1(CC(C3(C2CC(C4=CC(=O)C=CC43C)F)F)O)C)C)C(=O)CCl	>23.3mg/mL in DMSO	Free Base	Metabolism	Phospholipase	Phospholipase (e.g. PLA) inhibitor	http://www.apexbt.com/search.php?catalog=B1767
B1770	Histamine Phosphate	51-74-1	C11	L1021-12	307.14	H2O	C5H9N.2H3O4P	C1=C(NC=N1)CCN.OP(=O)(O)O.OP(=O)(O)O	Limited solubility	phosphate	Neuroscience	Histamine Receptor	Histamine receptor agonist	http://www.apexbt.com/search.php?catalog=B1770
B1772	Ibandronate sodium	138926-19-9	D01	L1021-12	360.23	H2O	C9H23NO7P2.Na.H2O	CCCCCN(C)CCC(O)(P(=O)(O)O)P(=O)(O)[O-].O.[Na+]	Limited solubility	Sodium	Others	Others	Potent bisphosphonate drug	http://www.apexbt.com/search.php?catalog=B1772
B1773	Idoxuridine	54-42-2	D02	L1021-12	354.1	DMSO	C9H11IN2O5	C1C(C(OC1N2C=C(C(=O)NC2=O)I)CO)O	>15mg/mL in DMSO	Free Base	Microbiology & Virology	Anti-infection	Antiviral agent	http://www.apexbt.com/search.php?catalog=B1773
B1774	Isosorbide	652-67-5	D03	L1021-12	146.14	DMSO	C6H10O4	C1[C@H]([C@@H]2[C@H](O1)[C@H](CO2)O)O	>7mg/mL in DMSO	Free Base	Others	Others	Diuretic	http://www.apexbt.com/search.php?catalog=B1774
B1775	Isovaleramide	541-46-8	D04	L1021-12	101.15	DMSO	C5H11NO	CC(C)CC(=O)N	>3.8mg/mL in DMSO	Free Base	Metabolism	Dehydrogenase	Dehydrogenase inhibitor	http://www.apexbt.com/search.php?catalog=B1775
B1776	Lactulose	4618-18-2	D05	L1021-12	342.3	DMSO	C12H22O11	C(C1C(C(C(C(O1)OC2C(OC(C2O)(CO)O)CO)O)O)O)O	≥100mg/mL (292.14 mM) in H2O		Others	Others	Stimulator of health-promoting bacterium growth	http://www.apexbt.com/search.php?catalog=B1776
B1777	(-)-Tetramisole	16595-80-5	D06	L1021-12	240.75	DMSO	C11H12N2S.HCl	C1CSC2=NC(CN21)C3=CC=CC=C3.Cl	15.5mg/mL (64.38 mM; Need ultrasonic and warming) in DMSO		Immunology/Inflammation	Parasite	Inhibitor of alkaline phosphatase	http://www.apexbt.com/search.php?catalog=B1777
B1778	Levobetaxolol HCl	116209-55-3	D07	L1021-12	343.89	DMSO	C18H29NO3.HCl	CC(C)NCC(COC1=CC=C(C=C1)CCOCC2CC2)O.Cl	>17.2mg/mL in DMSO	Hydrochloride	GPCR/G protein	Adrenergic Receptor	Adrenergic receptor antagonist	http://www.apexbt.com/search.php?catalog=B1778
B1779	Liothyronine Sodium	55-06-1	D08	L1021-12	672.96	DMSO	C15H12I3NO4.Na	C1=CC(=C(C=C1OC2=C(C=C(C=C2I)CC(C(=O)[O-])N)I)I)O.[Na+]	≥23.47 mg/mL in DMSO with ultrasonic and warming, <3.48 mg/mL in EtOH, <3.41 mg/mL in H2O		Others	Others	Potent agonist of both thyroid hormone receptors TRα and TRβ	http://www.apexbt.com/search.php?catalog=B1779
B1781	Lomefloxacin HCl	98079-52-8	D09	L1021-12	387.81	H2O	C17H19F2N3O3.HCl	CCN1C=C(C(=O)C2=CC(=C(C(=C21)F)N3CCNC(C3)C)F)C(=O)O.Cl	Limited solubility	Hydrochloride	Microbiology & Virology	Anti-infection	Fluoroquinolone antibiotic	http://www.apexbt.com/search.php?catalog=B1781
B1782	Lomerizine HCl	101477-54-7	D10	L1021-12	541.46	DMSO	C27H30F2N2O3.2HCl	COC1=C(C(=C(C=C1)CN2CCN(CC2)C(C3=CC=C(C=C3)F)C4=CC=C(C=C4)F)OC)OC.Cl.Cl	Limited solubility	Hydrochloride	Membrane Transporter/Ion Channel	Calcium Channel	Calcium channel inhibitor	http://www.apexbt.com/search.php?catalog=B1782
B1783	Loxapine Succinate	27833-64-3	D11	L1021-12	445.9	DMSO	C18H18ClN3O.C4H6O4	CN1CCN(CC1)C2=NC3=CC=CC=C3OC4=C2C=C(C=C4)Cl.C(CC(=O)O)C(=O)O	Soluble in DMSO > 10 mM	Succinate	Neuroscience	5-HT Receptor, Dopamine Receptor	Dopamine receptor antagonist	http://www.apexbt.com/search.php?catalog=B1783
B1784	Levobupivacaine HCl	27262-48-2	E01	L1021-12	324.89	DMSO	C18H28N2O.HCl	CCCCN1CCCCC1C(=O)NC2=C(C=CC=C2C)C.Cl	>16mg/mL in DMSO	Salt	Membrane Transporter/Ion Channel	Sodium Channel	Sodium channel inhibitor	http://www.apexbt.com/search.php?catalog=B1784
B1785	Mechlorethamine HCl	55-86-7	E02	L1021-12	192.51	DMSO	C5H11Cl2N.HCl	CN(CCCl)CCCl.Cl	>9.7mg/mL in DMSO	Hydrochloride	DNA Damage/DNA Repair	DNA/RNA Synthesis	DNA synthesis inhibitor	http://www.apexbt.com/search.php?catalog=B1785
B1786	Meclizine 2HCl	1104-22-9	E03	L1021-12	463.87	DMSO	C25H27Cl2N2.2HCl	CC1=CC(=CC=C1)CN2CCN(CC2)C(C3=CC=CC=C3)C4=CC=C(C=C4)Cl.Cl.Cl	≥48.9mg/mL in DMSO with ultrasonic, <4.46mg/mL in H2O		Neuroscience	Histamine Receptor	Histamine H1 receptor antagonist	http://www.apexbt.com/search.php?catalog=B1786
B1787	Methyldopa	555-30-6	E04	L1021-12	211.21	DMSO	C10H13NO4	CC(CC1=CC(=C(C=C1)O)O)(C(=O)O)N	>2.11mg/mL in DMSO		GPCR/G protein	Adrenergic Receptor	alpha-2 adrenergic receptor agonist	http://www.apexbt.com/search.php?catalog=B1787
B1788	Mevastatin	73573-88-3	E05	L1021-12	390.51	DMSO	C23H34O5	CCC(C)C(=O)OC1CCC=C2C1C(C(C=C2)C)CCC3CC(CC(=O)O3)O	>16mg/mL in DMSO	Free Base	Metabolism	HMG-CoA Reductase	HMG-CoA reductase inhibitor	http://www.apexbt.com/search.php?catalog=B1788
B1789	Mexiletine HCl	5370-01-4	E06	L1021-12	215.72	DMSO	C11H17NO.HCl	CC1=C(C(=CC=C1)C)OCC(C)N.Cl	>10.2mg/mL in DMSO	Hydrochloride	Membrane Transporter/Ion Channel	Sodium Channel	Sodium channel inhibitor	http://www.apexbt.com/search.php?catalog=B1789
B1790	Mezlocillin Sodium	42057-22-7	E07	L1021-12	561.56	DMSO	C21H25N5O8S2.Na	CC1(C(N2C(S1)C(C2=O)NC(=O)C(C3=CC=CC=C3)NC(=O)N4CCN(C4=O)S(=O)(=O)C)C(=O)O)C.[Na]	>19.8mg/mL in DMSO	Sodium	Microbiology & Virology	Anti-infection	Penicillin beta-lactam antibiotic	http://www.apexbt.com/search.php?catalog=B1790
B1791	Minocycline HCl	13614-98-7	E08	L1021-12	493.94	H2O	C23H28ClN3O7	CN(C)C1C2CC3CC4=C(C=CC(=C4C(=C3C(=O)C2(C(=C(C1=O)C(=O)N)O)O)O)O)N(C)C.Cl	≥7.86mg/ml in H2O		Microbiology & Virology	Antibiotic	Tetracycline antibiotic	http://www.apexbt.com/search.php?catalog=B1791
B1792	Montelukast Sodium	151767-02-1	E09	L1021-12	608.17	DMSO	C35H35ClNNaO3S	CC(C)(C1=CC=CC=C1CCC(C2=CC=CC(=C2)C=CC3=NC4=C(C=CC(=C4)Cl)C=C3)SCC5(CC5)CC(=O)[O-])O.[Na+]	>28.7mg/mL in DMSO	Sodium	GPCR/G protein	CysLT1 receptor	Leukotriene receptor antagonist	http://www.apexbt.com/search.php?catalog=B1792
B1793	NAD+	53-84-9	E10	L1021-12	663.43	H2O	C21H27N7O14P2	C1=CC(=C[N+](=C1)C2C(C(C(O2)COP(=O)([O-])OP(=O)(O)OCC3C(C(C(O3)N4C=NC5=C4N=CN=C5N)O)O)O)O)C(=O)N	≥28.55mg/mL in H2O		Others	Others		http://www.apexbt.com/search.php?catalog=B1793
B1795	Neomycin sulfate	1405-10-3	E11	L1021-12	712.72	H2O	C23H46N6O13.H2SO4	C1C(C(C(C(C1N)OC2C(C(C(C(O2)CN)O)O)N)OC3C(C(C(O3)CO)OC4C(C(C(C(O4)CN)O)O)N)O)O)N.OS(=O)(=O)O	Limited solubility	Sulfate	Microbiology & Virology	Anti-infection	Aminoglycoside antibiotic	http://www.apexbt.com/search.php?catalog=B1795
B1796	Netilmicin Sulfate	56391-57-2	F01	L1021-12	1441.55	H2O	C21H41N5O7.2.5H2O4S	CCNC1CC(C(C(C1OC2C(C(C(CO2)(C)O)NC)O)O)OC3C(CC=C(O3)CN)N)N.CCNC1CC(C(C(C1OC2C(C(C(CO2)(C)O)NC)O)O)OC3C(CC=C(O3)CN)N)N.OS(=O)(=O)O.OS(=O)(=O)O.OS(=O)(=O)O.OS(=O)(=O)O.OS(=O)(=O)O	>64.2mg/mL in DMSO	Sulfate	Microbiology & Virology	Anti-infection	Active aminoglycoside antibiotic	http://www.apexbt.com/search.php?catalog=B1796
B1797	Nicaraven	79455-30-4	F02	L1021-12	284.31	DMSO	C15H16N4O2	CC(CNC(=O)C1=CN=CC=C1)NC(=O)C2=CN=CC=C2	≥14.5mg/mL in DMSO		Others	Others		http://www.apexbt.com/search.php?catalog=B1797
B1798	Nicardipine HCl	54527-84-3	F03	L1021-12	515.99	DMSO	C26H29N3O6.HCl	CC1=C(C(C(=C(N1)C)C(=O)OCCN(C)CC2=CC=CC=C2)C3=CC(=CC=C3)[N+](=O)[O-])C(=O)OC.Cl	>25.9mg/mL in DMSO		Membrane Transporter/Ion Channel	Calcium Channel	Calcium channel inhibitor	http://www.apexbt.com/search.php?catalog=B1798
B1799	Nifuroxazide	965-52-6	F04	L1021-12	275.22	DMSO	C12H9N3O5	C1=CC(=CC=C1C(=O)NN=CC2=CC=C(O2)[N+](=O)[O-])O	>27.5mg/ml in DMSO	Free Base	JAK/STAT Signaling	STAT	STAT inhibitor	http://www.apexbt.com/search.php?catalog=B1799
B1800	Nithiamide	140-40-9	F05	L1021-12	187.18	DMSO	C5H5N3O3S	CC(=O)NC1=NC=C(S1)[N+](=O)[O-]	>8.2mg/mL in DMSO	Free Base	Microbiology & Virology	Anti-infection	Antibiotic used in veterinary	http://www.apexbt.com/search.php?catalog=B1800
B1803	Oseltamivir phosphate	204255-11-8	F06	L1021-12	410.4	DMSO	C16H31N2O8P	CCC(CC)OC1C=C(CC(C1NC(=O)C)N)C(=O)OCC.OP(=O)(O)O	Limited solubility	phosphate	Microbiology & Virology	NA	Potent and selective inhibitor of the neuraminidase	http://www.apexbt.com/search.php?catalog=B1803
B1804	Oxaprozin	21256-18-8	F07	L1021-12	293.32	DMSO	C18H15NO3	C1=CC=C(C=C1)C2=C(OC(=N2)CCC(=O)O)C3=CC=CC=C3	>11.3mg/mL in DMSO	Free Base	Neuroscience	COX	COX inhibitor	http://www.apexbt.com/search.php?catalog=B1804
B1805	Oxybuprocaine HCl	5987-82-6	F08	L1021-12	344.88	DMSO	C17H28N2O3.HCl	CCCCOC1=C(C=CC(=C1)C(=O)OCCN(CC)CC)N.Cl	>13.7mg/mL in DMSO	Hydrochloride	Membrane Transporter/Ion Channel	Sodium Channel	Local anesthetic	http://www.apexbt.com/search.php?catalog=B1805
B1807	Pamidronate	40391-99-9	F09	L1021-12	235.07	H2O	C3H11NO7P2	C(CN)C(O)(P(=O)(O)O)P(=O)(O)O	≥2.35mg/mL in H2O with gentle warming, <2.35mg/mL in DMSO		Stem Cell	Wnt/β-catenin	Supportive care drug in the category of bisphosphonates	http://www.apexbt.com/search.php?catalog=B1807
B1808	Paromomycin Sulfate	1263-89-4	F10	L1021-12	713.71	H2O	C23H45N5O14.xH2O4S	C1C(C(C(C(C1N)OC2C(C(C(C(O2)CO)O)O)N)OC3C(C(C(O3)CO)OC4C(C(C(C(O4)CN)O)O)N)O)O)N.OS(=O)(=O)O	Limited solubility	Sulfate	Microbiology & Virology	Anti-infection	Aminoglycoside antibiotic	http://www.apexbt.com/search.php?catalog=B1808
B1809	Penciclovir	39809-25-1	F11	L1021-12	253.26	DMSO	C10H15N5O3	C1=NC2=C(N1CCC(CO)CO)NC(=NC2=O)N	>12mg/mL in DMSO	Free Base	DNA Damage/DNA Repair	Nucleoside Antimetabolite/Analogue	HSV-1 DNA synthesis inhibitor	http://www.apexbt.com/search.php?catalog=B1809
B1810	Penfluridol	26864-56-2	G01	L1021-12	523.97	DMSO	C28H27ClF5NO	C1CN(CCC1(C2=CC(=C(C=C2)Cl)C(F)(F)F)O)CCCC(C3=CC=C(C=C3)F)C4=CC=C(C=C4)F	>13.7mg/mL in DMSO		Neuroscience	Dopamine Receptor	Dopamine receptor antagonist	http://www.apexbt.com/search.php?catalog=B1810
B1811	Pentoxyverine Citrate	23142-01-0	G02	L1021-12	525.59	DMSO	C20H31NO3.C6H8O7	CCN(CC)CCOCCOC(=O)C1(CCCC1)C2=CC=CC=C2.C(C(=O)O)C(CC(=O)O)(C(=O)O)O	>21.8mg/mL in DMSO		Neuroscience	AChR	AChR antagonist	http://www.apexbt.com/search.php?catalog=B1811
B1812	Phenazopyridine HCl	136-40-3	G03	L1021-12	249.7	DMSO	C11H11N5.HCl	C1=CC=C(C=C1)N=NC2=C(N=C(C=C2)N)N.Cl	>12.5mg/mL in DMSO	Hydrochloride	Membrane Transporter/Ion Channel	Sodium Channel	Local analgesic	http://www.apexbt.com/search.php?catalog=B1812
B1813	Phenindione	83-12-5	G04	L1021-12	222.24	DMSO	C15H10O2	C1=CC=C(C=C1)C2C(=O)C3=CC=CC=C3C2=O	>10.8mg/mL in DMSO	Free Base	Metabolism	Vitamin	Anticoagulant	http://www.apexbt.com/search.php?catalog=B1813
B1814	Pheniramine Maleate	132-20-7	G05	L1021-12	356.42	DMSO	C16H20N2.C4H4O4	CN(C)CCC(C1=CC=CC=C1)C2=CC=CC=N2.C(=CC(=O)O)C(=O)O	>14.6mg/mL in DMSO	Maleate	Neuroscience	Histamine Receptor	Histamine receptor antagonist	http://www.apexbt.com/search.php?catalog=B1814
B1816	Pilocarpine HCl	54-71-7	G06	L1021-12	244.72	DMSO	C11H16N2O2.HCl	Cl[H].O=C1OC([H])([H])[C@@](C([H])([H])C2=C([H])N=C([H])N2C([H])([H])[H])([H])[C@]1([H])C([H])([H])C([H])([H])[H]	>8.4mg/mL in DMSO		Neuroscience	AChR	Nonselective muscarinic acetylcholine receptor agonist	http://www.apexbt.com/search.php?catalog=B1816
B1817	Pimecrolimus	137071-32-0	G07	L1021-12	810.45	DMSO	C43H68ClNO11	CO[C@@H]1C[C@H](/C=C(C)/[C@@H](OC([C@]2([H])CCCCN2C(C([C@]3(O)O[C@H]([C@@H](OC)C[C@H](C/C(C)=C/4)C)[C@@H](OC)C[C@H]3C)=O)=O)=O)[C@H](C)[C@H](CC([C@@H]4CC)=O)O)CC[C@@H]1Cl	>32.1mg/mL in DMSO	Free Base	Immunology/Inflammation		inhibitor of inflammatory cytokines secretion, cell-selective	http://www.apexbt.com/search.php?catalog=B1817
B1818	Piperacillin Sodium	59703-84-3	G08	L1021-12	539.54	DMSO	C23H27N5O7S.Na	CCN1CCN(C(=O)C1=O)C(=O)NC(C2=CC=CC=C2)C(=O)NC3C4N(C3=O)C(C(S4)(C)C)C(=O)[O-].[Na+]	>18.6mg/mL in DMSO	Sodium	Microbiology & Virology	Anti-infection	Semisynthetic, broad-spectrum, ampicillin derived ureidopenicillin antibiotic	http://www.apexbt.com/search.php?catalog=B1818
B1819	Pramoxine HCl	637-58-1	G09	L1021-12	329.86	DMSO	C17H27NO3.HCl	CCCCOC1=CC=C(C=C1)OCCCN2CCOCC2.Cl	>15.6mg/mL in DMSO	Hydrochloride	Others	Others	Local anesthetic	http://www.apexbt.com/search.php?catalog=B1819
B1820	Primaquine Diphosphate	63-45-6	G10	L1021-12	455.34	DMSO	C15H21N3O.2H3O4P	CC(CCCN)NC1=C2C(=CC(=C1)OC)C=CC=N2.OP(=O)(O)O.OP(=O)(O)O	>18.9mg/mL in DMSO	Diphosphate	Microbiology & Virology	Antimalaria	antimalarial agent,blocks protein synthesis	http://www.apexbt.com/search.php?catalog=B1820
B1821	Proflavine Hemisulfate	1811-28-5	G11	L1021-12	258.25	DMSO	C13H11N3.1/2H2O4S	C1=CC(=CC2=NC3=C(C=CC(=C3)[NH3+])C=C21)N.C1=CC(=CC2=NC3=C(C=CC(=C3)[NH3+])C=C21)N.[O-]S(=O)(=O)[O-]	>10.8mg/mL in DMSO	Hemisulfate	Microbiology & Virology	Anti-infection	Slow-acting disinfectant with bacteriostatic action	http://www.apexbt.com/search.php?catalog=B1821
B1823	Quinacrine 2HCl	69-05-6	H01	L1021-12	472.88	DMSO	C23H30ClN3O.2HCl	CCN(CC)CCCC(C)NC1=C2C=C(C=CC2=NC3=C1C=CC(=C3)Cl)OC	≥23.65mg/mL in H20		Metabolism	Phospholipase		http://www.apexbt.com/search.php?catalog=B1823
B1825	Ribostamycin Sulfate	53797-35-6	H02	L1021-12	552.55	H2O	C17H34N4O10.H2O4S	C1C(C(C(C(C1N)OC2C(C(C(C(O2)CN)O)O)N)OC3C(C(C(O3)CO)O)O)O)N.OS(=O)(=O)O	>24.6mg/mL in DMSO		Microbiology & Virology	Anti-infection	aminoglycoside antibiotic	http://www.apexbt.com/search.php?catalog=B1825
B1827	Salicylanilide	87-17-2	H03	L1021-12	213.23	DMSO	C13H11NO2	C1=CC=C(C=C1)NC(=O)C2=CC=CC=C2O	>8.8mg/mL in DMSO	Free Base	Microbiology & Virology	Reverse Transcriptase, Integrase, Anti-infection	Antiviral,antibacterial,antifungal reagent	http://www.apexbt.com/search.php?catalog=B1827
B1829	Sasapyrine	552-94-3	H04	L1021-12	258.23	DMSO	C14H10O5	C1=CC=C(C(=C1)C(=O)OC2=CC=CC=C2C(=O)O)O	>11mg/mL in DMSO	Free Base	Immunology/Inflammation	Reactive Oxygen Species	Nonsteroidal oral anti-inflammatory agent	http://www.apexbt.com/search.php?catalog=B1829
B1830	Serotonin HCl	153-98-0	H05	L1021-12	212.68	DMSO	C10H12N2O.HCl	C1=CC2=C(C=C1O)C(=CN2)CCN.Cl	>8.2mg/mL in DMSO	Hydrochloride	Neuroscience	5-HT Receptor	Endogenous 5-HT receptor agonist	http://www.apexbt.com/search.php?catalog=B1830
B1831	Sertaconazole nitrate	99592-39-9	H06	L1021-12	500.78	DMSO	C20H15Cl3N2OS.HNO3	C1=CC2=C(C(=C1)Cl)SC=C2COC(CN3C=CN=C3)C4=C(C=C(C=C4)Cl)Cl.[N+](=O)(O)[O-]	>22.2mg/mL in DMSO	Nitrate	Microbiology & Virology	Anti-infection	Broad-spectrum antifungal	http://www.apexbt.com/search.php?catalog=B1831
B1834	Sodium ascorbate	134-03-2	H07	L1021-12	198.11	H2O	C6H7NaO6	O=C1C(O)=C([O-])[C@@H]([C@@H](O)CO)O1.[Na+]	Limited solubility	Sodium Salt	Metabolism	Vitamin	mineral salts of ascorbic acid	http://www.apexbt.com/search.php?catalog=B1834
B1835	Sodium butyrate	156-54-7	H08	L1021-12	110.09	H2O	C4H7NaO2	CCCC(=O)[O-].[Na+]	Limited solubility	Butyrate	DNA Damage/DNA Repair	HDAC	Histone deacetylase inhibitor	http://www.apexbt.com/search.php?catalog=B1835
B1837	Sodium Monofluorophosphate	10163-15-2	H09	L1021-12	143.95	H2O	FNa2O3P	[O-]P(=O)([O-])F.[Na+].[Na+]	Limited solubility	Free Base	Others	phosphatase	Pyruvate kinase/alkaline phosphatase inhibitor	http://www.apexbt.com/search.php?catalog=B1837
B1838	Sodium Nitrite	7632-00-0	H10	L1021-12	69	DMSO	HNO2.Na	N(=O)[O-].[Na+]	>3.8mg/mL in DMSO	Sodium Salt	Immunology/Inflammation	ROS	myeloperoxidase inhibitor	http://www.apexbt.com/search.php?catalog=B1838
B1839	Spiramycin	8025-81-8	H11	L1021-12	843.058	DMSO	C43H74N2O14	CC1CC=CC=CC(C(CC(C(C(C(CC(=O)O1)O)OC)OC2C(C(C(C(O2)C)OC3CC(C(C(O3)C)O)(C)O)N(C)C)O)CC=O)C)OC4CCC(C(O4)C)N(C)C	>31.3mg/mL in DMSO	Free Base	Microbiology & Virology	Anti-infection	16-membered ring macrolide (antibiotic)	http://www.apexbt.com/search.php?catalog=B1839
B1840	Sucralose	56038-13-2	A01	L1021-13	397.63	DMSO	C12H19Cl3O8	C(C1C(C(C(C(O1)OC2(C(C(C(O2)CCl)O)O)CCl)O)O)Cl)O	>15.8mg/mL in DMSO	Free Base	Others	Others	artificial sweetener and sugar substitute	http://www.apexbt.com/search.php?catalog=B1840
B1841	Sulfadoxin	2447-57-6	A02	L1021-13	310.334	DMSO	C12H14N4O4S	COC1=C(N=CN=C1OC)NS(=O)(=O)C2=CC=C(C=C2)N	≥100mg/mL (322.24 mM) in DMSO;< 0.1mg/mL (insoluble) in H2O		Microbiology & Virology	Anti-infection	synthetic analog of para-aminobenzoic acid (PABA)	http://www.apexbt.com/search.php?catalog=B1841
B1842	Sulfaguanidine	57-67-0	A03	L1021-13	214.24	DMSO	C7 H10N4O2S	C1=CC(=CC=C1N)S(=O)(=O)N=C(N)N	>9.6mg/mL in DMSO	Free Base	Microbiology & Virology	Anti-infection	sulfonamide antibiotic	http://www.apexbt.com/search.php?catalog=B1842
B1844	Sulfapyridine	144-83-2	A04	L1021-13	249.29	DMSO	C11H11N3O2S	C1=CC=NC(=C1)NS(=O)(=O)C2=CC=C(C=C2)N	>2.49mg/mL in DMSO		Microbiology & Virology	Antibiotic	short-acting sulfonamide antibiotic	http://www.apexbt.com/search.php?catalog=B1844
B1846	Taurine	107-35-7	A05	L1021-13	125.15	H2O	C2H7NO3S	C(CS(=O)(=O)O)N	Limited solubility	Free Base	Others	Others	Glycine receptor agonist	http://www.apexbt.com/search.php?catalog=B1846
B1849	Tenoxicam	59804-37-4	A06	L1021-13	337.378	DMSO	C13H11N3O4S2	CN1C(=C(C2=C(S1(=O)=O)C=CS2)O)C(=O)NC3=CC=CC=N3	>10.5mg/mL in DMSO	Free Base	Immunology/Inflammation		antiinflammatory agent	http://www.apexbt.com/search.php?catalog=B1849
B1850	Teriflunomide	108605-62-5	A07	L1021-13	270.21	DMSO	C12H9F3N2O2	CC(=C(C#N)C(=O)NC1=CC=C(C=C1)C(F)(F)F)O	>13.5mg/ml in DMSO	Free Base	Others	DHODH	Inhibitor of dihydroorotate dehydrogenase	http://www.apexbt.com/search.php?catalog=B1850
B1852	Thiamine HCl (Vitamin B1)	67-03-8	A08	L1021-13	337.27	H2O	C12 H17N4OS.HCl	CC1=C(SC=[N+]1CC2=CN=C(N=C2N)C)CCO.Cl.[Cl-]	Limited solubility	Hydrochloride	Metabolism	Vitamin	hydrochloride salt form of thiamine	http://www.apexbt.com/search.php?catalog=B1852
B1853	Thiamphenicol	15318-45-3	A09	L1021-13	356.22	DMSO	C12H15Cl2NO5S	CS(=O)(=O)C1=CC=C(C=C1)C(C(CO)NC(=O)C(Cl)Cl)O	>15.6mg/mL in DMSO	Free Base	Microbiology & Virology	Anti-infection	antimicrobial antibiotic	http://www.apexbt.com/search.php?catalog=B1853
B1854	Ticarcillin sodium	29457-07-6	A10	L1021-13	430.41	DMSO	C15H16N2O6S2.2Na	CC1(C(N2C(S1)C(C2=O)NC(=O)C(C3=CSC=C3)C(=O)[O-])C(=O)[O-])C.[Na+].[Na+]	>18.8mg/mL in DMSO		Microbiology & Virology	Anti-infection	semisynthetic antibiotic	http://www.apexbt.com/search.php?catalog=B1854
B1855	Tiratricol	51-24-1	A11	L1021-13	621.93	DMSO	C14H9I3O4	C1=CC(=C(C=C1OC2=C(C=C(C=C2I)CC(=O)O)I)I)O	>29.5mg/mL in DMSO	Free Base	Others	Others	thyroid hormone analogue	http://www.apexbt.com/search.php?catalog=B1855
B1856	Tobramycin	32986-56-4	B01	L1021-13	467.524	DMSO	C18H37N5O9	C1C(C(C(C(C1N)OC2C(C(C(C(O2)CO)O)N)O)O)OC3C(CC(C(O3)CN)O)N)N	>46.8mg/ml in H20	Free Base	Microbiology & Virology	Anti-infection	Aminoglycoside antibiotic	http://www.apexbt.com/search.php?catalog=B1856
B1857	Tolperisone HCl	3644-61-9	B02	L1021-13	281.82	DMSO	C16H23NO.HCl	CC1=CC=C(C=C1)C(=O)C(C)CN2CCCCC2.Cl	>10.6mg/mL in DMSO	Hydrochloride	Membrane Transporter/Ion Channel	Sodium Channel	Sodium channel inhibitor	http://www.apexbt.com/search.php?catalog=B1857
B1858	Tranexamic Acid	1197-18-8	B03	L1021-13	157.21	H2O	C8H15NO2	C1CC(CCC1CN)C(=O)O	Limited solubility	Free Base	Others	Others	competitive inhibitor of plasminogen activation	http://www.apexbt.com/search.php?catalog=B1858
B1859	Triamcinolone	124-94-7	B04	L1021-13	394.43	DMSO	C21H27FO6	CC12CC(C3(C(C1CC(C2(C(=O)CO)O)O)CCC4=CC(=O)C=CC43C)F)O	>12mg/mL in DMSO	Free Base	GPCR/G protein	Glucocorticoid Receptor	synthetic glucocorticoid agonist	http://www.apexbt.com/search.php?catalog=B1859
B1860	Triclabendazole	68786-66-3	B05	L1021-13	359.66	DMSO	C14 H9Cl3N2OS	CSC1=NC2=CC(=C(C=C2N1)Cl)OC3=C(C(=CC=C3)Cl)Cl	>15.7mg/mL in DMSO	Free Base	Cell Cycle/Checkpoint	Microtubule Associated	Microtubule associated inhibitor	http://www.apexbt.com/search.php?catalog=B1860
B1861	Trometamol	77-86-1	B06	L1021-13	121.14	H2O	C4H11NO3	C(C(CO)(CO)N)O	Soluble in DMSO > 10 mM	Free Base	Neuroscience	COX	proton acceptor used to treat acidemia	http://www.apexbt.com/search.php?catalog=B1861
B1862	Troxipide	30751-05-4	B07	L1021-13	294.35	DMSO	C15H22N2O4	COC1=CC(=CC(=C1OC)OC)C(=O)NC2CCCNC2	Soluble in DMSO > 10 mM	Free Base	Others	Others	Gastric cytoprotective agent	http://www.apexbt.com/search.php?catalog=B1862
B1863	Uracil	66-22-8	B08	L1021-13	112.09	DMSO	C4H4N2O2	C1=CNC(=O)NC1=O	>5.9mg/mL in DMSO	Free Base	Others	Others	antineoplastic agent	http://www.apexbt.com/search.php?catalog=B1863
B1864	Valganciclovir HCl	175865-59-5	B09	L1021-13	390.82	DMSO	C14H23ClN6O5	CC(C)C(C(=O)OCC(CO)OCN1C=NC2=C1NC(=NC2=O)N)N.Cl	>11.4mg/mL in DMSO	Hydrochloride	Microbiology & Virology	CMV	prodrug for ganciclovir	http://www.apexbt.com/search.php?catalog=B1864
B1865	Valnemulin HCl	133868-46-9	B10	L1021-13	601.28	DMSO	C31H52N2O5S.HCl	O[C@H]([C@](C)(C=C)C1)[C@H](C)[C@]2(CCC3=O)[C@@H]3[C@@]([C@@H]1OC(CSC(C)(C)CNC([C@@H](C(C)C)N)=O)=O)(C)[C@H](C)CC2.Cl	>25.7mg/mL in DMSO	Hydrochloride	Microbiology & Virology	Anti-infection	pleuromutilin antibiotic	http://www.apexbt.com/search.php?catalog=B1865
B1867	Verapamil HCl	152-11-4	B11	L1021-13	491.06	DMSO	C27H39ClN2O4	CC(C)C(CCCN(C)CCC1=CC(=C(C=C1)OC)OC)(C#N)C2=CC(=C(C=C2)OC)OC.Cl	>14.5mg/mL in DMSO	Hydrochloride	Membrane Transporter/Ion Channel	Calcium Channel	L-type calcium channel blocker	http://www.apexbt.com/search.php?catalog=B1867
B1868	Vitamin A Acetate	127-47-9	C01	L1021-13	328.49	DMSO	C22H32O2	CC1=C(C(CCC1)(C)C)C=CC(=CC=CC(=CCOC(=O)C)C)C	>16.8mg/mL in DMSO		Metabolism	Vitamin	Unsaturated nutritional hydrocarbons	http://www.apexbt.com/search.php?catalog=B1868
B1869	Retinyl (Vitamin A) Palmitate	79-81-2	C02	L1021-13	524.86	DMSO	C36H60O2	CCCCCCCCCCCCCCCC(=O)OCC=C(C)C=CC=C(C)C=CC1=C(CCCC1(C)C)C	>18.4mg/mL in DMSO	Free Base	Metabolism	Vitamin	ester of retinol (vitamin A) and palmitic acid	http://www.apexbt.com/search.php?catalog=B1869
B1870	Voglibose	83480-29-9	C03	L1021-13	267.28	DMSO	C10H21NO7	C1C(C(C(C(C1(CO)O)O)O)O)NC(CO)CO	Soluble in DMSO > 10 mM	Free Base	Others	Others	α-glucosidases inhibitor	http://www.apexbt.com/search.php?catalog=B1870
B1871	Zoxazolamine	61-80-3	C04	L1021-13	168.58	DMSO	C7H5ClN2O	C1=CC2=C(C=C1Cl)N=C(O2)N	>7.6mg/mL in DMSO	Free Base	Others	Others	uricosuric and muscle relaxant	http://www.apexbt.com/search.php?catalog=B1871
B1872	2-Thiouracil	141-90-2	C05	L1021-13	128.15	DMSO	C4H4N2OS	C1=CNC(=S)NC1=O	>5.3mg/mL in DMSO	Free Base	Others	Others	antihyperthyroid agent	http://www.apexbt.com/search.php?catalog=B1872
B1877	Adenosine	58-61-7	C06	L1021-13	267.24	DMSO	C10H13N5O4	C1=NC2=C(C(=N1)N)N=CN2C3C(C(C(O3)CO)O)O	Soluble in DMSO > 10 mM	Free Base	DNA Damage/DNA Repair	Nucleoside Antimetabolite/Analogue	nucleoside	http://www.apexbt.com/search.php?catalog=B1877
B1878	Adiphenine HCl	50-42-0	C07	L1021-13	347.88	DMSO	C20H25NO2.HCl	CCN(CC)CCOC(=O)C(C1=CC=CC=C1)C2=CC=CC=C2.Cl	Soluble in DMSO > 10 mM	Hydrochloride	Neuroscience	AChR	nicotinic receptor inhibitor	http://www.apexbt.com/search.php?catalog=B1878
B1880	Albendazole Oxide	54029-12-8	C08	L1021-13	281.33	DMSO	C12H15N3O3S	CCCS(=O)C1=CC2=C(C=C1)N=C(N2)NC(=O)OC	Soluble in DMSO > 10 mM	Free Base	Cell Cycle/Checkpoint	Microtubule Associated	Microtubule associated inhibitor	http://www.apexbt.com/search.php?catalog=B1880
B1881	Alibendol	26750-81-2	C09	L1021-13	251.28	DMSO	C13H17NO4	COC1=C(C(=CC(=C1)CC=C)C(=O)NCCO)O	>12.5mg/mL in DMSO	Free Base	Others	Others	antispasmodic,choleretic,cholekinetic	http://www.apexbt.com/search.php?catalog=B1881
B1882	Allylthiourea	109-57-9	C10	L1021-13	116.18	DMSO	C4H8N2S	C=CCNC(=S)N	>5.8mg/mL in DMSO	Free Base	Others	Others	Selective inhibitor of ammonia oxidation	http://www.apexbt.com/search.php?catalog=B1882
B1883	Amidopyrine	58-15-1	C11	L1021-13	231.29	DMSO	C13H17N3O	CC1=C(C(=O)N(N1C)C2=CC=CC=C2)N(C)C	>10.1mg/mL in DMSO	Free Base			analgesic，antipyretic	http://www.apexbt.com/search.php?catalog=B1883
B1884	Amiloride HCl	2016-88-8	D01	L1021-13	266.09	DMSO	C6H8ClN7O.HCl	C1(=C(N=C(C(=N1)Cl)N)N)C(=O)N=C(N)N.Cl	>13.3mg/ml in DMSO		Membrane Transporter/Ion Channel	Sodium Channel, Calcium Channel	epithelial sodium channel (ENaC) inhibitor, selective	http://www.apexbt.com/search.php?catalog=B1884
B1885	Amphotericin B	1397-89-3	D02	L1021-13	924.08	DMSO	C47H73NO17	CC1C=CC=CC=CC=CC=CC=CC=CC(CC2C(C(CC(O2)(CC(CC(C(CCC(CC(CC(=O)OC(C(C1O)C)C)O)O)O)O)O)O)O)C(=O)O)OC3C(C(C(C(O3)C)O)N)O	>46.2mg/mL in DMSO	Free Base	Microbiology & Virology	Antibiotic	amphipathic polyene antibiotic	http://www.apexbt.com/search.php?catalog=B1885
B1886	Antipyrine	60-80-0	D03	L1021-13	188.23	DMSO	C11H12N2O	CC1=CC(=O)N(N1C)C2=CC=CC=C2	>5.5mg/mL in DMSO	Free Base	Others	Others	analgesic and antipyretic agent	http://www.apexbt.com/search.php?catalog=B1886
B1887	Articaine HCl	23964-57-0	D04	L1021-13	320.84	DMSO	C13H20N2O3S.HCl	CCCNC(C)C(=O)NC1=C(SC=C1C)C(=O)OC.Cl	>13.4mg/mL in DMSO	Hydrochloride	Others	Others	dental local anesthetic	http://www.apexbt.com/search.php?catalog=B1887
B1888	Aspartame	22839-47-0	D05	L1021-13	294.3	DMSO	C14H18N2O5	COC(=O)C(CC1=CC=CC=C1)NC(=O)C(CC(=O)O)N	>11.8mg/mL in DMSO	Free Base	Others	Others	non-saccharide sweetener	http://www.apexbt.com/search.php?catalog=B1888
B1889	Buflomedil HCl	35543-24-9	D06	L1021-13	343.85	DMSO	C17H25NO4.HCl	COC1=CC(=C(C(=C1)OC)C(=O)CCCN2CCCC2)OC.Cl	>14.7mg/mL in DMSO	Hydrochloride	GPCR/G protein	Adrenergic Receptor	vasodilator	http://www.apexbt.com/search.php?catalog=B1889
B1891	Azacyclonol	115-46-8	D07	L1021-13	267.37	DMSO	C18H21NO	C1CNCCC1C(C2=CC=CC=C2)(C3=CC=CC=C3)O	>13.2mg/mL in DMSO	Free Base	Neuroscience	5-HT Receptor	tranquilizer，antipsychotic	http://www.apexbt.com/search.php?catalog=B1891
B1892	Azathioprine	446-86-6	D08	L1021-13	277.26	DMSO	C9H7N7O2S	CN1C=NC(=C1SC2=NC=NC3=C2NC=N3)[N+](=O)[O-]	>55.6mg/mL in DMSO	Free Base	DNA Damage/DNA Repair	DNA Synthesis	purine synthesis and GTP-binding protein Rac1 activation inhibitor	http://www.apexbt.com/search.php?catalog=B1892
B1893	Azlocillin sodium salt	37091-65-9	D09	L1021-13	484.48	DMSO	C20H23N5O6S.Na	CC1(C(N2C(S1)C(C2=O)NC(=O)C(C3=CC=CC=C3)NC(=O)N4CCNC4=O)C(=O)[O-])C.[Na+]	>15.5mg/mL in DMSO	Sodium Salt	Microbiology & Virology	Anti-infection	semisynthetic penicillin and β-lactam antibiotic	http://www.apexbt.com/search.php?catalog=B1893
B1895	Besifloxacin HCl	405165-61-9	D10	L1021-13	430.3	H2O	C19H22Cl2FN3O3	C1CCN(CC(C1)N)C2=C(C=C3C(=C2Cl)N(C=C(C3=O)C(=O)O)C4CC4)F.Cl	≥4.3mg/mL in H2O with ultrasonic and warming, <4.3mg/mL in DMSO		Microbiology & Virology	Antibiotic	fourth-generation fluoroquinolone antibiotic	http://www.apexbt.com/search.php?catalog=B1895
B1896	Betamethasone	378-44-9	D11	L1021-13	392.46	DMSO	C22H29FO5	CC1CC2C3CCC4=CC(=O)C=CC4(C3(C(CC2(C1(C(=O)CO)O)C)O)F)C	>19.6mg/mL in DMSO	Free Base	GPCR/G protein	Glucocorticoid Receptor	Glucocorticoid receptor agonist	http://www.apexbt.com/search.php?catalog=B1896
B1897	Bifonazole	60628-96-8	E01	L1021-13	310.39	DMSO	C22H18N2	C1=CC=C(C=C1)C2=CC=C(C=C2)C(C3=CC=CC=C3)N4C=CN=C4	>11mg/mL in DMSO	Free Base	Microbiology & Virology	Anti-infection	imidazole antifungal drug	http://www.apexbt.com/search.php?catalog=B1897
B1898	Bisacodyl	603-50-9	E02	L1021-13	361.39	DMSO	C22H19NO4	CC(=O)OC1=CC=C(C=C1)C(C2=CC=C(C=C2)OC(=O)C)C3=CC=CC=N3	>15.3mg/mL in DMSO	Free Base	Others	Others	stimulant laxative drug	http://www.apexbt.com/search.php?catalog=B1898
B1899	Bromhexine HCl	611-75-6	E03	L1021-13	412.59	DMSO	C14H20Br2N2.HCl	CN(CC1=CC(=CC(=C1N)Br)Br)C2CCCCC2.Cl	Soluble in DMSO > 10 mM	Hydrochloride	Others	Others	bronchial mucolytic agent	http://www.apexbt.com/search.php?catalog=B1899
B1900	Budesonide	51333-22-3	E04	L1021-13	430.53	DMSO	C25H34O6	O=C(C([H])([H])O[H])[C@@]12OC(C([H])([H])C([H])([H])C([H])([H])[H])([H])O[C@]1([H])C([H])([H])[C@]([C@@](C([H])([H])C3([H])[H])([H])[C@@]4([H])[C@@](C([H])([H])[H])(C([H])=C5[H])C3=C([H])C5=O)([H])[C@]2(C([H])([H])[H])C([H])([H])[C@]4([H])O[H]	>20.2mg/mL in DMSO	Free Base	GPCR/G protein	Glucocorticoid Receptor	Anti-inflammatory corticosteroid	http://www.apexbt.com/search.php?catalog=B1900
B1901	Butenafine HCl	101827-46-7	E05	L1021-13	353.93	DMSO	C23H28ClN	CC(C)(C)C1=CC=C(C=C1)CN(C)CC2=CC=CC3=CC=CC=C32.Cl	>17.6mg/mL in DMSO	Hydrochloride	Microbiology & Virology	Antibiotic	synthetic benzylamine antifungal	http://www.apexbt.com/search.php?catalog=B1901
B1902	Butoconazole nitrate	64872-77-1	E06	L1021-13	474.79	DMSO	C19H17Cl3N2S.HNO3	C1=CC(=C(C(=C1)Cl)SC(CCC2=CC=C(C=C2)Cl)CN3C=CN=C3)Cl.[N+](=O)(O)[O-]	>24.7mg/mL in DMSO	Nitrate	Microbiology & Virology	Anti-infection	Antifungal agent	http://www.apexbt.com/search.php?catalog=B1902
B1903	Carbazochrome sodium sulfonate (AC-17)	51460-26-5	E07	L1021-13	322.27	DMSO	C10H11N4NaO5S	CN1C(CC2=CC(=NNC(=O)N)C(=O)C=C21)S(=O)(=O)[O-].[Na+]	>17mg/mL in DMSO	Sodium	Others	Others	antihemorrhagic agent	http://www.apexbt.com/search.php?catalog=B1903
B1904	Carbidopa	28860-95-9	E08	L1021-13	226.23	DMSO	C10H14N2O4	CC(CC1=CC(=C(C=C1)O)O)(C(=O)O)NN	>6.9mg/mL in DMSO with gentle warming		Metabolism	Decarboxylase	Decarboxylase inhibitor	http://www.apexbt.com/search.php?catalog=B1904
B1905	Carbimazole	22232-54-8	E09	L1021-13	186.23	DMSO	C7H10N2O2S	CCOC(=O)N1C=CN(C1=S)C	>9.3mg/mL in DMSO	Free Base	Others	Others	imidazole antithyroid agent	http://www.apexbt.com/search.php?catalog=B1905
B1906	Cefoselis Sulfate	122841-12-7	E10	L1021-13	620.64	DMSO	C19H24N8O10S3	CON=C(C1=CSC(=N1)N)C(=O)NC2C3N(C2=O)C(=C(CS3)CN4C=CC(=N)N4CCO)C(=O)O.OS(=O)(=O)O	>62.1mg/mL in DMSO with gentle warming		Microbiology & Virology	Antibiotic	beta-lactam antibiotic	http://www.apexbt.com/search.php?catalog=B1906
B1907	Ceftiofur HCl	103980-44-5	E11	L1021-13	560.02	DMSO	C19H17N5O7S3.HCl	CON=C(C1=CSC(=N1)N)C(=O)NC2C3N(C2=O)C(=C(CS3)CSC(=O)C4=CC=CO4)C(=O)O.Cl	>21.8mg/mL in DMSO	Hydrochloride	Microbiology & Virology	Anti-infection	cephalosporin antibiotic	http://www.apexbt.com/search.php?catalog=B1907
B1908	Chenodeoxycholic Acid	474-25-9	F01	L1021-13	392.57	DMSO	C24H40O4	CC(CCC(=O)O)C1CCC2C1(CCC3C2C(CC4C3(CCC(C4)O)C)O)C	>13.1mg/mL in DMSO	Free Base	Others	FXR	nuclear receptors(FXR) activator	http://www.apexbt.com/search.php?catalog=B1908
B1909	Chlormezanone	80-77-3	F02	L1021-13	273.74	DMSO	C11H12ClNO3S	CN1C(S(=O)(=O)CCC1=O)C2=CC=C(C=C2)Cl	>7.9mg/mL in DMSO	Free Base	Others	Others	Anxiolytic and skeletal muscle relaxant	http://www.apexbt.com/search.php?catalog=B1909
B1910	Chloroxine	773-76-2	F03	L1021-13	214.05	DMSO	C9H5Cl2NO	C1=CC2=C(C(=C(C=C2Cl)Cl)O)N=C1	>9.7mg/mL in DMSO	Free Base	Microbiology & Virology	Anti-infection	synthetic antibacterial compound	http://www.apexbt.com/search.php?catalog=B1910
B1911	Cinepazide maleate	26328-04-1	F04	L1021-13	533.57	DMSO	C22H31N3O5.C4H4O4	COC1=CC(=CC(=C1OC)OC)C=CC(=O)N2CCN(CC2)CC(=O)N3CCCC3.C(=CC(=O)O)C(=O)O	>16.9mg/mL in DMSO	Maleate	Membrane Transporter/Ion Channel	Calcium Channel	Calcium channel inhibitor	http://www.apexbt.com/search.php?catalog=B1911
B1913	Clindamycin HCl	21462-39-5	F05	L1021-13	461.44	DMSO	C18H33ClN2O5S.HCl	CCCC1CC(N(C1)C)C(=O)NC(C2C(C(C(C(O2)SC)O)O)O)C(C)Cl.Cl	>15.4mg/mL in DMSO	Hydrochloride	Microbiology & Virology	Anti-infection	Lincosamide antibiotic	http://www.apexbt.com/search.php?catalog=B1913
B1915	Clobetasol propionate	25122-46-7	F06	L1021-13	466.97	DMSO	C25H32ClFO5	CCC(=O)OC1(C(CC2C1(CC(C3(C2CCC4=CC(=O)C=CC43C)F)O)C)C)C(=O)CCl	>20.1mg/mL in DMSO	Propionate	GPCR/G protein	Glucocorticoid Receptor	Glucocorticoid receptor agonist	http://www.apexbt.com/search.php?catalog=B1915
B1917	Clorsulon	60200-06-8	F07	L1021-13	380.66	DMSO	C8H8Cl3N3O4S2	C1=C(C(=CC(=C1N)S(=O)(=O)N)S(=O)(=O)N)C(=C(Cl)Cl)Cl	>17.1mg/mL in DMSO	Free Base	Microbiology & Virology	Anti-infection	Anthelmintic agent	http://www.apexbt.com/search.php?catalog=B1917
B1918	Cloxacillin Sodium	7081-44-9	F08	L1021-13	475.88	DMSO	C19H19ClN3NaO6S	CC1=C(C(=NO1)C2=CC=CC=C2Cl)C(=O)NC3C4N(C3=O)C(C(S4)(C)C)C(=O)[O-].O.[Na+]	>14.9mg/mL in DMSO	Sodium Salt	Microbiology & Virology	Anti-infection	semisynthetic beta-lactamase resistant penicillin antibiotic	http://www.apexbt.com/search.php?catalog=B1918
B1919	Cortisone acetate	1950-4-4	F09	L1021-13	402.48	DMSO	C23H30O6	CC(=O)OCC(=O)C1(CCC2C1(CC(=O)C3C2CCC4=CC(=O)CCC34C)C)O	Soluble in DMSO > 10 mM	Free Base	GPCR/G protein	Glucocorticoid Receptor	Glucocorticoid receptor agonist	http://www.apexbt.com/search.php?catalog=B1919
B1920	Crystal Violet	548-62-9	F10	L1021-13	407.98	DMSO	C25H30ClN3	CN(C)C1=CC=C(C=C1)C(=C2C=CC(=[N+](C)C)C=C2)C3=CC=C(C=C3)N(C)C.[Cl-]	>19.7mg/mL in DMSO	chloride	Others	Others	triarylmethane dye	http://www.apexbt.com/search.php?catalog=B1920
B1921	Cyclamic acid	100-88-9	F11	L1021-13	179.24	DMSO	C17H15F2IN4O4	C1CCC(CC1)NS(=O)(=O)O	>5.9mg/mL in DMSO	Free Base	Others	Others	artificial sweetening agent	http://www.apexbt.com/search.php?catalog=B1921
B1922	Cyclosporin A	59865-13-3	G01	L1021-13	1202.61	DMSO	C62H111N11O12	CCC1C(=O)N(CC(=O)N(C(C(=O)NC(C(=O)N(C(C(=O)NC(C(=O)NC(C(=O)N(C(C(=O)N(C(C(=O)N(C(C(=O)N(C(C(=O)N1)C(C(C)CC=CC)O)C)C(C)C)C)CC(C)C)C)CC(C)C)C)C)C)CC(C)C)C)C(C)C)CC(C)C)C)C	>60.2mg/mL in DMSO	Free Base	Immunology/Inflammation		Immunosuppressive agent	http://www.apexbt.com/search.php?catalog=B1922
B1923	Cytidine	65-46-3	G02	L1021-13	243.22	DMSO	C9H13N3O5	C1=CN(C(=O)N=C1N)C2C(C(C(O2)CO)O)O	>11.9mg/mL in DMSO	Free Base	DNA Damage/DNA Repair	Nucleoside Antimetabolite/Analogue	pyrimidine nucleoside	http://www.apexbt.com/search.php?catalog=B1923
B1924	Deflazacort	14484-47-0	G03	L1021-13	441.52	DMSO	C25H31NO6	O=C(C([H])([H])OC(C([H])([H])[H])=O)[C@@]12N=C(C([H])([H])[H])O[C@]1([H])C([H])([H])[C@]([C@@](C([H])([H])C3([H])[H])([H])[C@@]4([H])[C@@](C([H])([H])[H])(C([H])=C5[H])C3=C([H])C5=O)([H])[C@]2(C([H])([H])[H])C([H])([H])[C@]4([H])O[H]	>18.8mg/mL in DMSO	Free Base	GPCR/G protein	Glucocorticoid Receptor	anti-inflammatory and immunosuppressant	http://www.apexbt.com/search.php?catalog=B1924
B1925	Deoxyarbutin	53936-56-4	G04	L1021-13	194.23	DMSO	C11H14O3	C1CCOC(C1)OC2=CC=C(C=C2)O	>8.1mg/mL in DMSO	Free Base	Proteases	Tyrosinase	Tyrosinase inhibitor	http://www.apexbt.com/search.php?catalog=B1925
B1926	Dexamethasone acetate	1177-87-3	G05	L1021-13	434.5	DMSO	C24H31FO6	CC1CC2C3CCC4=CC(=O)C=CC4(C3(C(CC2(C1(C(=O)COC(=O)C)O)C)O)F)C	>13.4mg/mL in DMSO	Free Base	GPCR/G protein	Glucocorticoid Receptor	IL Receptor modulator	http://www.apexbt.com/search.php?catalog=B1926
B1927	Diclazuril	101831-37-2	G06	L1021-13	407.64	DMSO	C17H9Cl3N4O2	C1=CC(=CC=C1C(C#N)C2=C(C=C(C=C2Cl)N3C(=O)NC(=O)C=N3)Cl)Cl	>19.4mg/mL in DMSO	Free Base	Microbiology & Virology	Anti-infection	anti-coccidial drug	http://www.apexbt.com/search.php?catalog=B1927
B1928	Diclofenac Diethylamine	78213-16-8	G07	L1021-13	369.29	DMSO	C14H11Cl2NO2.C4H11N	CCNCC.C1=CC=C(C(=C1)CC(=O)O)NC2=C(C=CC=C2Cl)Cl	>17.1mg/mL in DMSO	Diethylamine	Neuroscience	COX	non-selective COX inhibitor	http://www.apexbt.com/search.php?catalog=B1928
B1929	Diclofenac Potassium	15307-81-0	G08	L1021-13	334.24	DMSO	C14H10Cl2KNO2	C1=CC=C(C(=C1)CC(=O)[O-])NC2=C(C=CC=C2Cl)Cl.[K+]	>15mg/mL in DMSO	Potassium	Immunology/Inflammation		nonsteroidal anti-inflammatory drug	http://www.apexbt.com/search.php?catalog=B1929
B1931	Dimethyl Fumarate	624-49-7	G09	L1021-13	144.13	DMSO	C6H8O4	COC(=O)C=CC(=O)OC	>7.1mg/mL in DMSO	Fumarate	Immunology/Inflammation	KEAP1-Nrf2	nuclear factor (erythroid-derived)-like 2 (Nrf2) pathway activator	http://www.apexbt.com/search.php?catalog=B1931
B1932	Diphenhydramine HCl	147-24-0	G10	L1021-13	291.82	DMSO	C17H21NO.HCl	CN(C)CCOC(C1=CC=CC=C1)C2=CC=CC=C2.Cl	>12.2mg/mL in DMSO	Hydrochloride	Neuroscience	Histamine Receptor	H1 receptor antagonist	http://www.apexbt.com/search.php?catalog=B1932
B1933	Dipyridamole	58-32-2	G11	L1021-13	504.63	DMSO	C24H40N8O4	C1CCN(CC1)C2=NC(=NC3=C2N=C(N=C3N4CCCCC4)N(CCO)CCO)N(CCO)CCO	>15.6mg/mL in DMSO	Free Base	Metabolism	PDE	PDE inhibitor	http://www.apexbt.com/search.php?catalog=B1933
B1934	DL-Carnitine HCl	461-05-2	H01	L1021-13	197.66	DMSO	C7H15NO3.HCl	C[N+](C)(C)CC(CC(=O)O)O.[Cl-]	Soluble in DMSO > 10 mM	Hydrochloride	Others	Others	quaternary ammonium compound	http://www.apexbt.com/search.php?catalog=B1934
B1935	Dronedarone HCl	141625-93-6	H02	L1021-13	593.22	DMSO	C31H45ClN2O5S	CCCCC1=C(C2=C(O1)C=CC(=C2)NS(=O)(=O)C)C(=O)C3=CC=C(C=C3)OCCCN(CCCC)CCCC.Cl	>28.3mg/mL in DMSO	Hydrochloride	Membrane Transporter/Ion Channel	Potassium Channel	Antiarrhythmic drugs	http://www.apexbt.com/search.php?catalog=B1935
B1936	Dyclonine HCl	536-43-6	H03	L1021-13	325.87	EtOH	C18H27NO2.HCl	CCCCOC1=CC=C(C=C1)C(=O)CCN2CCCCC2.Cl	Soluble in DMSO > 10 mM	Hydrochloride	Membrane Transporter/Ion Channel	Sodium Channel	local anesthetic	http://www.apexbt.com/search.php?catalog=B1936
B1937	Econazole nitrate	24169-02-6	H04	L1021-13	444.7	DMSO	C18H15Cl3N2O.HNO3	C1=CC(=CC=C1COC(CN2C=CN=C2)C3=C(C=C(C=C3)Cl)Cl)Cl.[N+](=O)(O)[O-]	>20.4mg/mL in DMSO	Nitrate	Membrane Transporter/Ion Channel	Anti-infection,Calcium Channel	Calcium channel inhibitor	http://www.apexbt.com/search.php?catalog=B1937
B1938	Erdosteine	84611-23-4	H05	L1021-13	249.31	DMSO	C8H11NO4S2	C1CSC(=O)C1NC(=O)CSCC(=O)O	>10.6mg/mL in DMSO	Free Base	Others	Others	mucolytic	http://www.apexbt.com/search.php?catalog=B1938
B1939	Erythromycin	114-07-8	H06	L1021-13	733.93	DMSO	C37H67NO13	CCC1C(C(C(C(=O)C(CC(C(C(C(C(C(=O)O1)C)OC2CC(C(C(O2)C)O)(C)OC)C)OC3C(C(CC(O3)C)N(C)C)O)(C)O)C)C)O)(C)O	>29.5mg/mL in DMSO	Free Base	Microbiology & Virology	Antibiotic	macrolide antibiotic	http://www.apexbt.com/search.php?catalog=B1939
B1940	Erythromycin Ethylsuccinate	1264-62-6	H07	L1021-13	862.05	DMSO	C43H75NO16&nbsp;	CCC1C(C(C(C(=O)C(CC(C(C(C(C(C(=O)O1)C)OC2CC(C(C(O2)C)O)(C)OC)C)OC3C(C(CC(O3)C)N(C)C)OC(=O)CCC(=O)OCC)(C)O)C)C)O)(C)O	>30.4mg/mL in DMSO	Free Base	Microbiology & Virology	Anti-infection	Macrolide antibiotic	http://www.apexbt.com/search.php?catalog=B1940
B1941	Estradiol Benzoate	50-50-0	H08	L1021-13	376.49	DMSO	C25H28O3	CC12CCC3C(C1CCC2O)CCC4=C3C=CC(=C4)OC(=O)C5=CC=CC=C5	>12.2mg/mL in DMSO	Free Base	Endocrinology and Hormones	Estrogen/progestogen Receptor	Estrogen/progestogen receptor agonist	http://www.apexbt.com/search.php?catalog=B1941
B1942	Famciclovir	104227-87-4	H09	L1021-13	321.33	DMSO	C14H19N5O4	CC(=O)OCC(CCN1C=NC2=CN=C(N=C21)N)COC(=O)C	>8.8mg/mL in DMSO	Free Base	Microbiology & Virology	HSV	Anti-herpesvirus oral prodrug of penciclovir	http://www.apexbt.com/search.php?catalog=B1942
B1943	Fenofibrate	49562-28-9	H10	L1021-13	360.83	DMSO	C20H21ClO4	CC(C)OC(=O)C(C)(C)OC1=CC=C(C=C1)C(=O)C2=CC=C(C=C2)Cl	>12.8mg/mL in DMSO	Free Base	Metabolism	PPAR	PPARα agonist	http://www.apexbt.com/search.php?catalog=B1943
B1944	Fenoprofen Calcium	34597-40-5	H11	L1021-13	522.6	DMSO	C30H26CaO6	CC(C1=CC(=CC=C1)OC2=CC=CC=C2)C(=O)[O-].CC(C1=CC(=CC=C1)OC2=CC=CC=C2)C(=O)[O-].[Ca+2]	>14.7mg/mL in DMSO	Free Base	Immunology/Inflammation		nonsteroidal, anti-inflammatory antiarthritic agent	http://www.apexbt.com/search.php?catalog=B1944
B1945	Fenoprofen calcium hydrate	71720-56-4	A01	L1021-14	558.63	DMSO	C30 H30 CaO8	CC(C([O-])=O)C1=CC(OC2=CC=CC=C2)=CC=C1.CC(C([O-])=O)C3=CC(OC4=CC=CC=C4)=CC=C3.[Ca+2].O.O	>11.5mg/mL in DMSO	Free Base	Immunology/Inflammation		nonsteroidal, anti-inflammatory antiarthritic agent	http://www.apexbt.com/search.php?catalog=B1945
B1946	Foscarnet Sodium	63585-09-1	A02	L1021-14	191.95	H2O	CNa3O5P	C(=O)([O-])P(=O)([O-])[O-].[Na+].[Na+].[Na+]	≥24.9mg/mL in H2O, <1.92mg/mL in DMSO		Microbiology & Virology	Reverse Transcriptase	Reverse transcriptase inhibitor	http://www.apexbt.com/search.php?catalog=B1946
B1947	Gemfibrozil	25812-30-0	A03	L1021-14	250.33	DMSO	C15H22O3	CC1=CC(=C(C=C1)C)OCCCC(C)(C)C(=O)O	>10.2mg/mL in DMSO	Free Base	Metabolism	PPAR	PPARα activator	http://www.apexbt.com/search.php?catalog=B1947
B1949	Guanidine HCl	1950-1-1	A04	L1021-14	95.53	H2O	CH6ClN3	C(=N)(N)N.Cl	Soluble in DMSO > 10 mM	Hydrochloride	Others	Others	Protein denaturant	http://www.apexbt.com/search.php?catalog=B1949
B1950	Hydrochlorothiazide	58-93-5	A05	L1021-14	297.74	DMSO	C7H8ClN3O4S2	C1NC2=CC(=C(C=C2S(=O)(=O)N1)S(=O)(=O)N)Cl	>10.7mg/mL in DMSO	Free Base	Others	Others	diuretic drug of the thiazide class	http://www.apexbt.com/search.php?catalog=B1950
B1951	Hydrocortisone	50-23-7	A06	L1021-14	362.46	DMSO	C21H30O5	CC12CCC(=O)C=C1CCC3C2C(CC4(C3CCC4(C(=O)CO)O)C)O	>13.3mg/mL in DMSO	Free Base	GPCR/G protein	Glucocorticoid Receptor	steroid hormone or glucocorticoid	http://www.apexbt.com/search.php?catalog=B1951
B1953	Indapamide	26807-65-8	A07	L1021-14	365.83	DMSO	C16H16ClN3O3S	CC1CC2=CC=CC=C2N1NC(=O)C3=CC(=C(C=C3)Cl)S(=O)(=O)N	>13mg/mL in DMSO	Free Base	Membrane Transporter/Ion Channel	Potassium Channel	thiazide-like diuretic drug	http://www.apexbt.com/search.php?catalog=B1953
B1954	Inulin	9005-80-5	A08	L1021-14	N/A	H2O	C6nH10n+2O5n+1		104mg/mL in H2O;10mg/mL in DMSO;Insoluble in Ethanol		Others	Others	starchy substance	http://www.apexbt.com/search.php?catalog=B1954
B1956	Isoconazole nitrate	24168-96-5	A09	L1021-14	479.14	DMSO	C18H14Cl4N2O.HNO3	C1=CC(=C(C(=C1)Cl)COC(CN2C=CN=C2)C3=C(C=C(C=C3)Cl)Cl)Cl.[N+](=O)(O)[O-]	>15.1mg/mL in DMSO	Nitrate	Microbiology & Virology	Anti-infection	azole antifungal reagent	http://www.apexbt.com/search.php?catalog=B1956
B1957	Isoniazid	54-85-3	A10	L1021-14	137.14	DMSO	C6H7N3O	C1=CN=CC=C1C(=O)NN	>6.3mg/mL in DMSO	Free Base	Metabolism	Fatty Acid Synthase	antibiotic used for the treatment of tuberculosis	http://www.apexbt.com/search.php?catalog=B1957
B1959	Levofloxacin	100986-85-4	A11	L1021-14	361.37	DMSO	C18H20FN3O4	FC1=C(C2=C(C3=C1[H])N(C([H])=C(C(O[H])=O)C3=O)[C@](C([H])([H])[H])([H])C([H])([H])O2)N4C([H])([H])C([H])([H])N(C([H])([H])[H])C([H])([H])C4([H])[H]	>11.4mg/mL in DMSO	Free Base	Microbiology & Virology	Antibiotic	synthetic fluoroquinolone antibiotic	http://www.apexbt.com/search.php?catalog=B1959
B1960	Levonorgestrel	797-63-7	B01	L1021-14	312.45	DMSO	C21H28O2	CCC12CCC3C(C1CCC2(C#C)O)CCC4=CC(=O)CCC34	>13.8mg/mL in DMSO	Free Base	Endocrinology and Hormones	Estrogen/progestogen Receptor	Estrogen/progestogen receptor agonist	http://www.apexbt.com/search.php?catalog=B1960
B1961	Levosimendan	141505-33-1	B02	L1021-14	280.28	DMSO	C14H12N6O	CC1CC(=O)NN=C1C2=CC=C(C=C2)NN=C(C#N)C#N	>9.8mg/mL in DMSO	Free Base	Membrane Transporter/Ion Channel	Calcium Channel	calcium sensitiser	http://www.apexbt.com/search.php?catalog=B1961
B1963	Lomustine	13010-47-4	B03	L1021-14	233.7	DMSO	C9H16ClN3O2	C1CCC(CC1)NC(=O)N(CCCl)N=O	>11.7mg/mL in DMSO	Free Base	DNA Damage/DNA Repair	DNA Alkylating	Antineoplastic drug	http://www.apexbt.com/search.php?catalog=B1963
B1964	Lonidamine	50264-69-2	B04	L1021-14	321.16	DMSO	C15H10Cl2N2O2	C1=CC=C2C(=C1)C(=NN2CC3=C(C=C(C=C3)Cl)Cl)C(=O)O	>11.1mg/mL in DMSO	Free Base	Others	Others	hexokinase inactivator	http://www.apexbt.com/search.php?catalog=B1964
B1965	Meglumine	6284-40-8	B05	L1021-14	195.21	DMSO	C7H17NO5	CNCC(C(C(C(CO)O)O)O)O	>5.8mg/mL in DMSO	Free Base	Others	Others	amino sugar	http://www.apexbt.com/search.php?catalog=B1965
B1966	Menadione	58-27-5	B06	L1021-14	172.18	DMSO	C11H8O2	CC1=CC(=O)C2=CC=CC=C2C1=O	>5.2mg/mL in DMSO	Free Base	Others	DNA/RNA Synthesis,phosphatase	precursor to vitamin K2	http://www.apexbt.com/search.php?catalog=B1966
B1967	Mepivacaine HCl	1722-62-9	B07	L1021-14	282.81	H2O	C15H22N2O.HCl	CC1=C(C(=CC=C1)C)NC(=O)C2CCCCN2C.Cl	Limited solubility	Hydrochloride	Membrane Transporter/Ion Channel	Sodium Channel	local anesthetic	http://www.apexbt.com/search.php?catalog=B1967
B1968	Mequinol	150-76-5	B08	L1021-14	124.14	DMSO	C7H8O2	COC1=CC=C(C=C1)O	>6.2mg/mL in DMSO	Free Base	Others	Others	depigmentation agent	http://www.apexbt.com/search.php?catalog=B1968
B1969	Mesalamine	89-57-6	B09	L1021-14	153.14	DMSO	C7H7NO3	C1=CC(=C(C=C1N)C(=O)O)O	>7.7mg/mL in DMSO	Free Base	Immunology/Inflammation	PGE synthase	IKK inhibitor	http://www.apexbt.com/search.php?catalog=B1969
B1970	Metformin HCl	1115-70-4	B10	L1021-14	165.62	DMSO	C4H12ClN5	CN(C)C(=N)N=C(N)N.Cl	>8.3mg/mL in DMSO	Hydrochloride	Others	Others	Anti-diabetic drug	http://www.apexbt.com/search.php?catalog=B1970
B1971	Methacycline HCl	3963-95-9	B11	L1021-14	478.88	DMSO	C22H22N2O8.HCl	CN(C)C1C2C(C3C(=C)C4=C(C(=CC=C4)O)C(=C3C(=O)C2(C(=C(C1=O)C(=O)N)O)O)O)O.Cl	>51.73mg/mL in DMSO		Microbiology & Virology	Anti-infection	tetracycline antibiotic	http://www.apexbt.com/search.php?catalog=B1971
B1972	Methenamine	100-97-0	C01	L1021-14	140.19	DMSO	C6H12N4	[H]C1([H])N(C2([H])[H])C([H])([H])N3C([H])([H])N2C([H])([H])N1C3([H])[H]	>2.8mg/mL in DMSO	Free Base	Microbiology & Virology	Anti-infection	antibiotic	http://www.apexbt.com/search.php?catalog=B1972
B1974	Methylthiouracil	1956-4-2	C02	L1021-14	142.18	DMSO	C5H6N2OS	CC1=CC(=O)NC(=S)N1	>6.7mg/mL in DMSO	Free Base	Others	Others	antithyroid preparation	http://www.apexbt.com/search.php?catalog=B1974
B1975	Metolazone	17560-51-9	C03	L1021-14	365.83	DMSO	C16H16ClN3O3S	ClC1=C(C=C2C(NC(C)N(C3=CC=CC=C3C)C2=O)=C1)S(=O)(N)=O	>108.2mg/mL in DMSO		Others	Others	thiazide-like diuretic	http://www.apexbt.com/search.php?catalog=B1975
B1976	Metronidazole	443-48-1	C04	L1021-14	171.15	DMSO	C6H9N3O3	CC1=NC=C(N1CCO)[N+](=O)[O-]	>8.6mg/mL in DMSO	Free Base	DNA Damage/DNA Repair	DNA/RNA Synthesis	nitroimidazole antibiotic	http://www.apexbt.com/search.php?catalog=B1976
B1977	Miconazole	22916-47-8	C05	L1021-14	416.13	DMSO	C18H14Cl4N2O	C1=CC(=C(C=C1Cl)Cl)COC(CN2C=CN=C2)C3=C(C=C(C=C3)Cl)Cl	>16.2mg/mL in DMSO	Free Base	Microbiology & Virology	Anti-infection	imidazole antifungal agent	http://www.apexbt.com/search.php?catalog=B1977
B1978	Miconazole Nitrate	22832-87-7	C06	L1021-14	479.14	DMSO	C18H14Cl4N2O.HNO3	C1=CC(=C(C=C1Cl)Cl)COC(CN2C=CN=C2)C3=C(C=C(C=C3)Cl)Cl.[N+](=O)(O)[O-]	>23.7mg/mL in DMSO	Nitrate	Microbiology & Virology	Anti-infection	Antifungal agent	http://www.apexbt.com/search.php?catalog=B1978
B1979	Mometasone furoate	83919-23-7	C07	L1021-14	521.43	DMSO	C27H30Cl2O6	CC1CC2C3CCC4=CC(=O)C=CC4(C3(C(CC2(C1(C(=O)CCl)OC(=O)C5=CC=CO5)C)O)Cl)C	>14.3mg/mL in DMSO	Furoate	GPCR/G protein	Glucocorticoid Receptor	glucocorticoid receptor agonist	http://www.apexbt.com/search.php?catalog=B1979
B1980	Moroxydine HCl	3160-91-6	C08	L1021-14	207.66	DMSO	C6H13N5O.HCl	C1COCCN1C(=N)N=C(N)N.Cl	>6.7mg/mL in DMSO	Hydrochloride	Microbiology & Virology	Anti-infection	synthetic antiviral compound	http://www.apexbt.com/search.php?catalog=B1980
B1981	Mycophenolic acid	24280-93-1	C09	L1021-14	320.34	DMSO	C17H20O6	CC1=C(C(=C(C2=C1COC2=O)O)CC=C(C)CCC(=O)O)OC	>10.9mg/mL in DMSO	Free Base	Metabolism	Dehydrogenase	Dehydrogenase inhibitor	http://www.apexbt.com/search.php?catalog=B1981
B1982	Nadifloxacin	124858-35-1	C10	L1021-14	360.38	DMSO	C19H21FN2O4	FC1=C(C2=C(C3=C1[H])N(C([H])=C(C(O[H])=O)C3=O)C(C([H])([H])[H])([H])C([H])([H])C2([H])[H])N(C([H])([H])C4([H])[H])C([H])([H])C([H])([H])C4([H])O[H]	>14.3mg/mL in DMSO	Free Base	Microbiology & Virology	Anti-infection	topical fluoroquinolone antibiotic	http://www.apexbt.com/search.php?catalog=B1982
B1983	Nafcillin Sodium	7177-50-6	C11	L1021-14	454.47	DMSO	C21H21N2O5S.H2O.Na	CCOC1=C(C2=CC=CC=C2C=C1)C(=O)NC3C4N(C3=O)C(C(S4)(C)C)C(=O)[O-].O.[Na+]	>15.5mg/mL in DMSO	Free Base	Microbiology & Virology	Anti-infection	narrow-spectrum, beta-lactam antibiotic	http://www.apexbt.com/search.php?catalog=B1983
B1984	Naftifine HCl	65473-14-5	D01	L1021-14	323.86	DMSO	C21H21N.HCl	CN(CC=CC1=CC=CC=C1)CC2=CC=CC3=CC=CC=C32.Cl	>32.4mg/mL in DMSO with gentle warming		Microbiology & Virology	Fungal	Allylamine antifungal agent	http://www.apexbt.com/search.php?catalog=B1984
B1985	Nalidixic acid	389-08-2	D02	L1021-14	232.24	DMSO	C12H12N2O3	CCN1C=C(C(=O)C2=C1N=C(C=C2)C)C(=O)O	Soluble in DMSO > 10 mM	Free Base	DNA Damage/DNA Repair	Topoisomerase	synthetic quinolone antibiotic	http://www.apexbt.com/search.php?catalog=B1985
B1986	Nedaplatin	95734-82-0	D03	L1021-14	303.17	H2O	C2H8N2O3Pt	C(C(=O)O)O.[NH2-].[NH2-].[Pt+2]	>9.8mg/mL in H2O	Free Base	GPCR/G protein	Adrenergic Receptor	DNA synthesis inhibitor	http://www.apexbt.com/search.php?catalog=B1986
B1987	Nicotinic Acid	59-67-6	D04	L1021-14	123.11	DMSO	C6H5NO2	C1=CC(=CN=C1)C(=O)O	>6mg/mL in DMSO	Free Base	Others	Others	water-soluble vitamin belonging to the vitamin B family	http://www.apexbt.com/search.php?catalog=B1987
B1988	Nifedipine	21829-25-4	D05	L1021-14	346.33	DMSO	C17H18N2O6	CC1=C(C(C(=C(N1)C)C(=O)OC)C2=CC=CC=C2[N+](=O)[O-])C(=O)OC	>15.8mg/mL in DMSO	Free Base	Membrane Transporter/Ion Channel	Calcium Channel	L-type calcium channel blocker	http://www.apexbt.com/search.php?catalog=B1988
B1989	Nisoldipine	63675-72-9	D06	L1021-14	388.41	DMSO	C20H24N2O6	CC1=C(C(C(=C(N1)C)C(=O)OCC(C)C)C2=CC=CC=C2[N+](=O)[O-])C(=O)OC	>11.6mg/mL in DMSO	Free Base	Membrane Transporter/Ion Channel	Calcium Channel	calcium channel blocker	http://www.apexbt.com/search.php?catalog=B1989
B1990	Noradrenaline bitartrate monohydrate	108341-18-0	D07	L1021-14	337.28	DMSO	C8H11NO3.C4H6O6.H2O	C1=CC(=C(C=C1C(CN)O)O)O.C(C(C(=O)O)O)(C(=O)O)O.O	>11.4mg/mL in DMSO	Monohydrate	GPCR/G protein	Adrenergic Receptor	Adrenergic receptor agonist	http://www.apexbt.com/search.php?catalog=B1990
B1991	Norethindrone	68-22-4	D08	L1021-14	298.42	DMSO	C20H26O2	CC12CCC3C(C1CCC2(C#C)O)CCC4=CC(=O)CCC34	>13.6mg/mL in DMSO	Free Base	Others	Others	synthetic progestin	http://www.apexbt.com/search.php?catalog=B1991
B1992	Novobiocin Sodium	1476-53-5	D09	L1021-14	634.61	DMSO	C31H35N2O11.Na	CC1=C(C=CC2=C1OC(=O)C(=C2O)NC(=O)C3=CC(=C(C=C3)[O-])CC=C(C)C)OC4C(C(C(C(O4)(C)C)OC)OC(=O)N)O.[Na+]	>29.4mg/mL in DMSO		DNA Damage/DNA Repair	Topoisomerase	aminocoumarin antibiotic	http://www.apexbt.com/search.php?catalog=B1992
B1993	Nystatin (Fungicidin)	1400-61-9	D10	L1021-14	926.09	DMSO	C47H75NO17	CC1C=CC=CCCC=CC=CC=CC=CC(CC2C(C(CC(O2)(CC(C(CCC(CC(CC(CC(=O)OC(C(C1O)C)C)O)O)O)O)O)O)O)C(=O)O)OC3C(C(C(C(O3)C)O)N)O	>30.5mg/mL in DMSO	Free Base	Microbiology & Virology	Antibiotic	antifungal antibiotic	http://www.apexbt.com/search.php?catalog=B1993
B1995	(+,-)-Octopamine HCl	770-05-8	D11	L1021-14	189.64	DMSO	C8H11NO2.HCl	C1=CC(=CC=C1C(CN)O)O.Cl	Soluble in DMSO > 10 mM	Hydrochloride	Neuroscience	Dopamine Receptor	adrenoceptor agonist	http://www.apexbt.com/search.php?catalog=B1995
B1996	Ornidazole	16773-42-5	E01	L1021-14	219.63	DMSO	C7H10ClN3O3	CC1=NC=C(N1CC(CCl)O)[N+](=O)[O-]	>11mg/mL in DMSO	Free Base	Microbiology & Virology	Anti-infection	anti-bacterial and anti-protozoal drug	http://www.apexbt.com/search.php?catalog=B1996
B1997	Oxacillin sodium monohydrate	7240-38-2	E02	L1021-14	441.43	H2O	C19H18N3O5S.Na.H2O	CC1=C(C(=NO1)C2=CC=CC=C2)C(=O)NC3C4N(C3=O)C(C(S4)(C)C)C(=O)[O-].O.[Na+]	Limited solubility	sodium	Microbiology & Virology	Anti-infection	an antibiotic used in resistant staphylococci infections	http://www.apexbt.com/search.php?catalog=B1997
B1998	Oxfendazole	53716-50-0	E03	L1021-14	315.35	DMSO	C15H13N3O3S	COC(=O)NC1=NC2=C(N1)C=C(C=C2)S(=O)C3=CC=CC=C3	>15.75mg/ml in DMSO	Free Base	Microbiology & Virology	Anti-infection	broad spectrum benzimidazole anthelmintic	http://www.apexbt.com/search.php?catalog=B1998
B1999	Oxibendazole	20559-55-1	E04	L1021-14	249.27	DMSO	C12H15N3O3	CCCOC1=CC2=C(C=C1)N=C(N2)NC(=O)OC	≥2.49mg/mL in DMSO		Microbiology & Virology	Anti-infection		http://www.apexbt.com/search.php?catalog=B1999
B2000	Oxytetracycline (Terramycin)	79-57-2	E05	L1021-14	460.43	DMSO	C22H24N2O9	CC1(C2C(C3C(C(=O)C(=C(C3(C(=O)C2=C(C4=C1C=CC=C4O)O)O)O)C(=O)N)N(C)C)O)O	>15.6mg/mL in DMSO	Free Base	Microbiology & Virology	Antibiotic	broad-spectrum tetracycline antibiotic	http://www.apexbt.com/search.php?catalog=B2000
B2001	Oxytetracycline Dihydrate	6153-64-6	E06	L1021-14	496.46	DMSO	C22H24N2O9.2H2O	CC1(C2C(C3C(C(=O)C(=C(C3(C(=O)C2=C(C4=C1C=CC=C4O)O)O)O)C(=O)N)N(C)C)O)O.O.O	Limited solubility	Dihydrate	Microbiology & Virology	Anti-infection	prescription antibiotic	http://www.apexbt.com/search.php?catalog=B2001
B2003	Pefloxacin Mesylate	70458-95-6	E07	L1021-14	429.46	DMSO	C18H24FN3O6S	CCN1C=C(C(=O)C2=CC(=C(C=C21)N3CCN(CC3)C)F)C(=O)O.CS(=O)(=O)O	>6.8mg/mL in DMSO	Mesylate	Microbiology & Virology	Antibiotic	synthetic chemotherapeutic agent， antibacterial agent	http://www.apexbt.com/search.php?catalog=B2003
B2004	Phenylbutazone	50-33-9	E08	L1021-14	308.37	DMSO	C19H20N2O2	CCCCC1C(=O)N(N(C1=O)C2=CC=CC=C2)C3=CC=CC=C3	>11.6mg/mL in DMSO	Free Base	Others	Others	non-steroidal anti-inflammatory agent	http://www.apexbt.com/search.php?catalog=B2004
B2005	Pidotimod	121808-62-6	E09	L1021-14	244.27	DMSO	C9H12N2O4S	C1CC(=O)NC1C(=O)N2CSCC2C(=O)O	>11.3mg/mL in DMSO	Free Base	Immunology/Inflammation		immunostimulant	http://www.apexbt.com/search.php?catalog=B2005
B2007	Pizotifen Malate	5189-11-7	E10	L1021-14	429.53	DMSO	C23H27NO5S	CN1CCC(=C2C3=C(CCC4=CC=CC=C42)SC=C3)CC1.C(C(C(=O)O)O)C(=O)O	Soluble in DMSO > 10 mM	Malate	Neuroscience	5-HT Receptor	5-HT receptor antagonist	http://www.apexbt.com/search.php?catalog=B2007
B2008	Potassium Iodide	7681-11-0	E11	L1021-14	166	DMSO	K<sup>+</sup>I<sup>-</sup>	[K+].[I-]	>4.7mg/mL in DMSO	Inorganic salt	Others	Others	metal halide with thyroid protecting and expectorant properties	http://www.apexbt.com/search.php?catalog=B2008
B2009	Pranlukast	103177-37-3	F01	L1021-14	481.5	DMSO	C27H23N5O4	C1=CC=C(C=C1)CCCCOC2=CC=C(C=C2)C(=O)NC3=CC=CC4=C3OC(=CC4=O)C5=NNN=N5	>13.8mg/mL in DMSO	Free Base	Immunology/Inflammation	Leukotriene Receptor	selective antagonist of the cysteinyl leukotrienes (LT) C(4), LTD(4) and LTE(4),	http://www.apexbt.com/search.php?catalog=B2009
B2010	Pranoprofen	52549-17-4	F02	L1021-14	255.27	DMSO	C15H13NO3	CC(C1=CC2=C(C=C1)OC3=C(C2)C=CC=N3)C(=O)O	>11.5mg/mL in DMSO		Neuroscience	COX	non-steroidal COX inhibitor	http://www.apexbt.com/search.php?catalog=B2010
B2011	Praziquantel	55268-74-1	F03	L1021-14	312.41	DMSO	C19H24N2O2	C1CCC(CC1)C(=O)N2CC3C4=CC=CC=C4CCN3C(=O)C2	>14.4mg/mL in DMSO	Free Base	Microbiology & Virology	Antibiotic	anthelmintic	http://www.apexbt.com/search.php?catalog=B2011
B2012	Prednisolone	50-24-8	F04	L1021-14	360.44	DMSO	C21H28O5	CC12CC(C3C(C1CCC2(C(=O)CO)O)CCC4=CC(=O)C=CC34C)O	>11.9mg/mL in DMSO	Free Base	GPCR/G protein	Glucocorticoid Receptor	synthetic glucocorticoid	http://www.apexbt.com/search.php?catalog=B2012
B2013	Prednisolone Acetate	52-21-1	F05	L1021-14	402.48	DMSO	C23H30O6	CC(=O)OCC(=O)C1(CCC2C1(CC(C3C2CCC4=CC(=O)C=CC34C)O)C)O	>11mg/mL in DMSO	Free Base	GPCR/G protein	Glucocorticoid Receptor	synthetic corticosteroid drug	http://www.apexbt.com/search.php?catalog=B2013
B2014	Probenecid	57-66-9	F06	L1021-14	285.36	DMSO	C13H19NO4S	CCCN(CCC)S(=O)(=O)C1=CC=C(C=C1)C(=O)O	>8.7mg/mL in DMSO	Free Base	Membrane Transporter/Ion Channel	TRPV	inhibitor of organic anion transport, MRP and pannexin-1 channel	http://www.apexbt.com/search.php?catalog=B2014
B2015	Probucol	23288-49-5	F07	L1021-14	516.84	DMSO	C31H48O2S2	CC(C)(C)C1=CC(=CC(=C1O)C(C)(C)C)SC(C)(C)SC2=CC(=C(C(=C2)C(C)(C)C)O)C(C)(C)C	>17.5mg/mL in DMSO	Free Base	Metabolism	LDL	Antioxidant, anti-inflammatory and hypocholesterolemic agent	http://www.apexbt.com/search.php?catalog=B2015
B2016	Protionamide	14222-60-7	F08	L1021-14	180.27	DMSO	C9H12N2S	CCCC1=NC=CC(=C1)C(=S)N	>6mg/mL in DMSO	Free Base	Microbiology & Virology	Anti-infection	thioamide derivative with antitubercular activity	http://www.apexbt.com/search.php?catalog=B2016
B2017	Pyridoxine HCl	58-56-0	F09	L1021-14	205.64	DMSO	C8H11NO3 .HCl	CC1=NC=C(C(=C1O)CO)CO.Cl	>9.3mg/mL in DMSO	Hydrochloride	Metabolism	Vitamin	a form of vitamin B6	http://www.apexbt.com/search.php?catalog=B2017
B2018	Rebamipide	90098-04-7	F10	L1021-14	370.79	DMSO	C19H15ClN2O4	C1=CC=C2C(=C1)C(=CC(=O)N2)CC(C(=O)O)NC(=O)C3=CC=C(C=C3)Cl	>10.3mg/mL in DMSO	Free Base	Others	Others	cholecystokinin type 1 (CCK1) receptor inhibitor	http://www.apexbt.com/search.php?catalog=B2018
B2019	Retapamulin	224452-66-8	F11	L1021-14	517.76	DMSO	C30H47NO4S	O[C@H]([C@](C)(C=C)C1)[C@H](C)[C@]2(CCC3=O)[C@]3([H])[C@@]([C@@H]1OC(CSC4C[C@](CC5)([H])N(C)[C@]5([H])C4)=O)(C)[C@H](C)CC2	>16.2mg/mL in DMSO	Free Base	Microbiology & Virology	Antibiotic	Pleuromutilin antibiotic,protein synthesis inhibitor	http://www.apexbt.com/search.php?catalog=B2019
B2021	Rifampin	13292-46-1	G01	L1021-14	822.94	DMSO	C43H58N4O12	O[C@H]([C@H](C)[C@H]([C@H](/C=C/C=C(C)/C(NC1=C2O)=O)C)O)[C@@H](C)[C@@H]([C@H](C)[C@H](/C=C/O[C@@]3(C)OC4=C(C)C(O)=C2C(C(/C1=C/NN5CCN(C)CC5)=O)=C4C3=O)OC)OC(C)=O	>26.3mg/mL in DMSO	Free Base	Microbiology & Virology	Antibiotic	DNA-dependent RNA polymerase inhibitor	http://www.apexbt.com/search.php?catalog=B2021
B2022	Ronidazole	7681-76-7	G02	L1021-14	200.15	DMSO	C6H8N4O4	CN1C(=CN=C1COC(=O)N)[N+](=O)[O-]	>6.5mg/mL in DMSO	Free Base	Microbiology & Virology	Anti-infection	antiprotozoal agent	http://www.apexbt.com/search.php?catalog=B2022
B2023	Ropivacaine HCl	98717-15-8	G03	L1021-14	310.86	DMSO	C17H26N2O.HCl	CCCN1CCCCC1C(=O)NC2=C(C=CC=C2C)C.Cl	Soluble in DMSO	Hydrochloride	Membrane Transporter/Ion Channel	Sodium Channel	Sodium channel inhibitor	http://www.apexbt.com/search.php?catalog=B2023
B2024	Roxithromycin	80214-83-1	G04	L1021-14	837.067	DMSO	C41H76N2O15	CCC1C(C(C(C(=NOCOCCOC)C(CC(C(C(C(C(C(=O)O1)C)OC2CC(C(C(O2)C)O)(C)OC)C)OC3C(C(CC(O3)C)N(C)C)O)(C)O)C)C)O)(C)O	>27.8mg/mL in DMSO	Free Base	Microbiology & Virology	Anti-infection	semi-synthetic macrolide antibiotic	http://www.apexbt.com/search.php?catalog=B2024
B2026	Sodium Nitroprusside	14402-89-2	G05	L1021-14	261.92	DMSO	C5FeN6O.2Na	N#C[Fe-2](N=O)(C#N)(C#N)(C#N)C#N.[Na+].[Na+]	>11.2mg/mL in DMSO	Free Base	Others	Others	nitric oxide (NO) donor	http://www.apexbt.com/search.php?catalog=B2026
B2027	Sodium Picosulfate	10040-45-6	G06	L1021-14	481.41	DMSO	C18H15NO8S2.2Na	C1=CC=NC(=C1)C(C2=CC=C(C=C2)OS(=O)(=O)[O-])C3=CC=C(C=C3)OS(=O)(=O)[O-].[Na+].[Na+]	>13.1mg/mL in DMSO	Sodium Salt	Others	Others	laxative	http://www.apexbt.com/search.php?catalog=B2027
B2028	Sodium salicylate	54-21-7	G07	L1021-14	160.1	DMSO	C7H5NaO3	C1=CC=C(C(=C1)C(=O)[O-])O.[Na+]	>7.1mg/mL in DMSO	Salicylate	Immunology/Inflammation	NF-κB	NF-κB inhibitor	http://www.apexbt.com/search.php?catalog=B2028
B2029	Sorbitol	50-70-4	G08	L1021-14	182.17	DMSO	C6H14O6	C(C(C(C(C(CO)O)O)O)O)O	>7.8mg/mL in DMSO	Free Base	Others	Others	sugar alcohol	http://www.apexbt.com/search.php?catalog=B2029
B2034	Streptomycin sulfate	3810-74-0	G09	L1021-14	1457.38	H2O	2C21H39N7O12.3H2SO4	CC1C(C(C(O1)OC2C(C(C(C(C2O)O)N=C(N)N)O)N=C(N)N)OC3C(C(C(C(O3)CO)O)O)NC)(C=O)O.CC1C(C(C(O1)OC2C(C(C(C(C2O)O)N=C(N)N)O)N=C(N)N)OC3C(C(C(C(O3)CO)O)O)NC)(C=O)O.OS(=O)(=O)O.OS(=O)(=O)O.OS(=O)(=O)O	≥69.35mg/ml in H2O	sulfate	Microbiology & Virology	Anti-infection	aminoglycoside antibiotic	http://www.apexbt.com/search.php?catalog=B2034
B2035	Sulbactam sodium	69388-84-7	G10	L1021-14	255.22	H2O	C8H10NO5S.Na	CC1(C(N2C(S1(=O)=O)CC2=O)C(=O)[O-])C.[Na+]	Soluble in DMSO > 10 mM	Sodium	Microbiology & Virology	Anti-infection	irreversible β-lactamase inhibitor	http://www.apexbt.com/search.php?catalog=B2035
B2036	Sulconazole Nitrate	61318-91-0	G11	L1021-14	460.76	DMSO	C18H15Cl3N2S.HNO3	C1=CC(=CC=C1CSC(CN2C=CN=C2)C3=C(C=C(C=C3)Cl)Cl)Cl.[N+](=O)(O)[O-]	>16.1mg/mL in DMSO	Nitrate	Microbiology & Virology	Anti-infection	imidazole derivative with broad-spectrum antifungal activity	http://www.apexbt.com/search.php?catalog=B2036
B2037	Sulfamerazine	127-79-7	H01	L1021-14	264.3	DMSO	C11H12N4O2S	CC1=NC(=NC=C1)NS(=O)(=O)C2=CC=C(C=C2)N	>10.2mg/mL in DMSO	Free Base	Microbiology & Virology	Anti-infection	sulfonamide antibacterial	http://www.apexbt.com/search.php?catalog=B2037
B2038	Sulfameter	651-06-9	H02	L1021-14	280.3	DMSO	C11H12N4O3S	COC1=CN=C(N=C1)NS(=O)(=O)C2=CC=C(C=C2)N	>9.3mg/mL in DMSO	Free Base	Microbiology & Virology	Antibiotic	long-acting sulfonamide antibacterial	http://www.apexbt.com/search.php?catalog=B2038
B2039	Sulfamethizole	144-82-1	H03	L1021-14	270.33	DMSO	C9H10N4O2S2	CC1=NN=C(S1)NS(=O)(=O)C2=CC=C(C=C2)N	>9.9mg/mL in DMSO	Free Base	Microbiology & Virology	Anti-infection	sulfathiazole antibacterial agent	http://www.apexbt.com/search.php?catalog=B2039
B2040	Sulfamethoxazole	723-46-6	H04	L1021-14	253.28	DMSO	C10H11N3O3S	CC1=CC(=NO1)NS(=O)(=O)C2=CC=C(C=C2)N	>7.8mg/mL in DMSO	Free Base	Microbiology & Virology	Anti-infection	sulfonamide bacteriostatic antibiotic	http://www.apexbt.com/search.php?catalog=B2040
B2041	Sulfanilamide	63-74-1	H05	L1021-14	172.2	DMSO	C6H8N2O2S	C1=CC(=CC=C1N)S(=O)(=O)N	>7.7mg/mL in DMSO	Free Base	Microbiology & Virology	Antibiotic	competitive inhibitor for bacterial enzyme dihydropteroate synthetase	http://www.apexbt.com/search.php?catalog=B2041
B2042	Sulfathiazole	72-14-0	H06	L1021-14	255.32	DMSO	C9H9N3O2S2	C1=CC(=CC=C1N)S(=O)(=O)NC2=NC=CS2	>10.4mg/mL in DMSO	Free Base	Microbiology & Virology	Anti-infection	short-acting sulfa drug	http://www.apexbt.com/search.php?catalog=B2042
B2043	Sulfisoxazole	127-69-5	H07	L1021-14	267.3	DMSO	C11H13N3O3S	CC1=C(ON=C1C)NS(=O)(=O)C2=CC=C(C=C2)N	>10.7mg/mL in DMSO	Free Base	Microbiology & Virology	Anti-infection	selective ETA endothelin receptor antagonist	http://www.apexbt.com/search.php?catalog=B2043
B2044	Sulindac	38194-50-2	H08	L1021-14	356.41	DMSO	C20H17FO3S	CC1=C(C2=C(C1=CC3=CC=C(C=C3)S(=O)C)C=CC(=C2)F)CC(=O)O	>12.1mg/mL in DMSO	Free Base	Neuroscience	COX	Anti-inflammatory agent;COX inhibitor	http://www.apexbt.com/search.php?catalog=B2044
B2047	Terbinafine HCl	78628-80-5	H09	L1021-14	327.89	DMSO	C21H26ClN	CC(C)(C)C#CC=CCN(C)CC1=CC=CC2=CC=CC=C21.Cl	>16.3mg/mL in DMSO	Hydrochloride	Others	Squalene epoxidase	Potent non-competitive inhibitor of squalene epoxidase	http://www.apexbt.com/search.php?catalog=B2047
B2049	Tilmicosin	108050-54-0	H10	L1021-14	869.13	H2O	C46H80N2O13	CCC1C(C=C(C=CC(=O)C(CC(C(C(C(CC(=O)O1)O)C)OC2C(C(C(C(O2)C)O)N(C)C)O)CCN3CC(CC(C3)C)C)C)C)COC4C(C(C(C(O4)C)O)OC)OC	≥86.9mg/mL in H2O with gentle warming, <8.69mg/mL in DMSO		Microbiology & Virology	Anti-infection	macrolide antibiotic	http://www.apexbt.com/search.php?catalog=B2049
B2050	Tinidazole	19387-91-8	H11	L1021-14	247.27	DMSO	C8H13N3O4S	CCS(=O)(=O)CCN1C(=NC=C1[N+](=O)[O-])C	>11.3mg/mL in DMSO	Free Base	Microbiology & Virology	Antibiotic	anti-parasitic drug	http://www.apexbt.com/search.php?catalog=B2050
B2051	Tioconazole	65899-73-2	A01	L1021-15	387.71	DMSO	C16H13Cl3N2OS	C1=CC(=C(C=C1Cl)Cl)C(CN2C=CN=C2)OCC3=C(SC=C3)Cl	>11.6mg/mL in DMSO	Free Base	Microbiology & Virology	Anti-infection	antifungal medication	http://www.apexbt.com/search.php?catalog=B2051
B2053	Tolnaftate	2398-96-1	A02	L1021-15	307.41	DMSO	C19H17NOS	CC1=CC(=CC=C1)N(C)C(=S)OC2=CC3=CC=CC=C3C=C2	>12.7mg/mL in DMSO	Free Base	Microbiology & Virology	Anti-infection	anti-fungal agent	http://www.apexbt.com/search.php?catalog=B2053
B2054	Toltrazuril	69004-03-1	A03	L1021-15	425.38	DMSO	C18H14F3N3O4S	CC1=C(C=CC(=C1)N2C(=O)NC(=O)N(C2=O)C)OC3=CC=C(C=C3)SC(F)(F)F	>18.1mg/mL in DMSO	Free Base	Microbiology & Virology	Antibiotic	antiprotozoal agent	http://www.apexbt.com/search.php?catalog=B2054
B2055	Torsemide	56211-40-6	A04	L1021-15	348.42	DMSO	C16H20N4O3S	CC1=CC(=CC=C1)NC2=C(C=NC=C2)S(=O)(=O)NC(=O)NC(C)C	Limited solubility	Free Base	Others	Others	pyridine-sulfonyl urea type loop diuretic	http://www.apexbt.com/search.php?catalog=B2055
B2056	Trichlormethiazide	133-67-5	A05	L1021-15	380.66	DMSO	C8H8Cl3N3O4S2	C1=C2C(=CC(=C1Cl)S(=O)(=O)N)S(=O)(=O)NC(N2)C(Cl)Cl	>10.8mg/mL in DMSO	Free Base	Others	Others	thiazide diuretic	http://www.apexbt.com/search.php?catalog=B2056
B2057	Trimethoprim	738-70-5	A06	L1021-15	290.32	DMSO	C14H18N4O3	COC1=CC(=CC(=C1OC)OC)CC2=CN=C(N=C2N)N	>12.3mg/mL in DMSO	Free Base	Microbiology & Virology	Anti-infection	bacteriostatic antibiotic	http://www.apexbt.com/search.php?catalog=B2057
B2059	Tylosin tartrate	74610-55-2	A07	L1021-15	1066.19	DMSO	C46H77NO17.C4H6O6	CCC1C(C=C(C=CC(=O)C(CC(C(C(C(CC(=O)O1)O)C)OC2C(C(C(C(O2)C)OC3CC(C(C(O3)C)O)(C)O)N(C)C)O)CC=O)C)C)COC4C(C(C(C(O4)C)O)OC)OC.C(C(C(=O)O)O)(C(=O)O)O	>36.9mg/mL in DMSO	Tartrate	Microbiology & Virology	Anti-infection	macrolide antibiotic	http://www.apexbt.com/search.php?catalog=B2059
B2061	Valaciclovir HCl	124832-27-5	A08	L1021-15	360.8	DMSO	C13H20N6O4.HCl	CC(C)C(C(=O)OCCOCN1C=NC2=C1NC(=NC2=O)N)N.Cl	>15.7mg/mL in DMSO	Hydrochloride	Microbiology & Virology	Anti-infection	antiviral drug for herpes viruses	http://www.apexbt.com/search.php?catalog=B2061
B2062	Vidarabine	5536-17-4	A09	L1021-15	267.24	DMSO	C10H13N5O4	C1=NC2=C(C(=N1)N)N=CN2C3C(C(C(O3)CO)O)O	>12.4mg/mL in DMSO	Free Base	Microbiology & Virology	HSV	antiviral drug for herpes viruses	http://www.apexbt.com/search.php?catalog=B2062
B2063	Vitamin B12	68-19-9	A10	L1021-15	1355.37	DMSO	C63H88CoN14O14P	CC1=CC2=C(C=C1C)N(C=N2)C3C(C(C(O3)CO)OP(=O)([O-])OC(C)CNC(=O)CCC4(C(C5C6(C(C(C(=C(C7=NC(=CC8=NC(=C(C4=N5)C)C(C8(C)C)CCC(=O)N)C(C7(C)CC(=O)N)CCC(=O)N)C)[N-]6)CCC(=O)N)(C)CC(=O)N)C)CC(=O)N)C)O.[C-]#N.[Co+3]	>45.7mg/mL in DMSO	Free Base	Metabolism	Vitamin	water soluble vitamin	http://www.apexbt.com/search.php?catalog=B2063
B2064	Vitamin C	50-81-7	A11	L1021-15	176.12	DMSO	C6H8O6	O=C1OC(C(O[H])=C1O[H])([H])C(C([H])([H])O[H])([H])O[H]	>5.8mg/mL in DMSO	Free Base	Others	Others	water soluble vitamin	http://www.apexbt.com/search.php?catalog=B2064
B2065	Vitamin D3	67-97-0	B01	L1021-15	384.64	EtOH	C27H44O	CC(C)CCCC(C)C1CCC2C1(CCCC2=CC=C3CC(CCC3=C)O)C	≥77.2mg/mL in EtOH, <1.94mg/mL in H2O		Vitamin D Related	VD/VDR	Fat-soluble secosteroids	http://www.apexbt.com/search.php?catalog=B2065
B2066	Xylometazoline HCl	1218-35-5	B02	L1021-15	280.84	DMSO	C16H24N2.HCl	CC1=CC(=CC(=C1CC2=NCCN2)C)C(C)(C)C.Cl	Soluble in DMSO > 10 mM	Hydrochloride	GPCR/G protein	Adrenergic Receptor	α1 and α2 adrenergic receptor agonist	http://www.apexbt.com/search.php?catalog=B2066
B2067	Xylose	25990-60-7	B03	L1021-15	150.13	DMSO	C5H10O5	C(C(C(C(C=O)O)O)O)O	>7.5mg/mL in DMSO	Free Base	Others	Others	monosaccharide of the aldopentose type	http://www.apexbt.com/search.php?catalog=B2067
B2068	Zafirlukast	107753-78-6	B04	L1021-15	575.68	DMSO	C31H33N3O6S	CC1=CC=CC=C1S(=O)(=O)NC(=O)C2=CC(=C(C=C2)CC3=CN(C4=C3C=C(C=C4)NC(=O)OC5CCCC5)C)OC	>23.9mg/mL in DMSO	Free Base	GPCR/G protein	Leukotriene Receptor	oral leukotriene receptor antagonist	http://www.apexbt.com/search.php?catalog=B2068
B2070	5-Aminolevulinic acid HCl	5451-9-2	B05	L1021-15	167.59	DMSO	C5H9NO3.HCl	NCC(CCC(O)=O)=O.Cl	>7.8mg/mL in DMSO	Hydrochloride	Others	Others	photosensitizing agent， antineoplastic agent	http://www.apexbt.com/search.php?catalog=B2070
B2071	Acetanilide	103-84-4	B06	L1021-15	135.16	DMSO	C8H9NO	CC(=O)NC1=CC=CC=C1	>5.1mg/mL in DMSO	Free Base	Others	Others	aniline derivative	http://www.apexbt.com/search.php?catalog=B2071
B2072	Acipimox	51037-30-0	B07	L1021-15	154.12	DMSO	C6H6N2O3	CC1=CN=C(C=[N+]1[O-])C(=O)O	>5.6mg/mL in DMSO	Free Base	Others	Others	Antilipolytic agent	http://www.apexbt.com/search.php?catalog=B2072
B2073	Alendronate	121268-17-5	B08	L1021-15	325.12	H2O	C4H18NNaO10P2	[O-]P(O[H])(C(O[H])(C([H])([H])C([H])([H])C([H])([H])N([H])[H])P(O[H])(O[H])=O)=O.[H]O[H].[H]O[H].[H]O[H].[Na+]	>5.57mg/mL in Water		Others	Farnesyl Diphosphate Synthase	Bone resorption inhibitor	http://www.apexbt.com/search.php?catalog=B2073
B2075	Ambrisentan	177036-94-1	B09	L1021-15	378.42	DMSO	C22H22N2O4	CC1=CC(=NC(=N1)OC(C(=O)O)C(C2=CC=CC=C2)(C3=CC=CC=C3)OC)C	Soluble in DMSO > 10 mM	Free Base	Neuroscience	Dopamine Receptor	ETA-receptor antagonist	http://www.apexbt.com/search.php?catalog=B2075
B2076	(6-)ε-​Aminocaproic acid	60-32-2	B10	L1021-15	131.17	H2O	C6H13NO2	C(CCC(=O)O)CCN	>5mg/mL in DMSO	Free Base	Others	Others	antifibrinolytic agent	http://www.apexbt.com/search.php?catalog=B2076
B2077	Amorolfine HCl	78613-38-4	B11	L1021-15	353.97	DMSO	C21H36ClNO	CCC(C)(C)C1=CC=C(C=C1)CC(C)CN2CC(OC(C2)C)C.Cl	>6.3mg/mL in DMSO	Hydrochloride	Microbiology & Virology	Antibiotic	antifungal reagent	http://www.apexbt.com/search.php?catalog=B2077
B2078	Atovaquone	95233-18-4	C01	L1021-15	366.84	DMSO	C22H19ClO3	ClC1=C([H])C([H])=C(C([H])=C1[H])C2([H])C([H])([H])C([H])([H])C(C(C3=O)=C(C4=C([H])C([H])=C([H])C([H])=C4C3=O)O[H])([H])C([H])([H])C2([H])[H]	>17.03mg/mL in DMSO		Microbiology & Virology	Anti-infection	unique naphthoquinone with broad-spectrum antiprotozoal activity	http://www.apexbt.com/search.php?catalog=B2078
B2079	Avobenzone	70356-09-1	C02	L1021-15	310.39	DMSO	C20H22O3	CC(C)(C)C1=CC=C(C=C1)C(=O)CC(=O)C2=CC=C(C=C2)OC	>13.3mg/mL in DMSO	Free Base	Others	Others	topical, broad range UV protector	http://www.apexbt.com/search.php?catalog=B2079
B2082	Camostat Mesilate	59721-29-8	C03	L1021-15	494.52	DMSO	C20H22N4O5.CH4O3S	CN(C)C(=O)COC(=O)CC1=CC=C(C=C1)OC(=O)C2=CC=C(C=C2)N=C(N)N.CS(=O)(=O)O	>160.6mg/mL in DMSO		Membrane Transporter/Ion Channel	Sodium Channel	Trypsin-like protease inhibitor	http://www.apexbt.com/search.php?catalog=B2082
B2083	Caspofungin Acetate	179463-17-3	C04	L1021-15	1213.42	DMSO	C56H96N10O19	CCC(C)CC(C)CCCCCCCCC(=O)NC1CC(C(NC(=O)C2C(CCN2C(=O)C(NC(=O)C(NC(=O)C3CC(CN3C(=O)C(NC1=O)C(C)O)O)C(C(C4=CC=C(C=C4)O)O)O)C(CCN)O)O)NCCN)O.CC(=O)O.CC(=O)O	>60.7mg/mL in DMSO	Free Base	Others	β(1,3)-D-Glucan Synthase	lipopeptide antifungal drug	http://www.apexbt.com/search.php?catalog=B2083
B2086	Cefditoren Pivoxil	117467-28-4	C05	L1021-15	620.72	DMSO	C25H28N6O7S3	CC1=C(SC=N1)C=CC2=C(N3C(C(C3=O)NC(=O)C(=NOC)C4=CSC(=N4)N)SC2)C(=O)OCOC(=O)C(C)(C)C	≥20.05mg/mL in DMSO		Microbiology & Virology	Antibiotic		http://www.apexbt.com/search.php?catalog=B2086
B2087	Ciclopirox	29342-05-0	C06	L1021-15	207.27	DMSO	C12H17NO2	CC1=CC(=O)N(C(=C1)C2CCCCC2)O	>11.2mg/mL in DMSO		Membrane Transporter/Ion Channel	ATPase,Anti-infection	broad-spectrum antifungal agent	http://www.apexbt.com/search.php?catalog=B2087
B2088	Diethylstilbestrol	56-53-1	C07	L1021-15	268.35	DMSO	C18H20O2	CCC(=C(CC)C1=CC=C(C=C1)O)C2=CC=C(C=C2)O	>7.9mg/mL in DMSO	Free Base	Endocrinology and Hormones	Estrogen/progestogen Receptor	synthetic nonsteroidal estrogen	http://www.apexbt.com/search.php?catalog=B2088
B2089	Diltiazem HCl	33286-22-5	C08	L1021-15	450.98	DMSO	C22H26N2O4S.HCl	CC(=O)OC1C(SC2=CC=CC=C2N(C1=O)CCN(C)C)C3=CC=C(C=C3)OC.Cl	>12.4mg/mL in DMSO	Hydrochloride	Membrane Transporter/Ion Channel	Calcium Channel	inhibitor of L-type Ca2+ channels	http://www.apexbt.com/search.php?catalog=B2089
B2090	D-Mannitol	69-65-8	C09	L1021-15	182.17	DMSO	C6H14O6	C(C(C(C(C(CO)O)O)O)O)O	>7mg/mL in DMSO	Free Base	Others	Others	osmotic diuretic agent，weak renal vasodilator.	http://www.apexbt.com/search.php?catalog=B2090
B2091	Doxercalciferol	54573-75-0	C10	L1021-15	412.66	DMSO	C28H44O2	CC(C)C(C)C=CC(C)C1CCC2C1(CCCC2=CC=C3CC(CC(C3=C)O)O)C	>11.5mg/mL in DMSO	Free Base	Vitamin D Related	VD/VDR	Vitamin D receptor activator	http://www.apexbt.com/search.php?catalog=B2091
B2092	Doxifluridine	3094-9-5	C11	L1021-15	246.19	DMSO	C9H11FN2O5	CC1C(C(C(O1)N2C=C(C(=O)NC2=O)F)O)O	>10mg/mL in DMSO	Free Base	Apoptosis	Thymidylate Synthase	oral prodrug of the antineoplastic agent 5-fluorouracil (5-FU)	http://www.apexbt.com/search.php?catalog=B2092
B2093	Felbamate	25451-15-4	D01	L1021-15	238.24	DMSO	C11H14N2O4	C1=CC=C(C=C1)C(COC(=O)N)COC(=O)N	Soluble in DMSO > 10 mM	Free Base	Membrane Transporter/Ion Channel	NMDA Receptor	antagonist at the NMDA-associated glycine binding site	http://www.apexbt.com/search.php?catalog=B2093
B2094	Fluconazole	86386-73-4	D02	L1021-15	306.27	DMSO	C13H12F2N6O	C1=CC(=C(C=C1F)F)C(CN2C=NC=N2)(CN3C=NC=N3)O	>10.9mg/mL in DMSO	Free Base	Microbiology & Virology	Antibiotic	Triazole antifungal agent	http://www.apexbt.com/search.php?catalog=B2094
B2095	Fluocinolone Acetonide	67-73-2	D03	L1021-15	452.5	DMSO	C24H30F2O6	F[C@@]1([C@@](C([H])([H])[H])(C([H])=C2[H])C3=C([H])C2=O)[C@](C([H])([H])[C@]3([H])F)([H])[C@@]4([H])[C@@](C([H])([H])[C@]1([H])O[H])(C([H])([H])[H])[C@]5(C(C([H])([H])O[H])=O)OC(C([H])([H])[H])(C([H])([H])[H])O[C@]5([H])C4([H])[H]	>14.6mg/mL in DMSO	Free Base	GPCR/G protein	Glucocorticoid Receptor	Glucocorticoid receptor agonist	http://www.apexbt.com/search.php?catalog=B2095
B2096	Fluticasone propionate	80474-14-2	D04	L1021-15	500.57	DMSO	C25H31F3O5S	CCC(=O)OC1(C(CC2C1(CC(C3(C2CC(C4=CC(=O)C=CC43C)F)F)O)C)C)C(=O)SCF	>18.5mg/mL in DMSO	Propionate	GPCR/G protein	Glucocorticoid Receptor	High affinity, selective glucocorticoid receptor agonist	http://www.apexbt.com/search.php?catalog=B2096
B2097	Ganciclovir	82410-32-0	D05	L1021-15	255.23	DMSO	C9H13N5O4	C1=NC2=C(N1COC(CO)CO)NC(=NC2=O)N	Soluble in DMSO > 10 mM	Free Base	Microbiology & Virology	HSV	Antiviral drug for CMV infections	http://www.apexbt.com/search.php?catalog=B2097
B2099	Haloperidol	52-86-8	D06	L1021-15	375.86	DMSO	C21H23ClFNO2	C1CN(CCC1(C2=CC=C(C=C2)Cl)O)CCCC(=O)C3=CC=C(C=C3)F	Soluble in DMSO > 10 mM	Free Base	Neuroscience	Dopamine Receptor	Antipsychotic drug	http://www.apexbt.com/search.php?catalog=B2099
B2101	Hydralazine HCl	304-20-1	D07	L1021-15	196.64	H2O	C8H8N4.HCl	C1=CC=C2C(=C1)C=NN=C2NN.Cl	≥35.3mg/ml in H2O		Membrane Transporter/Ion Channel	Potassium Channel	Potassium channel activator	http://www.apexbt.com/search.php?catalog=B2101
B2102	Hydroxyurea	127-07-1	D08	L1021-15	76.05	DMSO	CH4N2O2	C(=O)(N)NO	>3.7mg/mL in DMSO	Free Base	DNA Damage/DNA Repair	DNA/RNA Synthesis	DNA synthesis inhibitor	http://www.apexbt.com/search.php?catalog=B2102
B2103	Idebenone	58186-27-9	D09	L1021-15	338.44	DMSO	C19H30O5	CC1=C(C(=O)C(=C(C1=O)OC)OC)CCCCCCCCCCO	>9.9mg/mL in DMSO	Free Base	Immunology/Inflammation	ROS	synthetic analog of coenzyme Q10 (CoQ10)	http://www.apexbt.com/search.php?catalog=B2103
B2104	Itraconazole	84625-61-6	D10	L1021-15	705.63	DMSO	C35H38Cl2N8O4	CCC(C)N1C(=O)N(C=N1)C2=CC=C(C=C2)N3CCN(CC3)C4=CC=C(C=C4)OCC5COC(O5)(CN6C=NC=N6)C7=C(C=C(C=C7)Cl)Cl	>8.8mg/mL in DMSO	Free Base	Microbiology & Virology	Antibiotic	antifungal agent	http://www.apexbt.com/search.php?catalog=B2104
B2106	Loteprednol etabonate	82034-46-6	D11	L1021-15	466.95	DMSO	C24H31ClO7	CCOC(=O)OC1(CCC2C1(CC(C3C2CCC4=CC(=O)C=CC34C)O)C)C(=O)OCCl	>17mg/mL in DMSO	Free Base	Microbiology & Virology	Antibiotic	potent glucocorticoid receptor agonist	http://www.apexbt.com/search.php?catalog=B2106
B2107	L-Thyroxine	51-48-9	E01	L1021-15	776.87	DMSO	C15H11I4NO4	C1=C(C=C(C(=C1I)OC2=CC(=C(C(=C2)I)O)I)I)CC(C(=O)O)N	>27.4mg/mL in DMSO	Free Base	Others	Others	Iodine containing hormone	http://www.apexbt.com/search.php?catalog=B2107
B2108	Lubiprostone	136790-76-6	E02	L1021-15	390.46	DMSO	C20H32F2O5	CCCCC(C1(CCC2C(O1)CC(=O)C2CCCCCCC(=O)O)O)(F)F	≥39mg/mL in DMSO		Membrane Transporter/Ion Channel	Chloride Channel	activator of ClC-2 chloride channels	http://www.apexbt.com/search.php?catalog=B2108
B2109	Mecarbinate	15574-49-9	E03	L1021-15	233.26	DMSO	C13H15NO3	CCOC(=O)C1=C(N(C2=C1C=C(C=C2)O)C)C	>7.1mg/mL in DMSO	Free Base	Others	Others	chemical intermediate of arbidol hydrochloride	http://www.apexbt.com/search.php?catalog=B2109
B2110	Meptazinol HCl	59263-76-2	E04	L1021-15	269.81	DMSO	C15H24ClNO	CCC1(CCCCN(C1)C)C2=CC(=CC=C2)O.Cl	Soluble in DMSO > 10 mM	Hydrochloride	Endocrinology and Hormones	Opioid Receptor	Partial agonist at the μ1 opioid receptor	http://www.apexbt.com/search.php?catalog=B2110
B2111	Miglitol	72432-03-2	E05	L1021-15	207.22	DMSO	C8H17NO5	C1C(C(C(C(N1CCO)CO)O)O)O	>10.1mg/mL in DMSO	Free Base	Others	Others	Inhibitor of α-glucosidase	http://www.apexbt.com/search.php?catalog=B2111
B2112	Milnacipran HCl	101152-94-7	E06	L1021-15	282.81	DMSO	C15H23ClN2O	CCN(CC)C(=O)C1(CC1CN)C2=CC=CC=C2.Cl	Soluble in DMSO > 10 mM	Hydrochloride	Neuroscience	SSRIs	Orally active 5-HT and noradrenalin re-uptake inhibitor	http://www.apexbt.com/search.php?catalog=B2112
B2113	Mirtazapine	85650-52-8	E07	L1021-15	265.35	DMSO	C17H19N3	[H]C1(C2=C([H])C([H])=C([H])C([H])=C2C([H])([H])C3=C4N=C([H])C([H])=C3[H])N4C([H])([H])C([H])([H])N(C([H])([H])[H])C1([H])[H]	>11.8mg/mL in DMSO	Free Base	Neuroscience	5-HT Receptor	5-HT2, 5-HT3, histamine H1 receptor and α2-adrenoceptor antagonist	http://www.apexbt.com/search.php?catalog=B2113
B2114	Mitoxantrone HCl	70476-82-3	E08	L1021-15	517.4	DMSO	C22H29ClN4O6.HCl	C1=CC(=C2C(=C1NCCNCCO)C(=O)C3=C(C=CC(=C3C2=O)O)O)NCCNCCO.Cl.Cl	>18.2mg/mL in DMSO	Hydrochloride	DNA Damage/DNA Repair	Topoisomerase	Topoisomerase II inhibitor, anti-neoplastic drug	http://www.apexbt.com/search.php?catalog=B2114
B2115	Moguisteine	119637-67-1	E09	L1021-15	339.41	DMSO	C16H21NO5S	CCOC(=O)CC(=O)N1CCSC1COC2=CC=CC=C2OC	>17mg/mL in DMSO	Free Base	Others	Others	novel peripheral non-narcotic antitussive drug	http://www.apexbt.com/search.php?catalog=B2115
B2116	Ozagrel HCl	78712-43-3	E10	L1021-15	264.71	DMSO	C13H12N2O2.HCl	C1=CC(=CC=C1CN2C=CN=C2)C=CC(=O)O.Cl	>8.5mg/mL in DMSO	Hydrochloride	Metabolism	P450 (e.g. CYP17)	Potent and selective inhibitor of thromboxane (TXA2) synthetase	http://www.apexbt.com/search.php?catalog=B2116
B2117	Pioglitazone	111025-46-8	E11	L1021-15	356.44	DMSO	C19H20N2O3S	CCC1=CN=C(C=C1)CCOC2=CC=C(C=C2)CC3C(=O)NC(=O)S3	>14.3mg/mL in DMSO	Free Base	Metabolism	PPAR	PPAR agonist	http://www.apexbt.com/search.php?catalog=B2117
B2118	Pramiracetam	68497-62-1	F01	L1021-15	269.38	DMSO	C14H27N3O2	CC(C)N(CCNC(=O)CN1CCCC1=O)C(C)C	>10.3mg/mL in DMSO	Free Base	Others	Others	nootropic drug	http://www.apexbt.com/search.php?catalog=B2118
B2119	Prilocaine	721-50-6	F02	L1021-15	220.31	DMSO	C13H20N2O	CCCNC(C)C(=O)NC1=CC=CC=C1C	>8.3mg/mL in DMSO	Free Base	Others	Others	local anesthetic of the amino amide type	http://www.apexbt.com/search.php?catalog=B2119
B2120	Primidone	125-33-7	F03	L1021-15	218.25	DMSO	C12H14N2O2	CCC1(C(=O)NCNC1=O)C2=CC=CC=C2	Soluble in DMSO > 10 mM	Free Base	Membrane Transporter/Ion Channel	Sodium Channel	anticonvulsant of the pyrimidinedione class	http://www.apexbt.com/search.php?catalog=B2120
B2121	Propylthiouracil	51-52-5	F04	L1021-15	170.23	DMSO	C7H10N2OS	CCCC1=CC(=O)NC(=S)N1	>5.4mg/mL in DMSO	Free Base	Others	Others	thyroperoxidase and 5'-deiodinase inhibitor	http://www.apexbt.com/search.php?catalog=B2121
B2122	Pyrazinamide	98-96-4	F05	L1021-15	123.11	DMSO	C5H5N3O	C1=CN=C(C=N1)C(=O)N	>5.4mg/mL in DMSO	Free Base	Microbiology & Virology	Antibiotic	antitubercular agent	http://www.apexbt.com/search.php?catalog=B2122
B2123	Quinine HCl Dihydrate	6119-47-7	F06	L1021-15	396.91	DMSO	C20H24N2O2.HCl.2H2O	COC1=CC2=C(C=CN=C2C=C1)C(C3CC4CCN3CC4C=C)O.O.O.Cl	≥19.45mg/mL in DMSO		Membrane Transporter/Ion Channel	Potassium Channel		http://www.apexbt.com/search.php?catalog=B2123
B2124	Reboxetine mesylate	98769-84-7	F07	L1021-15	409.5	DMSO	C19H23NO3.CH4O3S	CCOC1=CC=CC=C1OC(C2CNCCO2)C3=CC=CC=C3.CS(=O)(=O)O	>41mg/ml in DMSO		Others	Others	Potent and selective inhibitor of noradrenalin uptake	http://www.apexbt.com/search.php?catalog=B2124
B2125	Ribavirin	36791-04-5	F08	L1021-15	244.209	DMSO	C8H12N4O5	C1=NC(=NN1C2C(C(C(O2)CO)O)O)C(=O)N	>12.2mg/ml in DMSO	Free Base	Microbiology & Virology	Anti-infection	Antiviral guanosine ribonucleoside analog	http://www.apexbt.com/search.php?catalog=B2125
B2126	Rifabutin	72559-06-9	F09	L1021-15	847	DMSO	C46H62N4O11	O[C@H]([C@H](C)[C@@H](O)[C@@H](C)/C=C/C=C(C)\C(NC1=C2C3=NC4(CCN(CC(C)C)CC4)N2)=O)[C@@H](C)[C@H](OC(C)=O)[C@H](C)[C@@H](OC)/C=C/O[C@@]5(C)OC6=C(C5=O)C3=C(C(O)=C6C)C1=O	>42.4mg/mL in DMSO	Free Base	Microbiology & Virology	Antibiotic	anti-TB(tuberculosis) medicine	http://www.apexbt.com/search.php?catalog=B2126
B2127	Rifapentine	61379-65-5	F10	L1021-15	877.03	DMSO	C47H64N4O12	O[C@H]([C@H](C)[C@@H](O)[C@@H](C)/C=C/C=C1/C)[C@@H](C)[C@@](OC(C)=O)([H])[C@H](C)[C@@H](OC)/C=C/O[C@@]2(C)OC3=C(C2=O)C(C(O)=C4/C=N/N5CCN(C6CCCC6)CC5)=C(C(O)=C3C)C(O)=C4NC1=O	>30.3mg/mL in DMSO	Free Base	Microbiology & Virology	Antibiotic	antibiotic drug used in the treatment of tuberculosis	http://www.apexbt.com/search.php?catalog=B2127
B2128	Rimantadine	13392-28-4	F11	L1021-15	179.3	DMSO	C12H21N	CC(C12CC3CC(C1)CC(C3)C2)N	33mg/mL(184.04 mM) in DMSO;33mg/mL(184.04 mM) in H2O;33mg/mL(184.04 mM) in Ethanol		Microbiology & Virology	Anti-infection	anti-influenza virus drug	http://www.apexbt.com/search.php?catalog=B2128
B2129	Ropinirole HCl	91374-20-8	G01	L1021-15	296.84	H2O	C16H24N2O.HCl	CCCN(CCC)CCC1=C2CC(=O)NC2=CC=C1.Cl	>15mg/mL in Water with gentle warming	Hydrochloride	Neuroscience	Dopamine Receptor	selective dopamine D2-receptor agonist	http://www.apexbt.com/search.php?catalog=B2129
B2131	Sulbactam	68373-14-8	G02	L1021-15	233.24	DMSO	C8H11NO5S	CC1(C(N2C(S1(=O)=O)CC2=O)C(=O)O)C	>11.1mg/mL in DMSO	Free Base	Microbiology & Virology	Anti-infection	irreversible β-lactamase inhibitor	http://www.apexbt.com/search.php?catalog=B2131
B2132	Sulfamethazine	57-68-1	G03	L1021-15	278.33	DMSO	C12H14N4O2S	CC1=CC(=NC(=N1)NS(=O)(=O)C2=CC=C(C=C2)N)C	>9.9mg/mL in DMSO	Free Base	Microbiology & Virology	Anti-infection	sulfonamide antibacterial	http://www.apexbt.com/search.php?catalog=B2132
B2133	Suprofen	40828-46-4	G04	L1021-15	260.31	DMSO	C14H12O3S	CC(C1=CC=C(C=C1)C(=O)C2=CC=CS2)C(=O)O	>82.8mg/mL in DMSO		Immunology/Inflammation	TLR	dual COX-1/COX-2 inhibitor	http://www.apexbt.com/search.php?catalog=B2133
B2134	Ulipristal	159811-51-5	G05	L1021-15	475.62	DMSO	C30H37NO4	CC(=O)C1(CCC2C1(CC(C3=C4CCC(=O)C=C4CCC23)C5=CC=C(C=C5)N(C)C)C)OC(=O)C	>21.7mg/mL in DMSO	Free Base	Endocrinology and Hormones	Estrogen/progestogen Receptor	progestogen receptor modulator	http://www.apexbt.com/search.php?catalog=B2134
B2135	Ursodiol	128-13-2	G06	L1021-15	392.57	DMSO	C24H40O4	CC(CCC(=O)O)C1CCC2C1(CCC3C2C(CC4C3(CCC(C4)O)C)O)C	>16mg/mL in DMSO	Free Base	Others	Others	Bile acids for PBC treatment	http://www.apexbt.com/search.php?catalog=B2135
B2136	Zanamivir	139110-80-8	G07	L1021-15	332.31	DMSO	C12H20N4O7	CC(=O)NC1C(C=C(OC1C(C(CO)O)O)C(=O)O)N=C(N)N	>16.6mg/mL in DMSO	Free Base	Microbiology & Virology	NA	Influenza A/B virus neuraminidases inhibitor	http://www.apexbt.com/search.php?catalog=B2136
B2139	Bimatoprost	155206-00-1	G08	L1021-15	415.57	DMSO	C25H37NO4	CCNC(=O)CCCC=CCC1C(CC(C1C=CC(CCC2=CC=CC=C2)O)O)O	>21.3mg/mL in DMSO	Free Base	GPCR/G protein	Prostaglandin Receptor	prostaglandin analog	http://www.apexbt.com/search.php?catalog=B2139
B2140	Calcifediol	19356-17-3	G09	L1021-15	400.64	DMSO	C27H44O2	CC(CCCC(C)(C)O)C1CCC2C1(CCCC2=CC=C3CC(CCC3=C)O)C	>13.65mg/mL in DMSO		Vitamin D Related	VD/VDR	Major circulating form of vitamin D3	http://www.apexbt.com/search.php?catalog=B2140
B2141	Calcitriol	32222-06-3	G10	L1021-15	416.64	DMSO	C27H44O3	CC(CCCC(C)(C)O)C1CCC2C1(CCCC2=CC=C3CC(CC(C3=C)O)O)C	>20.8mg/mL in DMSO	Free Base	Vitamin D Related	VD/VDR	Active metabolite of vitamin D3	http://www.apexbt.com/search.php?catalog=B2141
B2142	Cefprozil hydrate	121123-17-9	G11	L1021-15	407.44	DMSO	C18H19N3O5S.H2O	CC=CC1=C(N2C(C(C2=O)NC(=O)C(C3=CC=C(C=C3)O)N)SC1)C(=O)O.O	≥20.35mg/mL in DMSO with gentle warming		Microbiology & Virology	Bacterial		http://www.apexbt.com/search.php?catalog=B2142
B2143	Tacrolimus (FK506)	104987-11-3	H01	L1021-15	804.02	DMSO	C44H69NO12	CO[C@@H]1C[C@H](/C=C(C)/[C@@H](OC([C@]2([H])CCCCN2C(C([C@]3(O)O[C@H]([C@@H](OC)C[C@H](C/C(C)=C/4)C)[C@@H](OC)C[C@H]3C)=O)=O)=O)[C@H](C)[C@H](CC([C@@H]4CC=C)=O)O)CC[C@H]1O	>26.6mg/mL in DMSO	Free Base	Microbiology & Virology	Antibiotic	Macrolide calcineurin inhibitor,immunosuppressant	http://www.apexbt.com/search.php?catalog=B2143
B2144	Fluocinonide	356-12-7	H02	L1021-15	494.52	DMSO	C26H32F2O7	F[C@@]1([C@@](C([H])([H])[H])(C([H])=C2[H])C3=C([H])C2=O)[C@](C([H])([H])[C@]3([H])F)([H])[C@@]4([H])[C@@](C([H])([H])[C@]1([H])O[H])(C([H])([H])[H])[C@]5(C(C([H])([H])OC(C([H])([H])[H])=O)=O)OC(C([H])([H])[H])(C([H])([H])[H])O[C@]5([H])C4([H])[H]	>13.3mg/mL in DMSO	Free Base	GPCR/G protein	Glucocorticoid Receptor	Glucocorticoid receptor agonist	http://www.apexbt.com/search.php?catalog=B2144
B2145	Fosaprepitant dimeglumine salt	265121-04-8	H03	L1021-15	1004.83	DMSO	C37H56F7N6O16P	CC(C1=CC(=CC(=C1)C(F)(F)F)C(F)(F)F)OC2C(N(CCO2)CC3=NC(=O)N(N3)P(=O)(O)O)C4=CC=C(C=C4)F.CNCC(C(C(C(CO)O)O)O)O.CNCC(C(C(C(CO)O)O)O)O	Soluble in DMSO > 10 mM	Salt	Neuroscience	Substance P/NK1 Receptor	Neurokinin-1 antagonist	http://www.apexbt.com/search.php?catalog=B2145
B2147	Peramivir Trihydrate	1041434-82-5	H04	L1021-15	382.45	H2O	C15H34N4O7	CCC(CC)C(C1C(CC(C1O)C(=O)O)N=C(N)N)NC(=O)C.O.O.O	>19.1mg/mL in DMSO with gentle warming		Microbiology & Virology	NA	potent, specific influenza viral neuraminidase inhibitor	http://www.apexbt.com/search.php?catalog=B2147
B2148	Prednisone	1953-3-2	H05	L1021-15	358.43	DMSO	C21H26O5	CC12CC(=O)C3C(C1CCC2(C(=O)CO)O)CCC4=CC(=O)C=CC34C	>15.4mg/mL in DMSO	Free Base	Others	Others	Glucocorticoid receptor agonist	http://www.apexbt.com/search.php?catalog=B2148
B2149	Pyrantel Pamoate	22204-24-6	H06	L1021-15	594.692	DMSO	C23H16O6.C11H14N2S	CN1CCCN=C1C=CC2=CC=CS2.C1=CC=C2C(=C1)C=C(C(=C2CC3=C(C(=CC4=CC=CC=C43)C(=O)O)O)O)C(=O)O	Soluble in DMSO	Free Base	Microbiology & Virology	Anti-infection	anthelmintic agent	http://www.apexbt.com/search.php?catalog=B2149
B2150	Sitafloxacin Hydrate	163253-35-8	H07	L1021-15	436.84	DMSO	C19H18ClF2N3O3.3/2H2O	C1CC12CN(CC2N)C3=C(C=C4C(=C3Cl)N(C=C(C4=O)C(=O)O)C5CC5F)F.O	>6.6mg/mL in DMSO	Free Base	Microbiology & Virology	Anti-infection	new-generation, broad-spectrum oral fluoroquinolone antibiotic	http://www.apexbt.com/search.php?catalog=B2150
B2153	Alfacalcidol	41294-56-8	H08	L1021-15	400.65	DMSO	C27H44O2	CC(C)CCCC(C)C1CCC2C1(CCCC2=CC=C3CC(CC(C3=C)O)O)C	>20.1mg/mL in DMSO	Free Base	Vitamin D Related	VD/VDR	Bone resorption inhibitor	http://www.apexbt.com/search.php?catalog=B2153
B2154	Alprostadil	745-65-3	H09	L1021-15	354.48	DMSO	C20H34O5	CCCCCC(C=CC1C(CC(=O)C1CCCCCCC(=O)O)O)O	>13.4mg/mL in DMSO	Free Base	GPCR/G protein	Prostaglandin Receptor	vasodilator	http://www.apexbt.com/search.php?catalog=B2154
B2156	Bindarit	130641-38-2	H10	L1021-15	324.37	DMSO	C19H20N2O3	CC(C)(C(=O)O)OCC1=NN(C2=CC=CC=C21)CC3=CC=CC=C3	>16.2mg/mL in DMSO	Free Base	Immunology/Inflammation	CCR	CCL2, CCL7 and CCL8 inhibitor	http://www.apexbt.com/search.php?catalog=B2156
B2157	Cabazitaxel	183133-96-2	H11	L1021-15	835.93	DMSO	C45H57NO14	CO[C@H]1C[C@]2([H])[C@](CO2)(OC(C)=O)[C@]3([H])[C@]1(C)C([C@H](OC)C4=C(C)[C@@H](OC([C@H](O)[C@H](C5=CC=CC=C5)NC(OC(C)(C)C)=O)=O)C[C@]([C@H]3OC(C6=CC=CC=C6)=O)(O)C4(C)C)=O	>22.3mg/mL in DMSO	Free Base	Cell Cycle/Checkpoint	Microtubule/Tubulin	Microtubule associated inhibitor	http://www.apexbt.com/search.php?catalog=B2157
B2158	Desonide	638-94-8	A01	L1021-16	416.51	DMSO	C24H32O6	O=C(C([H])([H])O[H])[C@@]12OC(C([H])([H])[H])(C([H])([H])[H])O[C@]1([H])C([H])([H])[C@]([C@@](C([H])([H])C3([H])[H])([H])[C@@]4([H])[C@@](C([H])([H])[H])(C([H])=C5[H])C3=C([H])C5=O)([H])[C@]2(C([H])([H])[H])C([H])([H])[C@]4([H])O[H]	>20.9mg/mL in DMSO	Free Base	GPCR/G protein	Glucocorticoid Receptor	nonfluorinated corticosteroid anti-inflammatory agent	http://www.apexbt.com/search.php?catalog=B2158
B2159	Eltrombopag	496775-61-2	A02	L1021-16	442.47	DMSO	C25H22N4O4	CC1=C(C=C(C=C1)N2C(=O)C(=C(N2)C)NN=C3C=CC=C(C3=O)C4=CC(=CC=C4)C(=O)O)C	>13.2mg/mL in DMSO	Free Base	Others	Thrombopoietin Receptor	nonpeptide agonist of the thrombopoietin receptor	http://www.apexbt.com/search.php?catalog=B2159
B2162	Secnidazole	3366-95-8	A03	L1021-16	185.18	DMSO	C7H11N3O3	CC1=NC=C(N1CC(C)O)[N+](=O)[O-]	>5mg/mL in DMSO	Free Base	Microbiology & Virology	Anti-infection	nitroimidazole anti-infective	http://www.apexbt.com/search.php?catalog=B2162
B2164	Ticlopidine HCl	53885-35-1	A04	L1021-16	300.25	H2O	C14H15Cl2NS	C1CN(CC2=C1SC=C2)CC3=CC=CC=C3Cl.Cl	Soluble in DMSO > 10 mM	Hydrochloride	GPCR/G protein	Adenosine Receptor	Purinergic (P2Y) receptor antagonist	http://www.apexbt.com/search.php?catalog=B2164
B2166	Ticagrelor	274693-27-5	A05	L1021-16	522.57	DMSO	C23H28F2N6O4S	CCCSC1=NC2=C(C(=N1)NC3CC3C4=CC(=C(C=C4)F)F)N=NN2C5CC(C(C5O)O)OCCO	>26.2mg/mL in DMSO	Free Base	GPCR/G protein	P2Y Receptor	P2Y12 receptor antagonist	http://www.apexbt.com/search.php?catalog=B2166
B2171	Imatinib (STI571)	152459-95-5	A06	L1021-16	493.6	DMSO	C29H31N7O	CC1=C(C=C(C=C1)NC(=O)C2=CC=C(C=C2)CN3CCN(CC3)C)NC4=NC=CC(=N4)C5=CN=CC=C5	>24.7mg/mL in DMSO	Free Base	Tyrosine Kinase	c-Kit	Protein-tyrosine kinase inhibitor	http://www.apexbt.com/search.php?catalog=B2171
B2193	Mitiglinide Calcium	145525-41-3	A07	L1021-16	668.88	DMSO	C38H48CaN2O6	C1CCC2CN(CC2C1)C(=O)CC(CC3=CC=CC=C3)C(=O)[O-].C1CCC2CN(CC2C1)C(=O)CC(CC3=CC=CC=C3)C(=O)[O-].[Ca+2]	>33.45mg/ml in DMSO		Membrane Transporter/Ion Channel	Potassium Channel	Potassium channel inhibitor	http://www.apexbt.com/search.php?catalog=B2193
B2194	Tolbutamide	64-77-7	A08	L1021-16	270.35	DMSO	C12H18N2O3S	CCCCNC(=O)NS(=O)(=O)C1=CC=C(C=C1)C	>10.1mg/mL in DMSO	Free Base	Membrane Transporter/Ion Channel	Potassium Channel	first generation potassium channel blocker	http://www.apexbt.com/search.php?catalog=B2194
B2195	Gliclazide	21187-98-4	A09	L1021-16	323.41	DMSO	C15H21N3O3S	CC1=CC=C(C=C1)S(=O)(=O)NC(=O)NN2CC3CCCC3C2	>15.6mg/mL in DMSO	Free Base	Membrane Transporter/Ion Channel	Potassium Channel	Potassium channel inhibitor	http://www.apexbt.com/search.php?catalog=B2195
B2196	Gliquidone	33342-05-1	A10	L1021-16	527.63	DMSO	C27H33N3O6S	CC1(C2=C(C=C(C=C2)OC)C(=O)N(C1=O)CCC3=CC=C(C=C3)S(=O)(=O)NC(=O)NC4CCCCC4)C	>22.4mg/mL in DMSO	Free Base	Membrane Transporter/Ion Channel	Potassium Channel	ATP-sensitive K+ channel antagonist	http://www.apexbt.com/search.php?catalog=B2196
B2197	Nicorandil	65141-46-0	A11	L1021-16	211.17	DMSO	C8H9N3O4	C1=CC(=CN=C1)C(=O)NCCO[N+](=O)[O-]	>21.1mg/ml in DMSO	Free Base	Membrane Transporter/Ion Channel	Potassium Channel	Potassium channel activator	http://www.apexbt.com/search.php?catalog=B2197
B2198	Nateglinide	105816-04-4	B01	L1021-16	317.42	DMSO	C19H27NO3	CC(C)C1CCC(CC1)C(=O)NC(CC2=CC=CC=C2)C(=O)O	>16.4mg/mL in DMSO	Free Base	Membrane Transporter/Ion Channel	Potassium Channel	Insulin secretagog agent	http://www.apexbt.com/search.php?catalog=B2198
B2200	Esomeprazole Magnesium	161973-10-0	B02	L1021-16	713.12	DMSO	C34H36MgN6O6S2	CC1=CN=C(C(=C1OC)C)CS(=O)C2=NC3=C([N-]2)C=CC(=C3)OC.CC1=CN=C(C(=C1OC)C)CS(=O)C2=NC3=C([N-]2)C=CC(=C3)OC.[Mg+2]	>20.2mg/mL in DMSO	Magnesium Salt	Membrane Transporter/Ion Channel	Proton Pump	Proton pump inhibitor	http://www.apexbt.com/search.php?catalog=B2200
B2201	Zinc Pyrithione	13463-41-7	B03	L1021-16	317.7	DMSO	C10H8N2O2S2Zn	C1=CC(=S)N(C=C1)[O-].C1=CC(=S)N(C=C1)[O-].[Zn+2]	>13.5mg/mL in DMSO	Free Base	Membrane Transporter/Ion Channel	Proton Pump	Proton pump inhibitor	http://www.apexbt.com/search.php?catalog=B2201
B2203	Candesartan Cilexetil	145040-37-5	B04	L1021-16	610.66	DMSO	C33H34N6O6	CCOC1=NC2=CC=CC(=C2N1CC3=CC=C(C=C3)C4=CC=CC=C4C5=NNN=N5)C(=O)OC(C)OC(=O)OC6CCCCC6	>24mg/mL in DMSO	Free Base	Endocrinology and Hormones	RAAS	Prodrug of the angiotensin II receptor 1 (AT1) antagonist candesartan	http://www.apexbt.com/search.php?catalog=B2203
B2205	Enalapril Maleate	76095-16-4	B05	L1021-16	492.52	DMSO	C20H28N2O5.C4H4O4	CCOC(=O)C(CCC1=CC=CC=C1)NC(C)C(=O)N2CCCC2C(=O)O.C(=CC(=O)O)C(=O)O	>23.15mg/mL in DMSO		Endocrinology and Hormones	RAAS	angiotensin-converting enzyme (ACE) inhibitor	http://www.apexbt.com/search.php?catalog=B2205
B2207	Quinapril HCl	82586-55-8	B06	L1021-16	474.98	DMSO	C25H30N2O5.HCl	CCOC(=O)C(CCC1=CC=CC=C1)NC(C)C(=O)N2CC3=CC=CC=C3CC2C(=O)O.Cl	>19.6mg/mL in DMSO	Hydrochloride	Endocrinology and Hormones	RAAS	angiotensin-converting enzyme (ACE) inhibitor	http://www.apexbt.com/search.php?catalog=B2207
B2208	Ramipril	87333-19-5	B07	L1021-16	416.51	DMSO	C23H32N2O5	CCOC(=O)C(CCC1=CC=CC=C1)NC(C)C(=O)N2C3CCCC3CC2C(=O)O	>17.6mg/mL in DMSO	Free Base	Proteases	ACE	angiotensin-converting enzyme (ACE) inhibitor	http://www.apexbt.com/search.php?catalog=B2208
B2210	Azilsartan	147403-03-0	B08	L1021-16	456.45	DMSO	C25H20N4O5	CCOC1=NC2=CC=CC(=C2N1CC3=CC=C(C=C3)C4=CC=CC=C4C5=NC(=O)ON5)C(=O)O	>17mg/mL in DMSO	Free Base	GPCR/G protein	Angiotensin Receptor	Potent angiotensin II type 1 (AT1) receptor inverse agonist	http://www.apexbt.com/search.php?catalog=B2210
B2213	Temocapril HCl	110221-44-8	B09	L1021-16	513.07	DMSO	C23H28N2O5S2.HCl	CCOC(=O)C(CCC1=CC=CC=C1)NC2CSC(CN(C2=O)CC(=O)O)C3=CC=CS3.Cl	>13.3mg/mL in DMSO	Hydrochloride	Endocrinology and Hormones	RAAS	angiotensin-converting enzyme (ACE) inhibitor	http://www.apexbt.com/search.php?catalog=B2213
B2214	Valsartan	137862-53-4	B10	L1021-16	435.52	DMSO	C24H29N5O3	CCCCC(=O)N(CC1=CC=C(C=C1)C2=CC=CC=C2C3=NNN=N3)C(C(C)C)C(=O)O	>19.7mg/mL in DMSO	Free Base	GPCR/G protein	Adenosine Receptor	Angiotensin II AT1 receptor antagonist	http://www.apexbt.com/search.php?catalog=B2214
B2215	Aliskiren Hemifumarate	173334-58-2	B11	L1021-16	1219.59	DMSO	C64H110N6O16	CC(C)C(CC1=CC(=C(C=C1)OC)OCCCOC)CC(C(CC(C(C)C)C(=O)NCC(C)(C)C(=O)N)O)N.CC(C)C(CC1=CC(=C(C=C1)OC)OCCCOC)CC(C(CC(C(C)C)C(=O)NCC(C)(C)C(=O)N)O)N.C(=CC(=O)O)C(=O)O	>58.5mg/mL in DMSO	Free Base	Others	Renin	renin inhibitor	http://www.apexbt.com/search.php?catalog=B2215
B2216	Benazepril HCl	86541-74-4	C01	L1021-16	460.95	DMSO	C24H29ClN2O5	CCOC(=O)C(CCC1=CC=CC=C1)NC2CCC3=CC=CC=C3N(C2=O)CC(=O)O.Cl	>18.2mg/mL in DMSO	Hydrochloride	Others	Others	angiotensin-converting enzyme (ACE) inhibitor	http://www.apexbt.com/search.php?catalog=B2216
B2218	Azilsartan Medoxomil	863031-21-4	C02	L1021-16	568.53	DMSO	C30H24N4O8	CCOC1=NC2=CC=CC(=C2N1CC3=CC=C(C=C3)C4=CC=CC=C4C5=NC(=O)ON5)C(=O)OCC6=C(OC(=O)O6)C	>24.7mg/mL in DMSO	Free Base	GPCR/G protein	Angiotensin Receptor	Angiotensin II receptor type 1 antagonist	http://www.apexbt.com/search.php?catalog=B2218
B2220	Abacavir sulfate	188062-50-2	C03	L1021-16	384.41	H2O	C14H20N6O5S	C1CC1NC2=NC(=NC3=C2N=CN3C4CC(C=C4)CO)N.OS(=O)(=O)O	Limited solubility	sulfate	Others	Others	Reverse transcriptase inhibitor	http://www.apexbt.com/search.php?catalog=B2220
B2221	Zidovudine	30516-87-1	C04	L1021-16	267.24	DMSO	C10H13N5O4	CC1=CN(C(=O)NC1=O)C2CC(C(O2)CO)N=[N+]=[N-]	>8.4mg/mL in DMSO	Free Base	DNA Damage/DNA Repair	Nucleoside Antimetabolite/Analogue	Reverse transcriptase inhibitor	http://www.apexbt.com/search.php?catalog=B2221
B2222	Adefovir Dipivoxil	142340-99-6	C05	L1021-16	501.47	DMSO	C20H32N5O8P	CC(C)(C)C(=O)OCOP(=O)(COCCN1C=NC2=C1N=CN=C2N)OCOC(=O)C(C)(C)C	>18.7mg/mL in DMSO	Free Base	Microbiology & Virology	CMV	Reverse transcriptase inhibitor	http://www.apexbt.com/search.php?catalog=B2222
B2223	Zalcitabine	7481-89-2	C06	L1021-16	211.22	DMSO	C9H13N3O3	C1CC(OC1CO)N2C=CC(=NC2=O)N	Soluble in DMSO > 10 mM	Free Base	Microbiology & Virology	Reverse Transcriptase	Reverse transcriptase inhibitor	http://www.apexbt.com/search.php?catalog=B2223
B2224	Etravirine (TMC125)	269055-15-4	C07	L1021-16	435.28	DMSO	C20H15BrN6O	CC1=CC(=CC(=C1OC2=NC(=NC(=C2Br)N)NC3=CC=C(C=C3)C#N)C)C#N	>19.4mg/mL in DMSO	Free Base	Microbiology & Virology	HIV	Reverse transcriptase inhibitor	http://www.apexbt.com/search.php?catalog=B2224
B2225	Stavudine (d4T)	3056-17-5	C08	L1021-16	224.21	DMSO	C10H12N2O4	CC1=CN(C(=O)NC1=O)C2C=CC(O2)CO	>8.4mg/mL in DMSO	Free Base	Microbiology & Virology	HIV	Reverse transcriptase inhibitor	http://www.apexbt.com/search.php?catalog=B2225
B2229	Palonosetron HCl	135729-62-3	C09	L1021-16	332.87	H2O	C19H25ClN2O	C1CC2CN(C(=O)C3=C2C(=CC=C3)C1)C4CN5CCC4CC5.Cl	Limited solubility	Hydrochloride	Neuroscience	5-HT Receptor	5-HT receptor antagonist	http://www.apexbt.com/search.php?catalog=B2229
B2230	Trazodone HCl	25332-39-2	C10	L1021-16	408.32	DMSO	C19H22ClN5O.HCl	C1CN(CCN1CCCN2C(=O)N3C=CC=CC3=N2)C4=CC(=CC=C4)Cl.Cl	Limited solubility	Hydrochloride	Neuroscience	5-HT Receptor	5-HT receptor antagonist	http://www.apexbt.com/search.php?catalog=B2230
B2231	Amitriptyline HCl	549-18-8	C11	L1021-16	313.86	DMSO	C20H23N.HCl	CN(C)CCC=C1C2=CC=CC=C2CCC3=CC=CC=C31.Cl	Soluble in DMSO > 10 mM	Hydrochloride	Neuroscience	5-HT Receptor	Serotonin /norepinephrine receptor/5-HT4/5-HT2 inhibitor	http://www.apexbt.com/search.php?catalog=B2231
B2232	Aripiprazole	129722-12-9	D01	L1021-16	448.39	DMSO	C23H27Cl2N3O2	C1CC(=O)NC2=C1C=CC(=C2)OCCCCN3CCN(CC3)C4=C(C(=CC=C4)Cl)Cl	Soluble in DMSO > 10 mM	Free Base	Neuroscience	Dopamine Receptor	5-HT receptor partial agonist	http://www.apexbt.com/search.php?catalog=B2232
B2234	Clomipramine HCl	17321-77-6	D02	L1021-16	351.31	DMSO	C19H23ClN2.HCl	CN(C)CCCN1C2=CC=CC=C2CCC3=C1C=C(C=C3)Cl.Cl	Soluble in DMSO > 10 mM	Hydrochloride	Neuroscience	5-HT Receptor	SERT/NET dopamine transporter (DAT) blocker	http://www.apexbt.com/search.php?catalog=B2234
B2235	Clozapine	5786-21-0	D03	L1021-16	326.82	DMSO	C18H19ClN4	CN1CCN(CC1)C2=C3C=CC=CC3=NC4=C(N2)C=C(C=C4)Cl	>15mg/mL in DMSO	Free Base	Neuroscience	Dopamine Receptor	5-HT receptor antagonist	http://www.apexbt.com/search.php?catalog=B2235
B2236	Desvenlafaxine	93413-62-8	D04	L1021-16	263.38	DMSO	C16H25NO2	CN(C)CC(C1=CC=C(C=C1)O)C2(CCCCC2)O	>13.2mg/mL in DMSO	Free Base	Neuroscience	5-HT Receptor	serotonin (5-HT) and norepinephrine (NE) reuptake inhibitor	http://www.apexbt.com/search.php?catalog=B2236
B2237	Eletriptan HBr	177834-92-3	D05	L1021-16	463.43	DMSO	C22H27BrN2O2S	CN1CCCC1CC2=CNC3=C2C=C(C=C3)CCS(=O)(=O)C4=CC=CC=C4.Br	Soluble in DMSO > 10 mM	HBr	Neuroscience	5-HT Receptor	selective 5-HT1B and 5-HT1D receptor agonist	http://www.apexbt.com/search.php?catalog=B2237
B2238	Escitalopram Oxalate	219861-08-2	D06	L1021-16	414.43	DMSO	C22H23FN2O5	CN(C)CCCC1(C2=C(CO1)C=C(C=C2)C#N)C3=CC=C(C=C3)F.C(=O)(C(=O)O)O	Soluble in DMSO > 10 mM	Oxalate	Neuroscience	SSRIs	Selective 5-HT reuptake inhibitor	http://www.apexbt.com/search.php?catalog=B2238
B2240	Olanzapine	132539-06-1	D07	L1021-16	312.43	DMSO	C17H20N4S	CC1=CC2=C(NC3=CC=CC=C3N=C2S1)N4CCN(CC4)C	>15.6mg/mL in DMSO	Free Base	Neuroscience	5-HT Receptor	Antagonist of 5-HT2A and dopamine D2 receptors	http://www.apexbt.com/search.php?catalog=B2240
B2241	Ondansetron	99614-02-5	D08	L1021-16	293.36	DMSO	C18H19N3O	CC1=NC=CN1CC2CCC3=C(C2=O)C4=CC=CC=C4N3C	≥7.3mg/mL in DMSO		Neuroscience	5-HT Receptor		http://www.apexbt.com/search.php?catalog=B2241
B2242	Urapidil HCl	64887-14-5	D09	L1021-16	423.94	DMSO	C20H29N5O3.HCl	CN1C(=CC(=O)N(C1=O)C)NCCCN2CCN(CC2)C3=CC=CC=C3OC.Cl	>65.3mg/mL in DMSO		Neuroscience	5-HT Receptor	α1-adrenoceptor antagonist and 5-HT1A receptor agonist	http://www.apexbt.com/search.php?catalog=B2242
B2243	Almotriptan Malate	181183-52-8	D10	L1021-16	469.55	DMSO	C17H25N3O2S.C4H6O5	CN(C)CCC1=CNC2=C1C=C(C=C2)CS(=O)(=O)N3CCCC3.C(C(C(=O)O)O)C(=O)O	>19mg/mL in DMSO	Malate	Neuroscience	5-HT Receptor	5-HT1B/1D-receptor agonist	http://www.apexbt.com/search.php?catalog=B2243
B2244	Atomoxetine HCl	82248-59-7	D11	L1021-16	291.82	DMSO	C17H22ClNO	CC1=CC=CC=C1OC(CCNC)C2=CC=CC=C2.Cl	>14.4mg/mL in DMSO	Hydrochloride	Neuroscience	5-HT Receptor	Noradrenalin re-uptake inhibitor	http://www.apexbt.com/search.php?catalog=B2244
B2246	Desvenlafaxine Succinate	386750-22-7	E01	L1021-16	381.46	DMSO	C16H25NO2.C4H6O4.H2O	CN(C)CC(C1=CC=C(C=C1)O)C2(CCCCC2)O.C(CC(=O)O)C(=O)O.O	>18.6mg/mL in DMSO	Succinate	Neuroscience	5-HT Receptor	serotonin (5-HT) transporter and norepinephrine (NE) transporter reuptake inhibitor	http://www.apexbt.com/search.php?catalog=B2246
B2248	Ketanserin	74050-98-9	E02	L1021-16	395.43	DMSO	C22H22FN3O3	C1CN(CCC1C(=O)C2=CC=C(C=C2)F)CCN3C(=O)C4=CC=CC=C4NC3=O	>39.5mg/mL in DMSO with gentle warming		Neuroscience	5-HT Receptor	specific 5-HT2A serotonin receptor antagonist	http://www.apexbt.com/search.php?catalog=B2248
B2249	Lamotrigine	84057-84-1	E03	L1021-16	256.09	DMSO	C9H7Cl2N5	C1=CC(=C(C(=C1)Cl)Cl)C2=C(N=C(N=N2)N)N	>12.3mg/mL in DMSO	Free Base	Membrane Transporter/Ion Channel	Sodium Channel	5-HT inhibitor， sodium channel blocker	http://www.apexbt.com/search.php?catalog=B2249
B2251	Naratriptan	143388-64-1	E04	L1021-16	371.93	DMSO	C17H26ClN3O2S	CNS(=O)(=O)CCC1=CC2=C(C=C1)NC=C2C3CCN(CC3)C.Cl	>61.1mg/mL in DMSO		Neuroscience	5-HT Receptor	selective 5-HT1 receptor subtype agonist	http://www.apexbt.com/search.php?catalog=B2251
B2252	Paroxetine HCl	78246-49-8	E05	L1021-16	365.83	DMSO	C19H20FNO3.HCl	C1CNCC(C1C2=CC=C(C=C2)F)COC3=CC4=C(C=C3)OCO4.Cl	Soluble in DMSO > 10 mM	Hydrochloride	Neuroscience	AChR	Antidepressant agents	http://www.apexbt.com/search.php?catalog=B2252
B2253	Prucalopride	179474-81-8	E06	L1021-16	367.87	DMSO	C18H26ClN3O3	COCCCN1CCC(CC1)NC(=O)C2=CC(=C(C3=C2OCC3)N)Cl	Soluble in DMSO > 10 mM	Free Base	Neuroscience	5-HT Receptor	5-HT4A and 5-HT4B receptor agonist	http://www.apexbt.com/search.php?catalog=B2253
B2257	Sertraline HCl	79559-97-0	E07	L1021-16	342.69	DMSO	C17H18Cl3N	CNC1CCC(C2=CC=CC=C12)C3=CC(=C(C=C3)Cl)Cl.Cl	Soluble in DMSO > 10 mM	Hydrochloride	Neuroscience	SSRIs	selective serotonin re-uptake inhibitor (SSRI)	http://www.apexbt.com/search.php?catalog=B2257
B2258	Tropisetron	105826-92-4	E08	L1021-16	284.35	DMSO	C17H20N2O2	O=C(O[C@H]1C[C@@H]2CC[C@H](C1)N2C)[C@@H]3C4=C(N=C3)C=CC=C4.Cl	≥28.4mg/mL in DMSO		Neuroscience	5-HT Receptor		http://www.apexbt.com/search.php?catalog=B2258
B2261	Zolmitriptan	139264-17-8	E09	L1021-16	287.36	DMSO	C16H21N3O2	CN(C)CCC1=CNC2=C1C=C(C=C2)CC3COC(=O)N3	Soluble in DMSO > 10 mM	Free Base	Neuroscience	5-HT Receptor	Potent 5-HT1B/1D/1F agonist	http://www.apexbt.com/search.php?catalog=B2261
B2262	Agomelatine	138112-76-2	E10	L1021-16	243.3	DMSO	C15H17NO2	CC(=O)NCCC1=CC=CC2=C1C=C(C=C2)OC	Soluble in DMSO > 10 mM	Free Base	Neuroscience	5-HT Receptor	MT1/MT2 / 5-HT2C agonist	http://www.apexbt.com/search.php?catalog=B2262
B2264	Dapoxetine HCl	129938-20-1	E11	L1021-16	341.87	DMSO	C21H23NO.HCl	CN(C)C(CCOC1=CC=CC2=CC=CC=C21)C3=CC=CC=C3.Cl	Soluble in DMSO > 10 mM	Hydrochloride	Neuroscience	5-HT Receptor	Selective serotonin reuptake inhibitor	http://www.apexbt.com/search.php?catalog=B2264
B2266	LDE225 (NVP-LDE225,Erismodegib)	956697-53-3	F01	L1021-16	485.5	DMSO	C26H26F3N3O3	CC1CN(CC(O1)C)C2=NC=C(C=C2)NC(=O)C3=CC=CC(=C3C)C4=CC=C(C=C4)OC(F)(F)F	>24.3mg/mL in DMSO	Free Base	Stem Cell	Smoothened	Smoothened inhibitor,potent and selective	http://www.apexbt.com/search.php?catalog=B2266
B2267	Ambroxol HCl	23828-92-4	F02	L1021-16	414.56	DMSO	C13H18Br2N2O.HCl	C1CC(CCC1NCC2=CC(=CC(=C2N)Br)Br)O.Cl	Limited solubility		Membrane Transporter/Ion Channel	Sodium Channel	TTX-resistant Na+ currents inhibitor	http://www.apexbt.com/search.php?catalog=B2267
B2268	Amiloride HCl dihydrate	17440-83-4	F03	L1021-16	302.12	DMSO	C6H8ClN7O.HCl.2H2O	C1(=C(N=C(C(=N1)Cl)N)N)C(=O)N=C(N)N.O.O.Cl	>14.1mg/mL in DMSO	Free Base	Membrane Transporter/Ion Channel	Sodium Channel	potent epithelial sodium channel (ENaC) blocker	http://www.apexbt.com/search.php?catalog=B2268
B2270	Ouabain	630-60-4	F04	L1021-16	728.77	DMSO	C29H44O12.8H2O	CC1C(C(C(C(O1)OC2CC(C3(C4C(CCC3(C2)O)C5(CCC(C5(CC4O)C)C6=CC(=O)OC6)O)CO)O)O)O)O	>72.9mg/mL in DMSO		Membrane Transporter/Ion Channel	Sodium Channel	selective Na+/K+-ATPase inhibitor	http://www.apexbt.com/search.php?catalog=B2270
B2271	Phenytoin	57-41-0	F05	L1021-16	252.27	DMSO	C15H12N2O2	C1=CC=C(C=C1)C2(C(=O)NC(=O)N2)C3=CC=CC=C3	>11mg/mL in DMSO	Free Base	Membrane Transporter/Ion Channel	Sodium Channel	inactive voltage-gated sodium channel stabilizer	http://www.apexbt.com/search.php?catalog=B2271
B2272	Phenytoin sodium	630-93-3	F06	L1021-16	274.25	DMSO	C15H11N2NaO2	C1=CC=C(C=C1)C2(C(=O)NC(=N2)[O-])C3=CC=CC=C3.[Na+]	>11.6mg/mL in DMSO	Sodium Salt	Membrane Transporter/Ion Channel	Sodium Channel	Sodium channel stabilizer	http://www.apexbt.com/search.php?catalog=B2272
B2274	Proparacaine HCl	5875-6-9	F07	L1021-16	330.85	DMSO	C16H26N2O3.HCl	CCCOC1=C(C=C(C=C1)C(=O)OCCN(CC)CC)N.Cl	>14.9mg/mL in DMSO	Hydrochloride	Membrane Transporter/Ion Channel	Sodium Channel	voltage-gated sodium channels antagonist	http://www.apexbt.com/search.php?catalog=B2274
B2275	Triamterene	396-01-0	F08	L1021-16	253.26	DMSO	C12H11N7	C1=CC=C(C=C1)C2=NC3=C(N=C2N)N=C(N=C3N)N	>7.9mg/mL in DMSO	Free Base	Membrane Transporter/Ion Channel	Sodium Channel	Sodium channel inhibitor	http://www.apexbt.com/search.php?catalog=B2275
B2276	Vinpocetine	42971-09-5	F09	L1021-16	350.45	DMSO	C22H26N2O2	O=C(C(N1C2=C(C3=C([H])C([H])=C([H])C([H])=C13)C([H])([H])C4([H])[H])=C([H])[C@@]5(C([H])([H])C([H])([H])[H])[C@]2([H])N4C([H])([H])C([H])([H])C5([H])[H])OC([H])([H])C([H])([H])[H]	>5.8mg/mL in DMSO	Free Base	Metabolism	PDE	PDE inhibitor	http://www.apexbt.com/search.php?catalog=B2276
B2278	Ibutilide Fumarate	122647-32-9	F10	L1021-16	885.23	DMSO	(C20H36N2O3S)2.C4H4O4	CCCCCCCN(CC)CCCC(C1=CC=C(C=C1)NS(=O)(=O)C)O.CCCCCCCN(CC)CCCC(C1=CC=C(C=C1)NS(=O)(=O)C)O.C(=CC(=O)O)C(=O)O	>25.6mg/mL in DMSO	Fumarate	Membrane Transporter/Ion Channel	Sodium Channel	Class III antiarrhythmic agent	http://www.apexbt.com/search.php?catalog=B2278
B2279	Oxcarbazepine	28721-07-5	F11	L1021-16	252.27	DMSO	C15H12N2O2	C1C2=CC=CC=C2N(C3=CC=CC=C3C1=O)C(=O)N	>9.1mg/mL in DMSO	Free Base	Membrane Transporter/Ion Channel	Sodium Channel	BTX inhibitor	http://www.apexbt.com/search.php?catalog=B2279
B2280	Rufinamide	106308-44-5	G01	L1021-16	238.19	DMSO	C10H8F2N4O	C1=CC(=C(C(=C1)F)CN2C=C(N=N2)C(=O)N)F	>11.3mg/mL in DMSO	Free Base	Membrane Transporter/Ion Channel	GABA Receptor	voltage-gated sodium channel blocker	http://www.apexbt.com/search.php?catalog=B2280
B2281	Propafenone HCl	34183-22-7	G02	L1021-16	377.9	DMSO	C21H27NO3.HCl	CCCNCC(COC1=CC=CC=C1C(=O)CCC2=CC=CC=C2)O.Cl	>18.6mg/mL in DMSO	Free Base	Membrane Transporter/Ion Channel	Sodium Channel	classic anti-arrhythmic medication	http://www.apexbt.com/search.php?catalog=B2281
B2283	Niclosamide	50-65-7	G03	L1021-16	327.12	EtOH	C13H8Cl2N2O4	C1=CC(=C(C=C1[N+](=O)[O-])Cl)NC(=O)C2=C(C=CC(=C2)Cl)O	>12.75mg/mL in DMSO		JAK/STAT Signaling	STAT	Inhibitor of the STAT3 signaling pathway	http://www.apexbt.com/search.php?catalog=B2283
B2284	Fostamatinib (R788)	901119-35-5	G04	L1021-16	580.46	DMSO	C23H26FN6O9P	CC1(C(=O)N(C2=C(O1)C=CC(=N2)NC3=NC(=NC=C3F)NC4=CC(=C(C(=C4)OC)OC)OC)COP(=O)(O)O)C	>100.4mg/mL in DMSO		Tyrosine Kinase	Spleen Tyrosine Kinase (Syk)	Spleen tyrosine kinase (Syk) inhibitor	http://www.apexbt.com/search.php?catalog=B2284
B2285	Daunorubicin HCl	23541-50-6	G05	L1021-16	563.98	DMSO	C27H30ClNO10	Cl[H].O=C(C([H])([H])[H])[C@@](C([H])([H])[C@]1([H])O[C@](C([H])([H])[C@]2([H])N([H])[H])([H])O[C@](C([H])([H])[H])([H])[C@@]2([H])O[H])(C([H])([H])C3=C1C(O[H])=C(C(C4=C5C([H])=C([H])C([H])=C4OC([H])([H])[H])=O)C(C5=O)=C3O[H])O[H]	>28.2mg/mL in DMSO	Hydrochloride	Microbiology & Virology	Antibiotic	DNA topoisomerase II inhibitor	http://www.apexbt.com/search.php?catalog=B2285
B2288	Pirfenidone	53179-13-8	G06	L1021-16	185.22	DMSO	C12H11NO	CC1=CN(C(=O)C=C1)C2=CC=CC=C2	>9.3mg/mL in DMSO	Free Base	TGF-β / Smad Signaling	SMAD	TGF-β production inhibitor	http://www.apexbt.com/search.php?catalog=B2288
B2291	Pefloxacin Mesylate Dihydrate	149676-40-4	G07	L1021-16	465.49	DMSO	C18H28FN3O8S	CCN1C=C(C(=O)C2=CC(=C(C=C21)N3CCN(CC3)C)F)C(=O)O.CS(=O)(=O)O.O.O	>11.275mg/mL in DMSO		Microbiology & Virology	Antibiotic	third generation of fluoroquinolone class of antibacterials	http://www.apexbt.com/search.php?catalog=B2291
B2292	Flumequine	42835-25-6	G08	L1021-16	261.25	DMSO	C14H12FNO3	FC1=C([H])C2=C(C3=C1[H])N(C([H])=C(C(O[H])=O)C3=O)C(C([H])([H])[H])([H])C([H])([H])C2([H])[H]	>9.4mg/mL in DMSO	Free Base	DNA Damage/DNA Repair	Topoisomerase	DNA topoisomerase II inhibitor，synthetic chemotherapeutic antibiotic	http://www.apexbt.com/search.php?catalog=B2292
B2293	Irinotecan HCl Trihydrate	136572-09-3	G09	L1021-16	677.18	DMSO	C33H45ClN4O9	O=C(N1CCC(CC1)N2CCCCC2)OC3=CC4=C(CC)C5=C(C(N6C5)=CC(C7(CC)O)=C(COC7=O)C6=O)N=C4C=C3.Cl.O.O.O	>23.1mg/mL in DMSO	Hydrochloride	DNA Damage/DNA Repair	Topoisomerase	Topoisomerase 1 inhibitor	http://www.apexbt.com/search.php?catalog=B2293
B2295	Pirarubicin	72496-41-4	G10	L1021-16	627.64	DMSO	C32H37NO12	CC1C(C(CC(O1)OC2CC(CC3=C(C4=C(C(=C23)O)C(=O)C5=C(C4=O)C=CC=C5OC)O)(C(=O)CO)O)N)OC6CCCCO6	≥7.65mg/mL in DMSO		DNA Damage/DNA Repair	Topoisomerase		http://www.apexbt.com/search.php?catalog=B2295
B2296	Topotecan HCl	119413-54-6	G11	L1021-16	457.91	DMSO	C23H24ClN3O5	Cl[H].O=C1N(C([H])([H])C2=C([H])C(C(C([H])([H])N(C([H])([H])[H])C([H])([H])[H])=C3O[H])=C(C([H])=C3[H])N=C42)C4=C([H])C([C@@](C([H])([H])C([H])([H])[H])5O[H])=C1C([H])([H])OC5=O	>22.9mg/mL in DMSO	Hydrochloride	DNA Damage/DNA Repair	Topoisomerase	Topoisomerase 1 inhibitor	http://www.apexbt.com/search.php?catalog=B2296
B2300	Tolvaptan	150683-30-0	H01	L1021-16	448.94	DMSO	C26H25ClN2O3	CC1=CC=CC=C1C(=O)NC2=CC(=C(C=C2)C(=O)N3CCCC(C4=C3C=CC(=C4)Cl)O)C	>17.8mg/mL in DMSO	Free Base	GPCR/G protein	Vasopressin Receptor	AVP V2-receptor antagonist	http://www.apexbt.com/search.php?catalog=B2300
B2303	Apatinib	811803-05-1	H02	L1021-16	493.58	DMSO	C25H27N5O4S	CS(=O)(=O)O.C1CCC(C1)(C#N)C2=CC=C(C=C2)NC(=O)C3=C(N=CC=C3)NCC4=CC=NC=C4	>49.4mg/ml in DMSO	Sulfate	Tyrosine Kinase	VEGFR	VEGFR2 inhibitor, orally bioavailable, selective	http://www.apexbt.com/search.php?catalog=B2303
B3225	BAF312 (Siponimod)	1230487-00-9	H03	L1021-16	516.6	DMSO	C29H35F3N2O3	CCC1=C(C=CC(=C1)C(=NOCC2=CC(=C(C=C2)C3CCCCC3)C(F)(F)F)C)CN4CC(C4)C(=O)O	>194.8mg/mL in DMSO		GPCR/G protein	S1P receptor	S1P agonist,potent and selective	http://www.apexbt.com/search.php?catalog=B3225
B3234	Betrixaban	330942-05-7	H04	L1021-16	451.91	DMSO	C23H22ClN5O3	CN(C)C(=N)C1=CC=C(C=C1)C(=O)NC2=C(C=C(C=C2)OC)C(=O)NC3=NC=C(C=C3)Cl	≥45.2mg/mL in DMSO		Metabolism	Factor Xa		http://www.apexbt.com/search.php?catalog=B3234
B3267	AHU-377 hemicalcium salt	1369773-39-6	H05	L1021-16	430.52	DMSO	C24H28Ca0.5NO5	O=C(OCC)[C@@H](C)C[C@@H](NC(CCC([O-])=O)=O)CC1=CC=C(C2=CC=CC=C2)C=C1.[0.5Ca2+]	≥17.9mg/mL in DMSO		Metabolism	Neprilysin		http://www.apexbt.com/search.php?catalog=B3267
B3283	PF-04449913	1095173-27-5	H06	L1021-16	374.44	DMSO	C21H22N6O	N#CC1=CC=C(NC(N[C@@H]2CCN(C)[C@@H](C3=NC4=CC=CC=C4N3)C2)=O)C=C1	≥20.15mg/mL in DMSO		Stem Cell	Smoothened		http://www.apexbt.com/search.php?catalog=B3283
B3290	Lisinopril dihydrate	83915-83-7	H07	L1021-16	441.52	H2O	C21H35N3O7	C1CC(N(C1)C(=O)C(CCCCN)NC(CCC2=CC=CC=C2)C(=O)O)C(=O)O.O.O	<4.42mg/mL in DMSO		Endocrinology and Hormones	RAAS	ACE inhibitor	http://www.apexbt.com/search.php?catalog=B3290
B3300	Cromolyn sodium	15826-37-6	H08	L1021-16	512.33	DMSO	C23H14Na2O11	C1=CC2=C(C(=C1)OCC(COC3=CC=CC4=C3C(=O)C=C(O4)C(=O)[O-])O)C(=O)C=C(O2)C(=O)[O-].[Na+].[Na+]	>5.12mg/mL in DMSO		Membrane Transporter/Ion Channel	Calcium Channel	Mast cell membrane stabilizer	http://www.apexbt.com/search.php?catalog=B3300
B3301	Sulfadimethoxine	122-11-2	H09	L1021-16	310.33	DMSO	C12H14N4O4S	COC1=NC(=NC(=C1)NS(=O)(=O)C2=CC=C(C=C2)N)OC	>13.6mg/mL in DMSO	Free Base	Microbiology & Virology	Anti-infection	Antimicrobial agent	http://www.apexbt.com/search.php?catalog=B3301
B3304	ATP disodium salt	987-65-5	H10	L1021-16	551.14	H2O	C10H14N5Na2O13P3	C1=NC2=C(C(=N1)N)N=CN2C3C(C(C(O3)COP(=O)(O)OP(=O)(O)OP(=O)([O-])[O-])O)O.[Na+].[Na+]	≥19mg/mL in H2O		Others	Others		http://www.apexbt.com/search.php?catalog=B3304
B3308	Memantine hydrochloride	41100-52-1	H11	L1021-16	215.76	DMSO	C12H22ClN	CC12CC3CC(C1)(CC(C3)(C2)N)C.Cl	Soluble in DMSO > 10 mM	Hydrochloride	Neuroscience	P450, AMPA Receptor-kainate Receptor-NMDA Receptor	NMDA receptor antagonist	http://www.apexbt.com/search.php?catalog=B3308
B3309	Cyproheptadine hydrochloride	969-33-5	A01	L1021-17	323.86	DMSO	C21H22ClN	CN1CCC(=C2C3=CC=CC=C3C=CC4=CC=CC=C42)CC1.Cl	>14.2mg/mL in DMSO	Hydrochloride	Neuroscience	Histamine Receptor	serotonin and histamine antagonist as well as antimuscarinic reagent	http://www.apexbt.com/search.php?catalog=B3309
B3326	Bupropion hydrochloride	31677-93-7	A02	L1021-17	276.2	DMSO	C13H19Cl2NO	CC(C(=O)C1=CC(=CC=C1)Cl)NC(C)(C)C.Cl	>12.9mg/mL in DMSO	Hydrochloride	Neuroscience	AChR,Dopamine Receptor	Dopamine/norepinephrine inhibitor	http://www.apexbt.com/search.php?catalog=B3326
B3341	Sotalol hydrochloride	959-24-0	A03	L1021-17	308.82	DMSO	C12H21ClN2O3S	CC(C)NCC(C1=CC=C(C=C1)NS(=O)(=O)C)O.Cl	≥15.441mg/mL in DMSO		GPCR/G protein	Adrenergic Receptor		http://www.apexbt.com/search.php?catalog=B3341
B3342	Spectinomycin dihydrochloride	21736-83-4	A04	L1021-17	405.27	H2O	C14H26Cl2N2O7	Cl[H].Cl[H].O=C1[C@]2(O[H])O[C@@]([C@@]([C@@]3([H])O[H])([H])N([H])C([H])([H])[H])([H])[C@]([C@@]([C@]3([H])N([H])C([H])([H])[H])([H])O[H])([H])O[C@]2([H])O[C@@](C([H])([H])[H])([H])C1([H])[H]	≥100mg/mL (246.75 mM) in H2O		Microbiology & Virology	Anti-infection	new parenteral antibiotic	http://www.apexbt.com/search.php?catalog=B3342
B3343	Vardenafil	224785-90-4	A05	L1021-17	488.6	DMSO	C23H32N6O4S	CCCC1=NC(=C2N1NC(=NC2=O)C3=C(C=CC(=C3)S(=O)(=O)N4CCN(CC4)CC)OCC)C	>22.5mg/mL in DMSO	Free Base	Metabolism	PDE	PDE5 inhibitor	http://www.apexbt.com/search.php?catalog=B3343
B3344	Xylazine	7361-61-7	A06	L1021-17	220.33	DMSO	C12H16N2S	CC1=C(C(=CC=C1)C)NC2=NCCCS2	≥9.8mg/mL in DMSO		GPCR/G protein	Adrenergic Receptor		http://www.apexbt.com/search.php?catalog=B3344
B3361	Amoxicillin trihydrate	61336-70-7	A07	L1021-17	365.4	DMSO	C16H19N3O5S	CC1(C(N2C(S1)C(C2=O)NC(=O)C(C3=CC=C(C=C3)O)N)C(=O)O)C.O.O.O	>14.8mg/mL in DMSO		Microbiology & Virology	Anti-infection	Broad spectrum antibiotic	http://www.apexbt.com/search.php?catalog=B3361
B3370	Arecoline hydrobromide	300-08-3	A08	L1021-17	236.11	DMSO	C8H14BrNO2	CN1CCC=C(C1)C(=O)OC.Br	Soluble in DMSO > 10 mM	hydrobromide	Neuroscience	AChR	muscarinic acetylcholine receptor agonist	http://www.apexbt.com/search.php?catalog=B3370
B3373	Dibucaine	85-79-0	A09	L1021-17	343.46	DMSO	C20H29N3O2	CCCCOC1=NC2=CC=CC=C2C(=C1)C(=O)NCCN(CC)CC	>16.5mg/mL in DMSO	Free Base	Others	Others	Local anesthetic	http://www.apexbt.com/search.php?catalog=B3373
B3377	Ropivacaine hydrochloride monohydrate	132112-35-7	A10	L1021-17	328.88	H2O	C17H29ClN2O2	CCCN1CCCCC1C(=O)NC2=C(C=CC=C2C)C.O.Cl	Soluble in DMSO > 10 mM	Hydrochloride	Membrane Transporter/Ion Channel	Sodium Channel	anaesthetic, long-acting and local	http://www.apexbt.com/search.php?catalog=B3377
B3404	Methylcobalamin	13422-55-4	A11	L1021-17	1344.38	DMSO	C63H91CoN13O14P+	[CH3-].CC1=CC2=C(C=C1C)N(C=N2)C3C(C(C(O3)CO)OP(=O)([O-])OC(C)CNC(=O)CCC4(C(C5C6(C(C(C(=C(C7=NC(=CC8=NC(=C(C4=N5)C)C(C8(C)C)CCC(=O)N)C(C7(C)CC(=O)N)CCC(=O)N)C)[N-]6)CCC(=O)N)(C)CC(=O)N)C)CC(=O)N)C)O.[Co+3]	>53.5mg/mL in DMSO	Free Base	Others	Others	a form of vitamin B12	http://www.apexbt.com/search.php?catalog=B3404
B3407	Dexrazoxane	24584-09-6	B01	L1021-17	268.27	DMSO	C11H16N4O4	CC(CN1CC(=O)NC(=O)C1)N2CC(=O)NC(=O)C2	>12mg/mL in DMSO	Free Base	Others	Others	cardioprotective agent	http://www.apexbt.com/search.php?catalog=B3407
B3411	Latanoprost	130209-82-4	B02	L1021-17	432.59	DMSO	C26H40O5	CC(C)OC(=O)CCCC=CCC1C(CC(C1CCC(CCC2=CC=CC=C2)O)O)O	>43.3mg/ml in DMSO		Others	Others	FP prostaglandin receptor agonist	http://www.apexbt.com/search.php?catalog=B3411
B3431	Amikacin	37517-28-5	B03	L1021-17	585.6	H2O	C22H43N5O13	C1C(C(C(C(C1NC(=O)C(CCN)O)OC2C(C(C(C(O2)CO)O)N)O)O)OC3C(C(C(C(O3)CN)O)O)O)N	>10.5mg/mL in DMSO	Free Base	Microbiology & Virology	Antibiotic	aminoglycoside antibiotic	http://www.apexbt.com/search.php?catalog=B3431
B3433	Flavoxate hydrochloride	3717-88-2	B04	L1021-17	427.92	H2O	C24H26ClNO4	CC1=C(OC2=C(C1=O)C=CC=C2C(=O)OCCN3CCCCC3)C4=CC=CC=C4.Cl	Limited solubility	Hydrochloride	Neuroscience	AChR	muscarinic AChR antagonist	http://www.apexbt.com/search.php?catalog=B3433
B3435	Procaine	59-46-1	B05	L1021-17	236.31	DMSO	C13H20N2O2	CCN(CC)CCOC(=O)C1=CC=C(C=C1)N	Soluble in DMSO	Free Base	Others	Others	Sodium channel inhibitor	http://www.apexbt.com/search.php?catalog=B3435
B3436	Ouabain Octahydrate	11018-89-6	B06	L1021-17	584.65	H2O	C29H44O12	CC1C(C(C(C(O1)OC2CC(C3(C4C(CCC3(C2)O)C5(CCC(C5(CC4O)C)C6=CC(=O)OC6)O)CO)O)O)O)O	>19.5mg/ml in H20		Others	Others	selective Na+/K+-ATPase inhibitor	http://www.apexbt.com/search.php?catalog=B3436
B3440	Nicergoline	27848-84-6	B07	L1021-17	484.39	DMSO	C24H26BrN3O3	CN1C=C2C[C@]3([H])[C@](C4=C2C1=CC=C4)(OC)C[C@](COC(C5=CC(Br)=CN=C5)=O)([H])CN3C	≥86.67mg/mL (178.93 mM) in DMSO		GPCR/G protein	Adenosine Receptor	vasodilator	http://www.apexbt.com/search.php?catalog=B3440
B3443	Tiagabine hydrochloride	145821-59-6	B08	L1021-17	412.01	DMSO	C20H26ClNO2S2	CC(C=CS1)=C1/C(C2=C(C=CS2)C)=C/CCN3CCC[C@](C(O)=O)([H])C3.Cl	>16.6mg/mL in DMSO	Free Base	Neuroscience	GABA Receptor	GABA uptake inhibitor	http://www.apexbt.com/search.php?catalog=B3443
B3448	Dapsone	80-08-0	B09	L1021-17	248.3	DMSO	C12H12N2O2S	NC1=CC=C(S(C2=CC=C(N)C=C2)(=O)=O)C=C1	>8.4mg/mL in DMSO	Free Base	Microbiology & Virology	Antibiotic	sulfone antibiotic	http://www.apexbt.com/search.php?catalog=B3448
B3449	Warfarin	81-81-2	B10	L1021-17	308.33	EtOH	C19H16O4	CC(CC(C1=C(O)C2=CC=CC=C2OC1=O)C3=CC=CC=C3)=O	≥30.8mg/mL in Etoh with gentle warming		Others	Others	anticoagulant drug	http://www.apexbt.com/search.php?catalog=B3449
B3455	Metaxalone	1665-48-1	B11	L1021-17	221.25	DMSO	C12H15NO3	CC1=CC(C)=CC(OCC(O2)CN=C2O)=C1	>9.8mg/mL in DMSO	Free Base	Others	Others	muscle relaxant	http://www.apexbt.com/search.php?catalog=B3455
B3460	Balsalazide	80573-04-2	C01	L1021-17	357.32	DMSO	C17H15N3O6	OC1=C(C(O)=O)C=C(/N=N/C2=CC=C(C(NCCC(O)=O)=O)C=C2)C=C1	>13.9mg/mL in DMSO	Free Base	Ubiquitination/Proteasome	Interleukin Related; STAT	anti-inflammatory drug	http://www.apexbt.com/search.php?catalog=B3460
B3464	Eicosapentaenoic Acid	10417-94-4	C02	L1021-17	302.45	DMSO	C20H30O2	CC/C([H])=C([H])\C/C([H])=C([H])\C/C([H])=C([H])\C/C([H])=C([H])\C/C([H])=C([H])\CCCC(O)=O	≥116.8mg/mL in DMSO		Immunology/Inflammation	Immunology & Inflamm	EPA，omega-3 fatty acid	http://www.apexbt.com/search.php?catalog=B3464
B3465	UK 14,304	59803-98-4	C03	L1021-17	292.13	DMSO	C11H10BrN5	BrC1=C(NC2=NCCN2)C=CC3=C1N=CC=N3	50mg/mL (171.16 mM; Need ultrasonic) in DMSO		GPCR/G protein	Adenosine Receptor	full α2-adrenergic receptor (α2-AR) agonist	http://www.apexbt.com/search.php?catalog=B3465
B3466	Rabeprazole sodium	117976-90-6	C04	L1021-17	381.42	DMSO	C18H20N3NaO3S	CC(C(OCCCOC)=CC=N1)=C1CS(C2=NC3=CC=CC=C3[N-]2)=O.[Na+]	>15.5mg/mL in DMSO	Sodium	Membrane Transporter/Ion Channel	Proton Pump	proton pump inhibitor	http://www.apexbt.com/search.php?catalog=B3466
B3467	Rabeprazole	117976-89-3	C05	L1021-17	359.44	DMSO	C18H21N3O3S	CC(C(OCCCOC)=CC=N1)=C1CS(C2=NC3=CC=CC=C3N2)=O	>12.7mg/mL in DMSO	Free Base	Membrane Transporter/Ion Channel	Proton Pump	proton pump inhibitor	http://www.apexbt.com/search.php?catalog=B3467
B3470	Etonogestrel	54048-10-1	C06	L1021-17	324.46	DMSO	C22H28O2	CC[C@@]1([C@@]([C@]2([H])CCC3=CC(CC[C@]3([H])[C@@]42[H])=O)([H])CC[C@@]1(O)C#C)CC4=C	>15.1mg/mL in DMSO	Free Base	Endocrinology and Hormones	Estrogen/progestogen Receptor	steroidal progestin	http://www.apexbt.com/search.php?catalog=B3470
B3471	Medroxyprogesterone	520-85-4	C07	L1021-17	344.49	DMSO	C22H32O3	C[C@@](C1=CC(CC[C@]21C)=O)([H])C[C@]([C@]3([H])CC[C@]4(O)C(C)=O)([H])[C@]2([H])CC[C@@]34C	>34.4mg/mL in DMSO		Endocrinology and Hormones	Estrogen/progestogen Receptor	potent progesterone receptor agonist	http://www.apexbt.com/search.php?catalog=B3471
B3474	Amifostine	20537-88-6	C08	L1021-17	214.22	H2O	C5H15N2O3PS	NCCCNCCSP(O)(O)=O	>8.1mg/mL in Water		Others	Others	cytoprotective adjuvant	http://www.apexbt.com/search.php?catalog=B3474
B3477	Ciclesonide	126544-47-6	C09	L1021-17	540.69	DMSO	C32H44O7	CC(C(OCC([C@@]12[C@@](O[C@@](O2)([H])C3CCCCC3)([H])C[C@@]4([H])[C@]([C@]5([H])[C@](O)([H])C[C@@]41C)([H])CCC6=CC(C=C[C@@]65C)=O)=O)=O)C	>15.8mg/mL in DMSO	Free Base	GPCR/G protein	Glucocorticoid Receptor	glucocorticoid	http://www.apexbt.com/search.php?catalog=B3477
B3484	Misoprostol	59122-46-2	C10	L1021-17	382.53	DMSO	C22H38O5	CCCCC(C/C([H])=C([H])/[C@]1([H])[C@@](C(C[C@@]1([H])O)=O)([H])CCCCCCC(OC)=O)(O)C	>11.1mg/mL in DMSO	Free Base	GPCR/G protein	Prostaglandin Receptor	synthetic prostaglandin E1 (PGE1) analog	http://www.apexbt.com/search.php?catalog=B3484
B3487	Eslicarbazepine acetate	236395-14-5	C11	L1021-17	296.32	DMSO	C17H16N2O3	CC(O[C@@]1([H])CC2=CC=CC=C2N(C(O)=N)C3=CC=CC=C31)=O	>14.9mg/mL in DMSO	acetate	Others	Others	antiepileptic drug	http://www.apexbt.com/search.php?catalog=B3487
B3488	Tiagabine	115103-54-3	D01	L1021-17	375.55	H2O	C20H25NO2S2	CC(C=CS1)=C1/C(C2=C(C=CS2)C)=C/CCN3CCC[C@](C(O)=O)([H])C3	Soluble in DMSO	Free Base	Neuroscience	GABA Receptor	selective gamma-aminobutyric acid (GABA) reuptake inhibitor	http://www.apexbt.com/search.php?catalog=B3488
B3489	Carmustine	154-93-8	D02	L1021-17	214.05	DMSO	C5H9Cl2N3O2	ClCC/N=C(O)/N(N=O)CCCl	>8.7mg/mL in DMSO	Free Base	DNA Damage/DNA Repair	DNA Alkylating	cell-cycle phase nonspecific alkylating antineoplastic agent	http://www.apexbt.com/search.php?catalog=B3489
B3490	Eptifibatide	188627-80-7	D03	L1021-17	831.96	DMSO	C35H49N11O9S2	O=C([C@@](C([H])([H])C1=C([H])N([H])C2=C([H])C([H])=C([H])C([H])=C12)([H])N([H])C([C@@](C([H])([H])C(O[H])=O)([H])N([H])C(C([H])([H])N([H])C3=O)=O)=O)N4[C@@](C(N([H])[C@@](C(N([H])[H])=O)([H])C([H])([H])SSC([H])([H])C([H])([H])C(N([H])[C@@]3([H])C([H])([H	>28.7mg/mL in DMSO	Free Base	Angiogenesis	Integrin	Glycoprotein (GP) IIb/IIIa inhibitor	http://www.apexbt.com/search.php?catalog=B3490
B3491	Bedaquiline fumarate	845533-86-0	D04	L1021-17	671.58	DMSO	C36H35BrN2O6	CN(CC[C@@]([C@](C1=CC2=CC(Br)=CC=C2N=C1OC)([H])C3=CC=CC=C3)(O)C4=CC=CC5=CC=CC=C54)C.O=C(O)/C([H])=C([H])/C(O)=O	>23.5mg/mL in DMSO	fumarate	Microbiology & Virology	Antibiotic	anti-tuberculosis drug	http://www.apexbt.com/search.php?catalog=B3491
B3492	Bedaquiline	843663-66-1	D05	L1021-17	525.5	DMSO	C31H29BrN2O	CN(C)CC[C@@]([C@H](C1=CC=CC=C1)C2=CC3=CC(Br)=CC=C3N=C2)(O)C4=CC=CC5=C4C=CC=C5	Soluble in DMSO	Free Base	Microbiology & Virology	Antibiotic	anti-tuberculosis drug	http://www.apexbt.com/search.php?catalog=B3492
B3494	Sarpogrelate hydrochloride	135159-51-2	D06	L1021-17	465.97	DMSO	C24H32ClNO6	O=C(OC(COC1=CC=CC=C1CCC2=CC(OC)=CC=C2)CN(C)C)CCC(O)=O.Cl	Soluble in DMSO > 10 mM		GPCR/G protein	5-HT Receptor	5-HT2A receptor inhibitor	http://www.apexbt.com/search.php?catalog=B3494
B3505	Diclofenac	15307-86-5	D07	L1021-17	296.15	DMSO	C14H11Cl2NO2	ClC1=C(NC2=CC=CC=C2CC(O)=O)C(Cl)=CC=C1	Soluble in DMSO	Free Base	Neuroscience	COX	non-selective COX inhibitor	http://www.apexbt.com/search.php?catalog=B3505
B3513	Ademetionine	29908-03-0	D08	L1021-17	398.44	DMSO	C15H22N6O5S	C[S+](C[C@](O1)([H])[C@](O)([H])[C@](O)([H])[C@]1([H])N2C=NC(C2=NC=N3)=C3N)CC[C@@](N)([H])C([O-])=O	100mg/mL (250.98 mM; Need ultrasonic) in DMSO;≥43mg/mL (107.92 mM) in H2O		Others	Others	S-adenosylmethionine, PDE4B inhibitor	http://www.apexbt.com/search.php?catalog=B3513
B3518	Alcaftadine	147084-10-4	D09	L1021-17	307.39	DMSO	C19H21N3O	CN1CC/C(CC1)=C2C3=CC=CC=C3CCN4C(C=O)=CN=C/24	Soluble in DMSO	Free Base	Neuroscience	Histamine Receptor	H1 histamine receptor antagonist	http://www.apexbt.com/search.php?catalog=B3518
B3519	Cefepime Dihydrochloride Monohydrate	123171-59-5	D10	L1021-17	570.5	DMSO	C20H29Cl2N5O6S2	NC1=NC(/C(C(N[C@H]2[C@]3([H])C(C(C([O-])=O)=C(C[N+]4(C)CCCC4)CS3)C2=O)=O)=N/OC)=CS1.Cl.Cl.O	>57.1mg/mL in DMSO		Microbiology & Virology	Antibiotic	broad-spectrum cephalosporin	http://www.apexbt.com/search.php?catalog=B3519
B3525	Chlorhexidine digluconate	18472-51-0	D11	L1021-17	897.76	DMSO	C34H54Cl2N10O14	ClC1=CC=C(NC(NC(NCCCCCCNC(NC(NC2=CC=C(Cl)C=C2)=N)=N)=N)=N)C=C1.OC[C@](O)([H])[C@](O)([H])[C@@](O)([H])[C@](O)([H])C(O)=O.OC[C@](O)([H])[C@](O)([H])[C@@](O)([H])[C@](O)([H])C(O)=O	>36.4mg/mL in DMSO	Free Base	Microbiology & Virology	Antibiotic	antiseptic	http://www.apexbt.com/search.php?catalog=B3525
B3527	Nitisinone	104206-65-7	E01	L1021-17	329.23	DMSO	C14H10F3NO5	FC(F)(F)C1=CC(N(=O)=O)=C(C(C2C(CCCC2=O)=O)=O)C=C1	>13.6mg/mL in DMSO	Free Base	Others	Others	inhibitor of the enzyme 4-hydroxyphenylpyruvate dioxygenase	http://www.apexbt.com/search.php?catalog=B3527
B3530	4-Aminopyridine	504-24-5	E02	L1021-17	94.11	H2O	C5H6N2	C1=CN=CC=C1N	>6mg/mL in Water		Membrane Transporter/Ion Channel	Potassium Channel	potassium channel-blocking agent	http://www.apexbt.com/search.php?catalog=B3530
B3532	Acetaminophen	103-90-2	E03	L1021-17	151.16	DMSO	C8H9NO2	C/C(O)=N/C1=CC=C(O)C=C1	Soluble in DMSO > 10 mM	Free Base	Neuroscience	COX	COX inhibitor	http://www.apexbt.com/search.php?catalog=B3532
B3538	Iohexol	66108-95-0	E04	L1021-17	821.14	DMSO	C19H26I3N3O9	CC(N(C1=C(I)C(/C(O)=N/CC(O)CO)=C(I)C(/C(O)=N/CC(O)CO)=C1I)CC(O)CO)=O	>31.9mg/mL in DMSO	Free Base	Ubiquitination/Proteasome	Autophagy; Mitophagy	contrast agent	http://www.apexbt.com/search.php?catalog=B3538
B3539	Ceftazidime	72558-82-8	E05	L1021-17	546.58	DMSO	C22H22N6O7S2	CC(C([O-])=O)(O/N=C(\C(O)=N\[C@]([C@]1([H])N2C(C(O)=O)=C(CS1)C[N+]3=CC=CC=C3)([H])C2=O)C(N4)=CSC4=N)C	>21.3mg/mL in DMSO	Free Base	Microbiology & Virology	Antibiotic	third-generation cephalosporin	http://www.apexbt.com/search.php?catalog=B3539
B3540	Trandolapril	87679-37-6	E06	L1021-17	430.54	DMSO	C24H34N2O5	O=C([C@@H](N[C@H](C(OCC)=O)CCC1=CC=CC=C1)C)N2[C@H](C(O)=O)C[C@@]3([H])CCCC[C@@]32[H]	>9.7mg/mL in DMSO	Free Base	Proteases	ACE	angiotensin-converting enzyme (ACE) inhibitor	http://www.apexbt.com/search.php?catalog=B3540
B3542	Tetrabenazine	58-46-8	E07	L1021-17	317.42	DMSO	C19H27NO3	CC(CC1CN2CCC3=CC(OC)=C(OC)C=C3C2CC1=O)C	≥9mg/mL in DMSO		Neuroscience	Dopamine Receptor	VMAT-inhibitor	http://www.apexbt.com/search.php?catalog=B3542
B3553	GS-9973	1229208-44-9	E08	L1021-17	411.46	DMSO	C23H21N7O	C12=NC=CN1C=C(C3=CC=C(C=NN4)C4=C3)N=C2NC5=CC=C(N6CCOCC6)C=C5	>20.6mg/mL in DMSO	Free Base	Tyrosine Kinase	Spleen Tyrosine Kinase (Syk)	Syk inhibitor, orally bioavailable and selective	http://www.apexbt.com/search.php?catalog=B3553
B3608	Crizotinib hydrochloride	1415560-69-8	E09	L1021-17	486.8	DMSO	C21H23Cl3FN5O	C[C@](OC(C=C(C(C=N1)=CN1C2CCNCC2)C=N3)=C3N)([H])C4=C(Cl)C=CC(F)=C4Cl.Cl	≥100.4 mg/mL in DMSO, ≥101.4 mg/mL in EtOH, ≥52.2 mg/mL in H2O		Tyrosine Kinase	ALK	inhibitor of the c-Met kinase and the NPM-ALK	http://www.apexbt.com/search.php?catalog=B3608
B3610	Clofibrate	637-07-0	E10	L1021-17	242.7	DMSO	C12H15ClO3	ClC1=CC=C(C=C1)OC(C)(C)C(OCC)=O	>11.9mg/mL in DMSO		Metabolism	PPAR	PPAR agonist	http://www.apexbt.com/search.php?catalog=B3610
B3611	Moxidectin	113507-06-5	E11	L1021-17	639.82	DMSO	C37H53NO8	CC(/C([H])=C([C@](O1)([H])[C@@](/C(C[C@@]21C[C@](O3)([H])C[C@@](O2)([H])C/C([H])=C(C[C@@](/C([H])=C([H])/C([H])=C([C@@]45O)\CO[C@]5([H])[C@@](O)([H])C(C)=C[C@@]4([H])C3=O)([H])C)\C)=N\OC)([H])C)\C)C	≥129.4 mg/mL in DMSO, ≥128 mg/mL in EtOH, ≥3.27 mg/mL in H2O with ultrasonic and warming		Microbiology & Virology	Antibiotic	anthelmintic drug	http://www.apexbt.com/search.php?catalog=B3611
B3662	Artesunate	88495-63-0	F01	L1021-17	384.42	DMSO	C19H28O8	O=C(CCC(O)=O)O[C@H]1O[C@@H]2O[C@@]3(C)OO[C@]42[C@@H](CC3)[C@H](C)CC[C@H]4[C@H]1C	>16.3mg/mL in DMSO		Others	Others	derivative of the natural product artemisinin	http://www.apexbt.com/search.php?catalog=B3662
B3664	Cinchonidine	485-71-2	F02	L1021-17	294.39	DMSO	C19H22N2O	O[C@H](C1=CC=NC2=CC=CC=C12)[C@H]3[N@@]4C[C@@H](C=C)[C@@H](CC4)C3	33.33mg/mL (113.22 mM; Need ultrasonic) in DMSO		Others	Others	alkaloid	http://www.apexbt.com/search.php?catalog=B3664
B3668	Sodium Monensin	22373-78-0	F03	L1021-17	692.85	EtOH	C36H61NaO11	O[C@H]1C[C@]2(O[C@H]([C@H](C)[C@@H]([C@@H](C([O-])=O)C)OC)[C@@H]1C)O[C@@](CC2)(C)[C@@H]3O[C@](CC3)(CC)[C@H]4O[C@H]([C@H]([C@@H](C)C[C@H]5C)O[C@]5(CO)O)C[C@H]4C.[Na+]	≥69.3mg/mL in EtOH with ultrasonic, <6.93mg/mL in DMSO		Others	Others	naturally polyether ionophore antibiotic	http://www.apexbt.com/search.php?catalog=B3668
B3674	Hypoxanthine	68-94-0	F04	L1021-17	136.11	DMSO	C5H4N4O	O=C1N=CNC2=C1NC=N2	≥1.36mg/mL in DMSO with ultrasonic		Others	Others		http://www.apexbt.com/search.php?catalog=B3674
B3676	Rotundine	483-14-7	F05	L1021-17	355.43	DMSO	C21H25NO4	COC1=C(C2=C(CC3C4=CC(=C(C=C4CCN3C2)OC)OC)C=C1)OC	>16mg/mL in DMSO		Neuroscience	Dopamine Receptor	Dopamine D1 receptor antagonist,potent and selective	http://www.apexbt.com/search.php?catalog=B3676
B3677	Inosine	58-63-9	F06	L1021-17	268.23	DMSO	C10H12N4O5	O[C@H]1[C@H](N2C(NC=NC3=O)=C3N=C2)O[C@H](CO)[C@H]1O	>13.4mg/ml in DMSO		Others	Others	endogenous purine nucleoside	http://www.apexbt.com/search.php?catalog=B3677
B3679	Vanillin	121-33-5	F07	L1021-17	152.15	DMSO	C8H8O3	OC1=C(C=C(C=O)C=C1)OC	≥100mg/mL (657.25 mM) in DMSO		Others	Others	flavorant	http://www.apexbt.com/search.php?catalog=B3679
B3680	Griseofulvin	126-07-8	F08	L1021-17	352.77	DMSO	C17H17ClO6	ClC(C(O[C@]1(C(OC)=C2)[C@H](C)CC2=O)=C(C(OC)=C3)C1=O)=C3OC	>10.5mg/mL in DMSO	Free Base	Cell Cycle/Checkpoint	Microtubule/Tubulin	Microtubule associated inhibitor	http://www.apexbt.com/search.php?catalog=B3680
B3681	Cyromazine	66215-27-8	F09	L1021-17	166.18	DMSO	C6H10N6	NC1=NC(NC2CC2)=NC(N)=N1	>5.7mg/mL in DMSO	Free base	Others	Others	insecticide, acaricide	http://www.apexbt.com/search.php?catalog=B3681
B3709	Midostaurin (PKC412)	120685-11-2	F10	L1021-17	570.64	DMSO	C35H30N4O4	CC12C(C(CC(O1)N3C4=CC=CC=C4C5=C6C(=C7C8=CC=CC=C8N2C7=C53)CNC6=O)N(C)C(=O)C9=CC=CC=C9)OC	≥57.1mg/mL in DMSO with ultrasonic		TGF-β / Smad Signaling	PKC	PKC inhibitor	http://www.apexbt.com/search.php?catalog=B3709
B3716	Chlorambucil	305-03-3	F11	L1021-17	304.21	DMSO	C14H19Cl2NO2	ClCCN(CCCl)C(C=C1)=CC=C1CCCC(O)=O	>12.2mg/mL in DMSO	Free Base	Others	Others	nitrogen mustard alkylating agent	http://www.apexbt.com/search.php?catalog=B3716
B3742	Thio-TEPA	52-24-4	G01	L1021-17	189.22	DMSO	C6H12N3PS	S=P(N1CC1)(N2CC2)N3CC3	>7.5mg/mL in DMSO	Free Base	DNA Damage/DNA Repair	DNA Alkylating	alkylating agent used to treat cancer	http://www.apexbt.com/search.php?catalog=B3742
B4620	Losmapimod	585543-15-3	G02	L1021-17	383.46	DMSO	C22H26FN3O2	FC1=C(C)C(C(C=C2)=NC=C2C(NCC(C)(C)C)=O)=CC(C(NC3CC3)=O)=C1	>19.2mg/mL in DMSO	Free Base	MAPK Signaling	p38	p38 MAPK inhibitor, orally active	http://www.apexbt.com/search.php?catalog=B4620
B4669	Vidofludimus	717824-30-1	G03	L1021-17	355.36	DMSO	C20H18FNO4	FC1=CC(C2=CC=CC(OC)=C2)=CC=C1NC(C3=C(C(O)=O)CCC3)=O	>103mg/mL in DMSO		Metabolism	Dehydrogenase	DHODH inhibitor	http://www.apexbt.com/search.php?catalog=B4669
[truncated: 492 more rows]
