# Supplementary material for: Repurposing of Ibrutinib and Quizartinib as potent inhibitors of necroptosis
Source: Commun Biol. 2023 Sep 23;6:972. doi: 10.1038/s42003-023-05353-5 (PMC10517925; doi:10.1038/s42003-023-05353-5)
Supplement: Supplementary file 4 — Supplementary Data 2 [file 42003_2023_5353_MOESM4_ESM.xlsx]

## Sheet: Sheet1
Supplementary Data 2. Necroptosis inhibitors identified in our screening.
Item Name	CAS Number	Type of compound	Inhibitor of necroptosis
Ethyl gallate	831-61-8	antioxindant
Hydroquinone	123-31-9	antioxindant
AT13387	912999-49-6	Hsp90 inhibitor	known
Bardoxolone methyl	218600-53-4	Hsp90 inhibitor	known
(R)-Crizotinib	877399-52-5	kinase inhibitor
Afatinib (BIBW2992)	439081-18-2	kinase inhibitor
Afatinib dimaleate	850140-73-7	kinase inhibitor
Axitinib (AG 013736)	319460-85-0	kinase inhibitor
BIRB 796 (Doramapimod)	285983-48-4	kinase inhibitor
Cabozantinib (XL184, BMS-907351)	849217-68-1	kinase inhibitor
Cabozantinib malate (XL184)	1140909-48-3	kinase inhibitor
Cediranib (AZD217)	288383-20-0	kinase inhibitor
CH5424802	1256580-46-7	kinase inhibitor
Crizotinib hydrochloride	1415560-69-8	kinase inhibitor
Dacomitinib (PF299804, PF299)	1110813-31-4	kinase inhibitor
Dasatinib (BMS-354825)	302962-49-8	kinase inhibitor
Dasatinib Monohydrate	863127-77-9	kinase inhibitor
Dovitinib Dilactic acid	852433-84-2	kinase inhibitor
Entrectinib	1108743-60-7	kinase inhibitor
Linifanib (ABT-869)	796967-16-3	kinase inhibitor
Neratinib (HKI-272)	698387-09-6	kinase inhibitor
Nordihydroguaiaretic acid	500-38-9	kinase inhibitor
Pazopanib (GW-786034)	444731-52-6	kinase inhibitor	known
Pazopanib Hydrochloride	635702-64-6	kinase inhibitor	known
PCI-32765 (Ibrutinib)	936563-96-1	kinase inhibitor
Pelitinib (EKB-569)	257933-82-7	kinase inhibitor
Pexidartinib (PLX3397)	1029044-16-3	kinase inhibitor
Poziotinib	1092364-38-9	kinase inhibitor
Quizartinib (AC220)	950769-58-1	kinase inhibitor
Regorafenib	755037-03-7	kinase inhibitor	known
Regorafenib hydrochloride	835621-07-3	kinase inhibitor	known
Regorafenib monohydrate	1019206-88-2	kinase inhibitor	known
Sorafenib	284461-73-0	kinase inhibitor	known
Sorafenib Tosylate	475207-59-1	kinase inhibitor	known
Aripiprazole	129722-12-9	Neuroscience
Brexpiprazole	913611-97-9	Neuroscience
Paroxetine HCl	78246-49-8	Neuroscience
Sertraline HCl	79559-97-0	Neuroscience
Vortioxetine	508233-74-7	Neuroscience
Vortioxetine (Lu AA21004) HBr	960203-27-4	Neuroscience
Fenretinide	65646-68-6	Others
Menadione	58-27-5	Others
Nitazoxanide	55981-09-4	Others
Nitroxoline	4008-48-4	Others
Parthenolide	20554-84-1	Others
Primidone	125-33-7	Others
Pyrocatechol	120-80-9	Others
YM155	781661-94-7	Others
