# Supplementary material for: Repurposing of Ibrutinib and Quizartinib as potent inhibitors of necroptosis
Source: Commun Biol. 2023 Sep 23;6:972. doi: 10.1038/s42003-023-05353-5 (PMC10517925; doi:10.1038/s42003-023-05353-5)
Supplement: Supplementary file 5 — Supplementary Data 3 [file 42003_2023_5353_MOESM5_ESM.xlsx]

## Sheet: Sheet1
Supplementary Data 3. Compounds that reduced necroptosis induced by the dimerization/oligomerization of RIPK1 and RIPK3
Compound Name	Cell death induced by RIPK1-HBD + 4-OHT +zVAD	Cell death induced by RIPK3-HBD + 4-OHT +zVAD	TNF induced p-RIPK1	TNF induced p-RIPK3	Types of inhibitors
GSK'872	inhibit	inhibit	-	inhibit
PCI-32765 (Ibrutinib)	inhibit	inhibit	-	inhibit	GSK'872 like inhibitor
Poziotinib	inhibit	inhibit	-	inhibit	GSK'872 like inhibitor
NEC-1	inhibit	-	inhibit	inhibit
Axitinib (AG 013736)	inhibit	-	inhibit	inhibit	NEC-1 like inhibitor
Brexpiprazole	inhibit	-	inhibit	inhibit	NEC-1 like inhibitor
Linifanib (ABT-869)	inhibit	-	inhibit	inhibit	NEC-1 like inhibitor
Pazopanib (GW-786034)	inhibit	-	inhibit	inhibit	NEC-1 like inhibitor
Regorafenib	inhibit	-	inhibit	inhibit	NEC-1 like inhibitor
Regorafenib hydrochloride	inhibit	-	inhibit	inhibit	NEC-1 like inhibitor
NEC-1 plus GSK'872	inhibit	inhibit	inhibit	inhibit
Afatinib (BIBW2992)	inhibit	inhibit	inhibit	inhibit	NEC-1 plus GSK'872 like inhibitor
Afatinib dimaleate	inhibit	inhibit	inhibit	inhibit	NEC-1 plus GSK'872 like inhibitor
AT13387	inhibit	inhibit	inhibit	inhibit	NEC-1 plus GSK'872 like inhibitor
Parthenolide	inhibit	inhibit	inhibit	inhibit	NEC-1 plus GSK'872 like inhibitor
Pelitinib (EKB-569)	inhibit	inhibit	inhibit	inhibit	NEC-1 plus GSK'872 like inhibitor
Regorafenib monohydrate	inhibit	inhibit	inhibit	inhibit	NEC-1 plus GSK'872 like inhibitor
Sorafenib	inhibit	inhibit	inhibit	inhibit	NEC-1 plus GSK'872 like inhibitor
Pazopanib Hydrochloride	inhibit	inhibit	inhibit	inhibit	NEC-1 plus GSK'872 like inhibitor
Pexidartinib (PLX3397)	inhibit	inhibit	inhibit	inhibit	NEC-1 plus GSK'872 like inhibitor
Nordihydroguaiaretic acid	inhibit	inhibit	inhibit	inhibit	NEC-1 plus GSK'872 like inhibitor
Others
Dacomitinib (PF299804, PF299)	inhibit	inhibit	-	-	other
Cabozantinib (XL184, BMS-907351)	inhibit	-	-	-	other
(R)-Crizotinib	inhibit	-	-	-	other
Cediranib (AZD217)	-	-	-	-	other
Dasatinib (BMS-354825)	-	inhibit	-	-	other
Quizartinib (AC220)	-	-	inhibit	inhibit	other
Sorafenib Tosylate	-	-	inhibit	inhibit	other
Neratinib (HKI-272)	-	-	inhibit	inhibit	other
BIRB 796 (Doramapimod)	-	inhibit	inhibit	inhibit	other
Cabozantinib malate (XL184)	-	-	-	-	other
Crizotinib hydrochloride	inhibit	-	-	-	other
CH5424802	inhibit	-	-	inhibit	other
Dovitinib Dilactic acid	-	-	inhibit	-	other
Dasatinib Monohydrate	-	inhibit	-	-	other
Entrectinib	-	-	inhibit	inhibit	other
Bardoxolone methyl	inhibit	inhibit	-	-	other
Fenretinide	-	-	-	-	other
YM155	-	-	-	-	other
Menadione	-	-	-	-	other
Vortioxetine (Lu AA21004) HBr	-	-	-	inhibit	other
Vortioxetine	-	-	-	inhibit	other
Nitazoxanide	-	inhibit	-	inhibit	other
Primidone	-	inhibit	inhibit	inhibit	other
Pyrocatechol	-	-	inhibit	inhibit	other
Aripiprazole	-	-	inhibit	inhibit	other
Paroxetine HCl	-	-	inhibit	inhibit	other
Sertraline HCl	-	-	inhibit	inhibit	other
Hydroquinone	-	-	inhibit	inhibit	other
Ethyl gallate	-	-	inhibit	inhibit	other
Nitroxoline	-	-	inhibit	-	other
