# Supplementary material for: Repurposing of Ibrutinib and Quizartinib as potent inhibitors of necroptosis
Source: Commun Biol. 2023 Sep 23;6:972. doi: 10.1038/s42003-023-05353-5 (PMC10517925; doi:10.1038/s42003-023-05353-5)
Supplement: Supplementary file 6 — Supplementary Data 4 [file 42003_2023_5353_MOESM6_ESM.xlsx]

## Sheet: Fig. 1
Figure 1b
compound number	Normalized Necroptosis Inhibition (Fold change compared to the control)
1	1.17769
2	1.38017
3	1.3843
4	1.25207
5	1.07025
6	1.28099
7	1.30578
8	1.42975
9	0.838843
10	1.11157
11	1.87603
12	0.954545
13	1.2438
14	1.3719
15	1.09504
16	1.88843
17	1.45041
18	1.83884
19	1.91735
20	1.47934
21	2.07851
22	1.4876
23	1.40083
24	1.6281
25	1.46281
26	1.47934
27	1.52066
28	1.71488
29	3.05785
30	2.07025
31	1.89669
32	1.59091
33	1.43388
34	1.33058
35	1.27686
36	1.59091
37	1.52479
38	1.69008
39	1.63223
40	1.66942
41	1.32231
42	1.81405
43	1.41735
44	2.57851
45	10.4876
46	1.45868
47	6.68595
48	1.54546
49	1.61157
50	1.4876
51	1.71488
52	1.77273
53	2.58678
54	1.79752
55	1.54132
56	1.1157
57	1.39669
58	1.44215
59	1.89669
60	1.67355
61	17.9463
62	1.61157
63	3.73141
64	1.56198
65	1.20248
66	1.2562
67	1.27686
68	3.29752
69	3.3595
70	1.47107
71	1.76859
72	1.66529
73	2
74	1.26446
75	1.61983
76	1.4876
77	1.33884
78	1.95041
79	1.26446
80	1.7438
81	1.15702
82	1.42562
83	1.27686
84	1.69008
85	1.40909
86	1.09504
87	1.12397
88	0.868506
89	1.08117
90	1.01136
91	4.6461
92	1.38961
93	2.50649
94	3.54058
95	1.45292
96	1.40422
97	1.49838
98	0.982143
99	0.938312
100	1.61364
101	2.20942
102	4.15909
103	1.6802
104	0.952922
105	0.652597
106	2.01623
107	1.50162
108	1.89123
109	0.876623
110	1.29708
111	1.87013
112	1.74513
113	3.14123
114	9.30519
115	2.41396
116	3.31331
117	9.43506
118	11.1023
119	1.74513
120	1.71104
121	3.21104
122	0.987013
123	2.31656
124	9.75649
125	0.678571
126	6.93344
127	1.06331
128	5.95455
129	1.50649
130	6.47078
131	1.48539
132	1.24026
133	5.41883
134	1.94156
135	1.71916
136	1.90909
137	1.59578
138	2.20942
139	2.59253
140	1.65584
141	1.52273
142	1.15584
143	1.63961
144	7.85877
145	0.970779
146	1.86364
147	1.83442
148	1.46591
149	1.23864
150	1.9026
151	1.0698
152	1.68831
153	1.65747
154	2.68019
155	1.6802
156	0.831169
157	1.43669
158	2.59903
159	6.78247
160	4.79221
161	0.625
162	0.516234
163	1.6802
164	1.64286
165	0.538961
166	0.910714
167	2
168	1.11688
169	1.13149
170	1.47727
171	3.34253
172	4.89773
173	1.80682
174	0.683442
175	1.13149
176	0.600446
177	5.85938
178	1.39955
179	1.62946
180	1.59598
181	2.64062
182	1.84375
183	1.42634
184	1.8192
185	0.904018
186	1.43973
187	1.85714
188	2.03125
189	1.73661
190	1.70982
191	2.10714
192	1.31696
193	0.493304
194	1.58036
195	1.6183
196	1.34821
197	1.13393
198	0.877232
199	2.42411
200	1.05357
201	1.90848
202	11.4821
203	2.29464
204	2.12054
205	1.53125
206	1.5067
207	1.58705
208	1.51116
209	1.7567
210	1.77455
211	1.87723
212	1.85714
213	1.9442
214	1.12054
215	12.4375
216	12.1272
217	1.50223
218	1.03571
219	0.290179
220	1.13393
221	1.68973
222	0.738839
223	2.41295
224	2.05134
225	3.65179
226	2.14732
227	0.859375
228	0.948661
229	1.48884
230	0.578125
231	0.852679
232	1.99107
233	1.83482
234	2.04688
235	2.03795
236	1.12277
237	1.79241
238	0.803571
239	0.555804
240	0.852679
241	1.17188
242	1.28125
243	1.90848
244	2.18973
245	4.90625
246	1.27455
247	1.16741
248	1.55804
249	1.07366
250	3.08482
251	3.22545
252	1.84152
253	1.25223
254	1.42857
255	1.41295
256	1.73661
257	1.54911
258	0.997768
259	0.337054
260	1.66741
261	0.995536
262	0.78125
263	1.01344
264	1.3871
265	1.32796
266	0.682796
267	1.14247
268	1.16935
269	0.862903
270	2.13441
271	10.6882
272	0.822581
273	1.05376
274	1.30376
275	1.36021
276	1.12366
277	1.55376
278	1.65323
279	1.98387
280	1.33333
281	1.40323
282	1.36828
283	1.26344
284	1.13441
285	1.27151
286	2.35484
287	1.93011
288	1.89247
289	1.08871
290	5.99193
291	2.15054
292	1.74462
293	1.00269
294	1.43817
295	1.05376
296	4.10753
297	1.39785
298	1.7043
299	1.50269
300	1.09946
301	2.32527
302	2.7715
303	2.34946
304	2.72581
305	1.6129
306	2.03495
307	1.30376
308	1.56183
309	1.84409
310	1.03763
311	4.63978
312	1.30914
313	1.91398
314	1.74194
315	1.26882
316	1.73387
317	1.24731
318	1.40054
319	1.64516
320	1.51882
321	0.704301
322	1.5672
323	1.20699
324	1.77957
325	1.89247
326	1.12097
327	1.03763
328	0.758065
329	1.06183
330	1.69355
331	1.23118
332	1.49731
333	1.38441
334	1.92204
335	1.05107
336	1.36021
337	1.1828
338	1.55645
339	1.80107
340	0.83871
341	1.31989
342	1.59677
343	1.47581
344	1.56452
345	1.67473
346	1.1828
347	1.27957
348	1.53763
349	1.93011
350	1.11559
351	0.796034
352	0.98017
353	1.07082
354	1.13314
355	1.26629
356	1.27195
357	1.05666
358	1.30595
359	0.96034
360	1.35128
361	1.10765
362	0.96034
363	1.3966
364	1.44193
365	2.06799
366	1.79037
367	0.946176
368	1.24079
369	1.2153
370	0.929178
371	1.47309
372	1.44476
373	3.12465
374	0.991501
375	1.40793
376	1.72521
377	1.26629
378	1.36544
379	2.1813
380	3.43343
381	1.8187
382	1.54108
383	1.77337
384	1.12181
385	1.40227
386	1.04816
387	1.26062
388	1.06799
389	1.05099
390	2.20963
391	1.45326
392	1.60623
393	1.35977
394	1.54108
395	0.977337
396	1.42493
397	1.44193
398	1.52974
399	4.13031
400	1.16147
401	4.92068
402	0.759207
403	1.17281
404	1.76487
405	1.3796
406	1.04533
407	1.70538
408	1.62889
409	1.4221
410	1.08782
411	1.28612
412	0.589235
413	2.54957
414	1.1813
415	1.6034
416	0.796034
417	0.92068
418	1.32011
419	1.04249
420	8.68839
421	1.84419
422	1.21246
423	1.78187
424	0.954674
425	1.2153
426	1.45043
427	7.34278
428	0.747875
429	0.671388
430	1.09915
431	1.51841
432	0.688385
433	0.898017
434	1.05949
435	1.02266
436	0.997167
437	1.18414
438	1.12181
439	1.14451
440	1.1474
441	1.72832
442	2.4422
443	1.00289
444	0.875723
445	1.9422
446	1.10405
447	1.7659
448	1.56647
449	0.855491
450	1.77746
451	1.12717
452	1.50867
453	0.855491
454	0.979769
455	1.60983
456	1.21965
457	1.16474
458	1.96821
459	1.65607
460	0.901734
461	1.57804
462	10.237
463	13.237
464	4.41618
465	2.11272
466	8.86127
467	4.56936
468	0.979769
469	1.2948
470	1.72254
471	0.763006
472	1.01156
473	4.86705
474	1.27746
475	4.54913
476	3.49133
477	6.20809
478	0.297688
479	0.843931
480	0.554913
481	0.786127
482	1.4711
483	3.93064
484	0.777457
485	1.32659
486	8.58959
487	1.57225
488	1.23121
489	1.41619
490	1.6474
491	1.80347
492	1.50289
493	1.39884
494	1.32081
495	2.58093
496	1.22543
497	1.50867
498	11.685
499	1.54046
500	1.37861
501	1.12139
502	1.49133
503	1.46243
504	0.560694
505	3.86127
506	1.99133
507	1.34104
508	1.39595
509	1.57225
510	1.50578
511	1.34393
512	8.30636
513	1.45087
514	1.60116
515	2.62428
516	0.476879
517	0.800578
518	0.976879
519	0.973988
520	1.06647
521	1.53179
522	1.06069
523	0.473988
524	0.300578
525	1.12568
526	0.961749
527	1.20492
528	1.13115
529	1.20219
530	5.88251
531	0.989071
532	1.09563
533	1.89617
534	1.06284
535	0.562842
536	1.77322
537	1.01639
538	1.22404
539	1.46721
540	1.22951
541	1.35519
542	1.44262
543	1.79508
544	1.27869
545	1.13934
546	1.14208
547	1.13388
548	1.31147
549	1.12295
550	1.34973
551	1.39891
552	1.40437
553	1.36339
554	1.67213
555	1.77596
556	1.46175
557	1.50546
558	1.31421
559	1.09563
560	1.97268
561	1.3306
562	1.35246
563	5.93169
564	1.46995
565	1.41257
566	1.15027
567	1.16667
568	1.4153
569	1.02732
570	1.15027
571	1.37432
572	1.18853
573	1.5765
574	1.33607
575	1.44262
576	1.65847
577	1.13388
578	1.22131
579	1.15847
580	1.0082
581	1.19126
582	1.21038
583	4.04918
584	1.34699
585	2.02186
586	1.28142
587	1.25683
588	1.01639
589	1.25137
590	1.2541
591	1.28962
592	1.2541
593	1.21038
594	1.0929
595	1.14208
596	1.25956
597	1.55738
598	1.24044
599	1.1776
600	2.20765
601	1.14754
602	0.920765
603	1.1694
604	4.97541
605	3.8388
606	0.825137
607	1.02459
608	1.07923
609	1.69672
610	1.08197
611	1.35519
612	1.16667
613	0.686316
614	0.606316
615	1.25895
616	0.448421
617	1.5579
618	1.65053
619	1.12842
620	1.17895
621	1.1621
622	1.17053
623	0.928421
624	0.898947
625	1.85263
626	1.42105
627	0.976842
628	2.93684
629	0.974737
630	3.33053
631	1.14105
632	1.31579
633	1.18316
634	0.808421
635	0.972632
636	1.09053
637	1.29053
638	1.25053
639	0.995789
640	1.18105
641	1.30947
642	1.11579
643	1.22737
644	0.991579
645	2.21895
646	1.01263
647	0.717895
648	5.80632
649	1.28632
650	1.07368
651	1.29895
652	1.30947
653	1.33263
654	1.39158
655	1.10526
656	0.997895
657	6.11158
658	2.08632
659	1.16632
660	1.15789
661	1.99789
662	1.10316
663	1.2021
664	1.21684
665	1.26526
666	0.865263
667	1.38316
668	1.13684
669	0.970526
670	1.17684
671	1.08842
672	1.06947
673	1.2
674	1.85895
675	1.38105
676	1.57474
677	1.18947
678	0.970526
679	1.07368
680	1.00421
681	0.997895
682	1.32842
683	1.13474
684	0.911579
685	1.19158
686	1.34526
687	1.17474
688	1.12
689	1.23579
690	1.11579
691	0.789474
692	0.6
693	1.09474
694	1.11579
695	3.32842
696	3.30316
697	4.38526
698	1.10316
699	1.06737
700	1.13474
701	1.96451
702	1.45303
703	0.997912
704	1.0334
705	1.2025
706	3.87056
707	3.96868
708	1.94363
709	1.06681
710	1.17119
711	1.64092
712	0.674322
713	1.0167
714	1.04175
715	1.04175
716	1.04593
717	1.13361
718	1.05637
719	1.18163
720	1.08768
721	2.34029
722	1.05845
723	0.628392
724	1.10647
725	1.12526
726	3.5428
727	0.91858
728	1.57203
729	1.22129
730	1.33612
731	1.2714
732	1.52401
733	1.09395
734	0.968685
735	1.53236
736	1.0167
737	1.1691
738	1.03131
739	1.3904
740	1.12944
741	1.119
742	1.1858
743	1.15449
744	2.33612
745	0.872651
746	1.02088
747	2.14614
748	3.53445
749	1.53653
750	1.37787
751	1.35282
752	2.75365
753	1.67641
754	3.05428
755	0.80167
756	0.979123
757	8.30898
758	1.06054
759	2.0167
760	1.46138
761	1.55324
762	1.4405
763	1.15866
764	3.14614
765	1.18998
766	1.5929
767	3.32777
768	2.02505
769	2.33612
770	1.04802
771	1.18998
772	1.31106
773	1.53027
774	1.17954
775	1.06889
776	0.847599
777	1.17536
778	0.891441
779	0.964509
780	2.90814
781	1.10856
782	1.02296
783	1.08142
784	1.21921
785	1.11482
786	0.849687
787	1.03131
788	1.07933
789	1.00798
790	0.841437
791	0.914369
792	1.1865
793	1.47496
794	0.938316
795	1.03628
796	0.866473
797	0.818578
798	0.837083
799	1.13425
800	0.887155
801	0.810958
802	0.854499
803	0.763062
804	1.04826
805	0.914369
806	1.78193
807	1.40748
808	1.32257
809	1.3476
810	0.837083
811	0.780479
812	0.91328
813	0.866473
814	1.13425
815	1.24311
816	0.611756
817	0.608491
818	1.68396
819	2.17163
820	1.95718
821	0.695573
822	1.14078
823	0.704282
824	1.17779
825	1.04935
826	0.714078
827	0.912192
828	0.687954
829	1.56205
830	1.00145
831	0.998186
832	0.816401
833	0.985123
834	0.404935
835	0.952467
836	1.16909
837	1.04826
838	1.51197
839	1.18433
840	1.33672
841	1.05914
842	1.12772
843	0.884978
844	0.875181
845	0.387518
846	0.894775
847	0.938316
848	1.2725
849	0.795718
850	0.955733
851	0.977504
852	0.851234
853	0.940493
854	0.941582
855	0.708636
856	0.826197
857	0.929608
858	0.852322
859	0.502903
860	1.03084
861	1.72968
862	0.933962
863	0.835994
864	0.5791
865	0.706459
866	0.783745
867	0.620464
868	0.783745
869	0.95791
870	0.837083
871	0.863208
872	0.981858
873	1.02213
874	0.672714
875	1.06415
876	1.30314
877	1.3522
878	1.49937
879	0.441509
880	1.13962
881	1.05786
882	0.954717
883	1.09811
884	1.13207
885	1.0956
886	1.98616
887	1.34969
888	1.78491
889	1.38616
890	1.11069
891	2.32201
892	1.28428
893	1.37359
894	1.35597
895	1.17107
896	0.901887
897	0.649057
898	1.22893
899	1.43019
900	1.13711
901	1.13962
902	1.39371
903	2.55975
904	1.2239
905	1.32956
906	1.15346
907	1.0717
908	1.20755
909	0.769811
910	1.29811
911	1.02516
912	0.922013
913	1.76478
914	1.68931
915	1.28679
916	1.23648
917	1.35849
918	1.0327
919	2.44151
920	1.63899
921	1.77736
922	1.08428
923	1.22893
924	1.11824
925	1.34591
926	1.2
927	2.88931
928	0.861635
929	0.855346
930	1.44654
931	1.11195
932	1.37107
933	1.22767
934	0.539623
935	0.994969
936	1.53459
937	1.09811
938	1.3761
939	1.00252
940	1.04277
941	1.34214
942	1.44654
943	1.59497
944	1.40755
945	0.627673
946	0.899371
947	1.5044
948	1.42264
949	1.50566
950	1.30692
951	1.68302
952	2.1195
953	2.06792
954	1.48428
955	1.55094
956	1.18616
957	0.426415
958	1.08553
959	0.943396
960	0.900629
961	1.54465
962	1.49686
963	0.715243
964	0.919598
965	1.18761
966	1.17755
967	1.29481
968	1.07538
969	0.904523
970	1.13568
971	0.750419
972	1.15243
973	1.24121
974	0.577889
975	1.41373
976	1.22111
977	0.845896
978	1.20603
979	1.34338
980	1.07203
981	1.56449
982	3.52596
983	1.25461
984	2.39698
985	0.507538
986	0.984925
987	1.45226
988	1.28978
989	1.49749
990	1.31323
991	1.26801
992	1.33668
993	0.968174
994	0.825796
995	1.29983
996	1.55779
997	1.39363
998	1.23283
999	1.1943
1000	1.40871
1001	1.34003
1002	1.1943
1003	1.27136
1004	1.20436
1005	2.88275
1006	0.829146
1007	1.04523
1008	0.798995
1009	1.41038
1010	3.38861
1011	1.24623
1012	1.33668
1013	1.73032
1014	1.46064
1015	2.40871
1016	0.99665
1017	1.11725
1018	0.968174
1019	1.25461
1020	1.92965
1021	1.91457
1022	1.90117
1023	1.1072
1024	1.19263
1025	0.944724
1026	1.49581
1027	1.01172
1028	1.1407
1029	0.201005
1030	0.899497
1031	2.43384
1032	2.34673
1033	1.20268
1034	1.13065
1035	1.27638
1036	1.12563
1037	1.0804
1038	2.96817
1039	2.47739
1040	2.37688
1041	0.936348
1042	1.32328
1043	1.13233
1044	1.23618
1045	2.03015
1046	1.56449
1047	1.51089
1048	1.44054
1049	1.39363
1050	0.876047
1051	1.06864
1052	1.01404
1053	1.02184
1054	1.24337
1055	1.14821
1056	1.18565
1057	1.21841
1058	1.22309
1059	1.18877
1060	1.01404
1061	1.0234
1062	0.803432
1063	0.75195
1064	1.08736
1065	1.22777
1066	1.27145
1067	1.29329
1068	1.18253
1069	1.30109
1070	1.17473
1071	0.879875
1072	0.642746
1073	1.13573
1074	1.13885
1075	1.11232
1076	1.4493
1077	1.17161
1078	1.07644
1079	2.46958
1080	1.40094
1081	1.26989
1082	1.45398
1083	1.10764
1084	1.05304
1085	0.847114
1086	1.00156
1087	1.22933
1088	1.17785
1089	1.39314
1090	1.37441
1091	1.49298
1092	1.32449
1093	0.681747
1094	1.12793
1095	1.12013
1096	0.903276
1097	1.31357
1098	1.24025
1099	1.35413
1100	1.99064
1101	1.73167
1102	2.89704
1103	1.13261
1104	1.21997
1105	1.20281
1106	0.928237
1107	1.43994
1108	2.67239
1109	0.809672
1110	0.652106
1111	1.12169
1112	1.5273
1113	1.42278
1114	1.19345
1115	1.36817
1116	1.10296
1117	0.778471
1118	1.05928
1119	1.10764
1120	0.521061
1121	1.02652
1122	0.985959
1123	1.36661
1124	1.53822
1125	3.07488
1126	1.21373
1127	1.4181
1128	1.08736
1129	1.20905
1130	1.46958
1131	0.978159
1132	1.05772
1133	1.24025
1134	1.54446
1135	1.42902
1136	1.33385
1137	1.20905
1138	1.27273
1139	1.17868
1140	1.22884
1141	1.19436
1142	1.20063
1143	1.31661
1144	1.2163
1145	1.23511
1146	1.46708
1147	1.26959
1148	1.47022
1149	1.18182
1150	3.33856
1151	1.25078
1152	1.21317
1153	1.34483
1154	12.4389
1155	1.33229
1156	1.31661
1157	1.32288
1158	1.10972
1159	2.02508
1160	1.12539
1161	1.59875
1162	1.31661
1163	1.37931
1164	2.06583
1165	2.35737
1166	1.24138
1167	1.30408
1168	1.47022
1169	1.03762
1170	1.34483
1171	1.46708
1172	1.18182
1173	1.18809
1174	1.27586
1175	1.59248
1176	2.03448
1177	2.79624
1178	1.35423
1179	1.16614
1180	1.22571
1181	1.21317
1182	1.19122
1183	1.29781
1184	1.35423
1185	2.44828
1186	1.49216
1187	1.59875
1188	1.18809
1189	1.32915
1190	1.23511
1191	1.89028
1192	1.16928
1193	1.10972
1194	1.29467
1195	0.952978
1196	1.46081
1197	1.3605
1198	1.30408
1199	2.04389
1200	1.24138
1201	1.03762
1202	1.19122
1203	1.1536
1204	3.65204
1205	1.25705
1206	1.2069
1207	1.23511
1208	0.796238
1209	1.23825
1210	1.2163
1211	1.21317
1212	1
1213	1.09718
1214	1.46081
1215	0.918495
1216	1.15674
1217	1.11285
1218	1.15047
1219	1.1348
1220	1.07837
1221	1.16301
1222	1.05643
1223	0.934169
1224	0.893417
1225	0.76489
1226	1.48588
1227	1.11582
1228	1.09604
1229	1.29096
1230	1.09604
1231	1.24011
1232	0.954802
1233	1.20904
1234	1.14407
1235	1.26271
1236	1.4435
1237	1.13842
1238	1.24294
1239	1.26836
1240	1.37288
1241	1.20057
1242	1.40396
1243	1.46045
1244	1.26271
1245	1.28249
1246	1.23446
1247	1.27966
1248	1.85028
1249	1.57627
1250	1.26554
1251	1.61582
1252	1.22881
1253	2.25989
1254	1.68644
1255	1.4548
1256	1.27401
1257	2.07062
1258	1.08475
1259	1.30509
1260	1.11864
1261	1.51412
1262	1.40678
1263	1.37571
1264	1.50848
1265	1.77684
1266	1.28249
1267	2.87571
1268	2.98305
1269	1.42373
1270	1.42938
1271	0.847458
1272	1.33616
1273	1.88983
1274	1.30226
1275	1.73164
1276	1.80791
1277	1.13559
1278	1.09887
1279	1.34463
1280	0.830508
1281	1.14407
1282	1.22881
1283	7.19491
1284	1.46328
1285	1.17232
1286	1.27119
1287	1.79096
1288	1.30226
1289	1.24576
1290	2.66102
1291	1.18927
1292	1.31356
1293	1.30226
1294	1.19774
1295	1.27966
1296	0.909605
1297	1.20339
1298	1.27119
1299	1.0452
1300	1.08192
1301	1.04237
1302	1.22034
1303	1.69774
1304	1.3983
1305	1.9322
1306	1.12429
1307	1.03672
1308	1.15819
1309	0.768362
1310	1.53107
1311	0.827684
1312	0.841808
1313	0.997175
1314	1.04902
1315	3.18301
1316	1.17647
1317	1.46078
1318	2.20915
1319	1.13399
1320	1.26797
1321	1.44118
1322	1.03595
1323	0.973856
1324	1.08824
1325	1.16667
1326	1.44118
1327	2.16994
1328	1.49346
1329	1.6634
1330	1.33333
1331	1.70915
1332	1.59477
1333	1.17647
1334	1.42484
1335	1.17974
1336	1.40523
1337	1.47712
1338	1.2549
1339	1.75163
1340	0.986928
1341	1.5719
1342	3.55882
1343	1.80392
1344	1.31046
1345	1.2451
1346	2.68628
1347	5.78758
1348	3.73203
1349	1.96078
1350	1.66667
1351	1.5719
1352	1.61111
1353	1.66667
1354	1.25163
1355	1.18954
1356	1.43464
1357	2.07516
1358	1.17974
1359	0.754902
1360	1.42484
1361	1.55229
1362	6.19608
1363	1.45425
1364	6.23529
1365	1.56209
1366	1.20588
1367	1.36275
1368	1.69281
1369	2.43464
1370	1.07843
1371	1.4183
1372	1.77778
1373	1.59804
1374	1.55229
1375	1.34967
1376	1.51961
1377	0.875817
1378	1.02614
1379	1.23856
1380	1.02941
1381	1.10784
1382	2.00327
1383	0.607843
1384	1.57516
1385	1.2451
1386	1.0915
1387	0.875817
1388	0.957516
1389	1.60458
1390	1.26144
1391	1.24183
1392	0.712418
1393	0.745098
1394	0.964052
1395	1.0915
1396	0.954248
1397	1.14706
1398	0.96732
1399	0.839869
1400	0.996732
1401	0.970588
1402	1.88018
1403	0.988479
1404	0.776498
1405	0.870968
1406	0.675115
1407	1.11521
1408	0.896313
1409	0.949309
1410	0.87788
1411	0.806452
1412	0.172811
1413	0.836406
1414	1.05991
1415	0.864055
1416	0.852535
1417	0.965438
1418	0.990783
1419	1.13594
1420	0.923963
1421	0.928571
1422	0.87788
1423	0.806452
1424	1.09908
1425	0.914747
1426	0.769585
1427	1.02074
1428	1.02074
1429	0.997696
1430	0.884793
1431	1.19355
1432	1.23272
1433	0.921659
1434	0.822581
1435	0.822581
1436	0.836406
1437	0.788018
1438	1.02074
1439	1.3917
1440	1.13594
1441	1.00922
1442	0.887097
1443	1.02995
1444	1.05069
1445	0.573733
1446	0.887097
1447	0.983871
1448	0.923963
1449	1.07834
1450	1.1659
1451	1.1682
1452	0.857143
1453	1.16129
1454	6.97465
1455	1.12673
1456	1.04378
1457	0.815668
1458	0.861751
1459	0.4447
1460	1
1461	1.65438
1462	0.845622
1463	0.910138
1464	0.799539
1465	0.997696
1466	1.09447
1467	0.635945
1468	0.739631
1469	0.5553
1470	0.875576
1471	1
1472	1.23733
1473	0.875576
1474	0.711982
1475	0.859447
1476	0.990783
1477	0.739631
1478	1.46083
1479	0.71659
1480	0.665899
1481	0.748848
1482	0.718894
1483	0.873272
1484	0.698157
1485	0.709677
1486	1.91475
1487	0.695853
1488	0.543779
1489	0.576037
1490	1.43116
1491	1.28623
1492	1.3913
1493	1.28985
1494	1.28623
1495	3.32971
1496	1.40942
1497	1.26087
1498	1.28985
1499	1.16667
1500	1.46015
1501	2.61957
1502	2.10507
1503	1.39855
1504	1.48551
1505	1.3913
1506	1.65942
1507	1.43841
1508	2.13406
1509	1.09058
1510	1.35145
1511	1.38406
1512	1.77174
1513	1.4529
1514	12.2899
1515	1.57246
1516	6.10145
1517	1.28985
1518	5.58696
1519	2.01812
1520	1.42391
1521	1.31884
1522	1.52899
1523	1.05435
1524	1.43478
1525	1.57609
1526	3.47464
1527	9.09058
1528	2.90217
1529	2.74275
1530	0.601449
1531	1.32246
1532	1.31159
1533	1.19565
1534	0.757246
1535	2.36232
1536	1.52536
1537	1.7971
1538	1.39493
1539	1.42029
1540	1.44203
1541	1.38406
1542	1.03261
1543	1.07609
1544	3.38768
1545	1.16304
1546	1.31522
1547	1.46377
1548	1.1558
1549	1.39855
1550	1.34783
1551	1.30797
1552	1.32971
1553	1.84058
1554	4.62319
1555	1.10507
1556	1.25725
1557	1.9529
1558	1.40942
1559	1.43841
1560	1.98913
1561	1.28623
1562	1.47464
1563	1.87319
1564	1.00725
1565	2.07246
1566	1.01087
1567	1.29348
1568	2.09058
1569	1.11232
1570	1.32246
1571	2.01449
1572	1.17754
1573	0.764493
1574	1.17754
1575	0.996377
1576	1.14855
1577	1.05435
1578	1.54043
1579	0.878723
1580	1.19149
1581	1.15532
1582	1.84894
1583	1.32553
1584	1.18298
1585	2.06383
1586	1.08511
1587	1.83617
1588	1.22979
1589	0.723404
1590	1.15745
1591	1.28511
1592	1.51702
1593	1.17021
1594	1.24255
1595	1.51702
1596	1.45745
1597	0.940426
1598	1.02979
1599	0.959574
1600	0.912766
1601	2.71064
1602	1.45106
1603	1.38936
1604	1.3617
1605	1.7383
1606	1.64043
1607	1.50425
1608	1.53191
1609	1.4
1610	0.987234
1611	1.35319
1612	1.11277
1613	1.72128
1614	1.31277
1615	1.40213
1616	1.67872
1617	1.51064
1618	1.25532
1619	1.28936
1620	1.11915
1621	1.1383
1622	1.03404
1623	1.26596
1624	2.23191
1625	2.44043
1626	1.55106
1627	1.34255
1628	1.99787
1629	1.18936
1630	1.24468
1631	1.78723
1632	1.23192
1633	1.37234
1634	1.40213
1635	1.85532
1636	1.35319
1637	1.2383
1638	2.28298
1639	1.39787
1640	1.2766
1641	1.51064
1642	1.08723
1643	1.13404
1644	2.06383
1645	2.92553
1646	1.27021
1647	1.35106
1648	1.70426
1649	1.06383
1650	1.37447
1651	1.20213
1652	1.27447
1653	0.86383
1654	0.893617
1655	1.02766
1656	0.87234
1657	0.959574
1658	1.0766
1659	2.70213
1660	1.35957
1661	1.08936
1662	1.10425
1663	1.00213
1664	0.96383
1665	0.99596
1666	1.69899
1667	1.07475
1668	1.06263
1669	1.57172
1670	1.2101
1671	1.93737
1672	1.13939
1673	1.7596
1674	0.866667
1675	1.53737
1676	0.99798
1677	1.26465
1678	1.34343
1679	1.40202
1680	1.2303
1681	2.13939
1682	1.42828
1683	1.38586
1684	1.44242
1685	1.08081
1686	1.04444
1687	1.54141
1688	1.49495
1689	1.19596
1690	1.28687
1691	3.41818
1692	2.01414
1693	1.60606
1694	1.93939
1695	1.91515
1696	1.38788
1697	1.10909
1698	1.06667
1699	1.36162
1700	1.77576
1701	3.00808
1702	1.39192
1703	1.48485
1704	1.35353
1705	1.34343
1706	1.59394
1707	0.985859
1708	1.44849
1709	1.07475
1710	1.24444
1711	1.2505
1712	1.82626
1713	1.51313
1714	1.27475
1715	1.59596
1716	1.61212
1717	2.30303
1718	1.30909
1719	1.27071
1720	1.87475
1721	0.80404
1722	1.33737
1723	1.3596
1724	1.42424
1725	3.01616
1726	1.31717
1727	2.91111
1728	1.60606
1729	2.88889
1730	1.2404
1731	1.03232
1732	1.14545
1733	1.06465
1734	1.28687
1735	1.27273
1736	1.20404
1737	1.10909
1738	1.66465
1739	1.14141
1740	1.6
1741	1.10909
1742	1.31717
1743	1.09899
1744	1.15152
1745	1.1899
1746	1.14748
1747	0.822222
1748	1.77374
1749	0.951515
1750	1.13131
1751	1.10909
1752	0.925253
1753	1.06813
1754	1.12967
1755	0.997802
1756	1.08571
1757	1.12967
1758	1.26154
1759	8.2044
1760	3.11209
1761	1.16484
1762	1.18681
1763	1.03516
1764	1.0044
1765	1.27912
1766	1.1033
1767	1.54506
1768	1.12528
1769	1.12308
1770	2.11868
1771	1.16484
1772	1.28132
1773	1.35385
1774	1.7011
1775	1.27692
1776	1.32088
1777	1.12088
1778	1.70769
1779	1.11648
1780	1.47033
1781	1.34725
1782	1.84396
1783	3.01099
1784	1.17582
1785	1.12747
1786	1.38022
1787	1.33846
1788	1.15824
1789	1.45934
1790	4.53407
1791	4.52747
1792	1.25494
1793	1.11209
1794	1.64835
1795	1.38461
1796	1.14286
1797	1.30989
1798	1.34945
1799	1.0967
1800	1.56923
1801	1.22637
1802	1.22637
1803	1.36264
1804	1.57802
1805	1.26374
1806	1.27912
1807	2.9956
1808	1.03956
1809	1.22418
1810	1.08571
1811	1.61539
1812	3.67253
1813	1.26374
1814	1.13187
1815	3.92308
1816	1.31209
1817	1.12088
1818	1.01758
1819	1.11429
1820	1.3033
1821	13.2791
1822	0.956044
1823	1.15824
1824	1.11209
1825	1.20879
1826	0.67033
1827	1.28132
1828	2.46374
1829	1.05495
1830	1.11209
1831	1.3033
1832	2.80659
1833	1.25055
1834	1.06593
1835	1.03956
1836	1.25714
1837	1.07033
1838	2.36923
1839	1.03297
1840	0.991209
1841	0.504414
1842	0.499369
1843	0.517024
1844	0.783102
1845	0.687264
1846	1.28625
1847	1.96974
1848	0.501892
1849	0.709962
1850	0.998739
1851	0.602774
1852	1
1853	0.858764
1854	0.576293
1855	0.673392
1856	0.702396
1857	1.40353
1858	0.711223
1859	0.682219
1860	0.989912
1861	0.831021
1862	0.627995
1863	1.32409
1864	0.662043
1865	0.794451
1866	0.650694
1867	0.887768
1868	1.33922
1869	0.692308
1870	0.935687
1871	0.620429
1872	0.764187
1873	0.612863
1874	2.37957
1875	0.631778
1876	0.640605
1877	0.849937
1878	2.02396
1879	1.68853
1880	0.78058
1881	1.25725
1882	0.674653
1883	2.47919
1884	1.09205
1885	0.906683
1886	1.12484
1887	0.680958
1888	0.915511
1889	0.857503
1890	1.69105
1891	3.20176
1892	1.91173
1893	0.640605
1894	1.01009
1895	0.481715
1896	0.534678
1897	0.909206
1898	0.503153
1899	3.51829
1900	0.905422
1901	1.5826
1902	0.76797
1903	0.761665
1904	1.45902
1905	1.01387
1906	3.57251
1907	0.751576
1908	0.733922
1909	2.25977
1910	0.678436
1911	0.595208
1912	1.43758
1913	0.945776
1914	0.659521
1915	0.629256
1916	0.240858
1917	1.57503
1918	0.384615
1919	0.435057
1920	0.409836
1921	0.759142
1922	0.749054
1923	1.24842
1924	0.459016
1925	0.842371
1926	0.485498
1927	0.462799
1928	0.411097
1929	0.467626
1930	0.523741
1931	2.03597
1932	0.513669
1933	0.538129
1934	0.45036
1935	0.848921
1936	1.11079
1937	0.551079
1938	0.607194
1939	0.715108
1940	0.679137
1941	2.16259
1942	0.909353
1943	1.52662
1944	6.5295
1945	0.625899
1946	0.664748
1947	0.928058
1948	0.781295
1949	0.690647
1950	0.866187
1951	0.825899
1952	0.490647
1953	0.682014
1954	0.87482
1955	0.72518
1956	0.739568
1957	0.785612
1958	0.847482
1959	0.779856
1960	0.873381
1961	0.715108
1962	0.844604
1963	1.32662
1964	1.08633
1965	0.656115
NEC-1	15.8129

## Sheet: Fig. 2
Fig. 2a
compound number	1	2	3	4	5	6	7	8	9	10	11	12	13	14	15	16	17	18	19	20	21	22	23	24	25	26	27	28	29	30	31	32	33	34	35	36	37	38	39	40	41	42	43	44	45	46	47	48	NEC-1
	87.868	19.8827	6.2672	46.2626	39.5814	60.1886	41.0879	32.5207	42.3988	64.2479	93.5258	87.546	9.6366	34.8321	47.6046	47.6853	10.6707	73.0005	12.3147	34.2511	46.4347	52.476	31.0136	78.7595	50.7716	31.7902	44.1041	42.8887	47.6195	27.6718	29.6806	40.9401	41.9044	32.9048	28.9273	16.3821	19.2949	14.2427	47.0771	36.7175	39.3257	5.5545	32.728	28.2361	31.3563	33.8485	29.7237	75.3091	49.5285
	88.7994	22.9071	6.9112	46.5616	39.0984	64.5929	49.678	32.2217	55.3818	45.4462	85.1426	70.2622	9.1421	35.8556	47.6147	52.5164	11.9516	72.0827	13.2325	35.2194	36.0565	46.5658	28.4619	73.5149	47.7257	28.8048	49.6786	38.9112	44.8574	31.9004	30.0723	43.1298	38.7304	36.5609	31.5789	17.3765	18.8027	13.9213	43.873	38.6399	37.5	5.7863	31.2597	26.1399	27.7531	31.6364	29.6561	76.4393	48.827
	83.4637	26.3224	10.1196	55.3818	42.6863	64.2939	44.5377	31.8652	48.2061	59.7861	82.4172	81.7847	9.2686	36.1891	42.1987	50.2168	14.6949	85.7791	17.5794	30.8321	31.7095	39.6369	31.5784	65.0933	40.474	37.0045	52.3403	39.7147	42.5472	34.5721	33.1559	39.8353	41.1611	37.1233	30.7252	17.1756	18.9735	13.7103	48.0112	41.1804	43.5085	8.1723	32.8922	29.9266	28.4196	35.3555	30.1874	73.126	48.0911
	91.3868	21.4121	9.5676	52.5184	42.2493	62.7185	51.4144	34.2341	44.9862	48.965	80.9453	82.8427	7.7162	38.9719	44.8714	51.6994	13.9284	59.415	14.1301	25.9304	32.2138	42.0071	25.648	67.7257	42.1483	31.7398	46.4042	39.4134	48.4431	35.004	29.7609	42.3463	34.2507	29.0478	31.5488	16.3017	16.8843	12.264	50.8136	40.2628	41.7214	8.1047	36.8528	27.1542	25.6472	30.1584	27.9656	75.4154	58.3027
																																																	50.116
																																																	50.4286
																																																	49.6823
																																																	57.9022
																																																	52.0289
																																																	52.4106
																																																	53.0333
																																																	62.5452
																																																	51.8547
																																																	51.0819
																																																	48.9277
																																																	65.4077
Fig.2b
compound number	1	2	3	4	5	6	7	8	9	10	11	12	13	14	15	16	17	18	19	20	21	22	23	24	25	26	27	28	29	30	31	32	33	34	35	36	37	38	39	40	41	42	43	44	45	46	47	48	NEC-1
	61.7544	16.7867	15.7691	29.6739	23.9323	93.5081	33.0907	80.205	16.3634	28.6192	68.4171	71.8562	19.6316	34.0786	30.3897	32.6235	16.9868	89.6312	17.0494	38.483	27.1816	42.9715	25.8386	54.2728	82.6305	31.023	36.3431	27.6944	28.0961	16.2473	35.6876	29.2944	27.0318	37.0621	40.4455	30.2953	27.0177	22.9576	15.923	46.8241	36.974	13.1238	75.0923	30.3904	31.6216	29.8834	35.4023	59.0715	33.5289
	56.6813	20.5155	16.9279	26.4726	24.0585	99.0492	30.7732	79.2468	14.1499	27.6387	60.8483	66.939	20.0475	34.4574	31.4753	34.1336	18.0793	88.6221	18.2324	36.5066	29.5546	32.7975	25.428	52.2756	79.1371	31.7397	33.0866	27.1869	24.9454	15.1829	34.2497	27.9904	25.8265	32.8611	37.5414	27.6027	26.0097	22.7603	16.1979	46.9544	37.213	13.935	82.661	34.0045	28.9781	30.1441	40.8706	53.1035	34.9105
	67.6967	18.1089	18.8888	35.7424	26.9776	125.641	33.8186	81.2375	15.1526	29.2877	56.3322	66.5899	16.7125	32.4593	29.1788	38.0585	21.6562	92.6166	18.817	32.9645	24.2797	33.8622	25.9708	54.753	79.499	29.4294	37.7952	31.3385	23.2043	18.2561	40.4596	28.6107	25.6925	35.2365	35.8074	21.569	27.3067	22.281	14.0833	51.2132	39.3568	17.1073	93.3077	32.6211	30.2673	31.8896	30.528	50.88	36.8417
	64.109	16.0663	17.2101	30.439	25.6035	133.93	31.8205	86.3255	12.1444	26.8439	59.437	67.2584	14.759	32.3553	34.0571	40.3619	23.2011	76.9729	22.3104	32.1642	25.3723	31.9624	21.1273	50.1113	83.222	30.9534	35.0321	30.1121	22.7532	17.2552	33.6082	23.9445	20.7373	30.4504	33.9395	24.0925	23.6766	21.2589	13.5406	52.4951	41.6745	17.6215	94.3579	33.6713	27.2253	29.3329	29.0722	49.0114	30.3127
																																																	27.3765
																																																	32.9297
																																																	32.3104
																																																	32.2477
																																																	34.6373
																																																	32.0646
																																																	34.5739
																																																	35.6947
																																																	32.4618
																																																	37.1623
																																																	30.8032
																																																	42.4712
[truncated: 2 more columns]

## Sheet: Fig. 3
Fig. 3a	HT-29 cells
		DMSO			NEC-1			GSK'872			Ibrutinib
	DMSO	97.69	94.3	108.01	124.87	110.46	129.89	71.82	73.85	97.55	129.98	115.76	121.19
	TSZ	53.5	52.95	47.1	112.43	113.05	98.1	81.81	94.72	71.85	99.64	94.68	90.28
	Hela-RIPK3 cells
		DMSO			NEC-1			GSK'872			Ibrutinib
	DMSO	96.8499	88.802	97.2867	113.98	107.312	110.474	103.679	102.932	110.888	115.072	116.314	114.233
	TSZ	32.5017	40.1472	37.5374	92.7455	92.8259	91.0784	115.026	125.098	125.903	89.8482	104.645	111.842
	NIH3T3-RIPK3 cells
		DMSO				NEC-1				GSK'872				Ibrutinib
	DMSO	105.111	104.591	110.115	80.183	113.177	112.776	122.08	93.1398	92.5226	99.9305	99.7109	85.5174	77.0555	86.9522	90.3852	89.5873
	TSZ	61.4129	58.6681	62.6375	57.1479	117.202	112.403	117.66	104.858	98.4884	103.751	120.338	100.187	91.5857	95.9264	95.9557	92.7057

## Sheet: Fig. 4
Fig. 4c
	DMSO	GSK'872	Ibrutinib
	98.857	26.1971	40.1606
	95.7677	13.84	27.8035
	84.8934	12.3571	23.1078
	120.482	43.2499	47.8221
		57.0899
				TZ
Fig. 4e							Ibrutinib
	Mock			DMSO			pre 1h			post 1h			post 2h			post 3h			post 4h			post 5h
	100.304	101.844	97.8583	22.6319	19.9642	22.659	85.7561	98.6878	88.9497	83.8855	83.9885	91.4656	81.8088	81.2287	78.2356	47.1669	53.8416	53.6247	35.9432	40.6333	32.4893	23.6838	21.5475	21.9541

## Sheet: Fig. 5
Fig. 5a
		DMSO			Quizartinib			GSK'872
	Mock	103.44	98.0063	98.5927	118.647	101.564	93.6278	101.407	91.5168	89.0539
	TSZ	29.9062	29.9844	27.1306	92.455	99.2963	85.4183	76.036	92.5723	125.567
Fig. 5e
		DMSO			Gilteritinib (1 μM)			Gilteritinib (5 μM)			Gilteritinib (10 μM)			HM43239 (1 μM)			HM43239 (5 μM)			HM43239 (10 μM)			Quizartinib (2 μM)
	Mock	99.5131	98.0737	102.406	74.9294	79.1914	79.2408	70.731	68.713	68.1979	71.4296	71.6272	71.2814	85.0762	79.1702	73.3489	66.836	61.2334	64.7262	62.5176	62.3836	63.9077	78.2811	78.3799	82.1338
	TZ	12.6305	13.4702	12.9551	9.0601	10.4502	9.3353	6.2588	6.0754	6.2165	5.6732	6.2094	6.3364	7.3314	8.2134	8.7003	3.3192	3.7075	3.7722	1.6864	2.1945	2.1662	83.5309	82.1973	81.5975

## Sheet: Fig. 6
Fig. 6a
	Time (h)	Vehicle (n=10)	Quizartinib 10mg/kg (n=10)	Quizartinib 20mg/kg (n=10)
	0
	3
	6
	9	1
	9	1
	12	1
	12	1
	12	1
	12	1
	15
	18		1	1
	23	1		1
	23	0	0	1
	23	0	0	0
	23	0	0	0
	23		0	0
	23		0	0
	23		0	0
	23		0	0
	23		0	0
	23		0
Fig. 6b	Δ temperature (℃)
	Time (h)	Vehicle (n=10)										Quizartinib 10mg/kg (n=10)										Quizartinib 20mg/kg (n=10)
	0	0.2	-0.2	0.8	0.4	-0.3	0	0	0	0.2	-0.8	0.2	-0.6	-0.2	0.1	-0.4	0.2	-0.3	0.1	0.1	0.3	0.2	0.3	0.2	-0.1	0.2	0.3	-0.4	-0.1	-0.1	-0.6
	3	-2.6	-1	-1.8	-0.8	-1.4	-1	-1.6	-3.1	-1.4	-1.6	-1.1	-1.6	-1.2	-1	-0.9	-1.2	-1.6	-1.4	-1.9	-1.5	-0.6	-1.2	-0.9	-1.9	-1.4	-1.8	-1.1	-0.6	-1.3	-1.6
	6	-4.2	-4.1	-4.5	-2.9	-4.7	-3.1	-3.3	-4.4	-4.5	-5	-2.9	-3	-1.9	-2.3	-1.8	-1.4	-1.9	-1.9	-1.7	-1.9	-4.2	-2.7	-2	-4.8	-3.3	-3.3	-1.7	-3.4	-2.8	-4.2
	9	-5.5	-6.8	-6.1	-5	-6.9	-5	-5.3	-6.6			-4.1	-3.5	-5.2	-3.6	-4.6	-2.6	-3.7	-4	-4	-4.7	-4.1	-4.6	-2.8	-2	-5	-4.5	-5.1	-2.3	-4.8	-3.7
	12	-5.2	-4.8	-4.8	-4.4							-4.5	-5.9	-2.8	-4.9	-4	-4.3	-3.7	-3.3	-0.9	-4.9	-5	-5	-4.8	-5.5	-4.2	-1.1	-4.8	-3.9	-2.4	-1.6
	15	-5.5	-5.7	-5.6	-5							-3.5	-2.3	-5.1	-4	-1.9	-4.9	-2.9	-1.7	-4	-2.3	-5.4	-4	-4.3	-4.2	-4.7	-1.3	-0.6	-1.6	-4.9	-3.9
	18	-4.8	-5.9	-5.4	-7.1							-1.8	-1	-1.4	-3	-2.6	-4.1	-1.3	-2.8	-2.7			-4.9	-1.6	-5.7	-1.3	-6.4	-6.7	-1.7	-4.7	-0.9
	23	-5.7	-5.9	-5.5								-2.8	-1.3	-3.1	-3.2	-2.4	-1.3	-1.9	-2.5	-1.4		-1	-3.4	-2.7	-2.4	-1.6	-5.1	-1.8	-5
Fig. 6C	IL6 in serum (pg/ml)
	Vehicle	Quizartinib 10mg/kg
	60284.5	14314.8
	43948.6	6362.6
	42608.6	6190.85
	40655	9519.1
	39265.2	38011.4
		13174.1

## Sheet: Fig. S2
Supplementary Figure 2
	Ibrutinib (μM)	0			1			2			4			8			10			16			20			32			64			100
	Mock	115.749	88.3602	95.8909	101.977	104.464	100.811	109.786	106.272	92.6238	107.932	115.409	106.465	120.391	131.343	125.612	96.5552	125.064	123.828	121.132	131.127	118.784	130.138	128.354	106.225	130.038	126.446	117.286	70.0935	70.5492	77.7632	25.4654	25.0714	24.608
	TSZ	7.2218	7.0209	7.5307	12.5975	12.4199	11.1223	15.8261	16.0887	15.324	32.355	34.8961	31.1501	68.456	68.7418	63.9376	87.6883	90.044	83.1235	124.461	115.401	108.658	111.601	117.834	85.711	105.09	80.7446	94.3539	77.7632	80.9686	60.3846	27.3809	29.1033	28.2691

## Sheet: Fig. S4
Supplementary Figure 4a
		DMSO			NEC-1			GSK'872			Ibrutinib			BIIB068			RN486
	Mock	104.36	95.1619	100.478	136.755	134.713	144.205	96.3392	106.549	109.511	96.3392	97.6085	107.377	84.2899	86.5158	114.018	107.745	100.846	109.713
	TSZ	11.1111	11.7918	11.6814	119.003	119.831	122.609	95.677	93.3039	98.3812	60.3937	70.2907	70.4378	10.5776	10.5408	10.78	11.3687	11.6262	10.7984
Supplementary Figure 4b
	RIPK3	BTK
	0.995316	0.00015
	0.982679	2.73e-06
	1.02194	2.73e-06

## Sheet: Fig. S8
Supplementary Figure 8b
		TZ
	DMSO	DMSO	Ibrutinib	Ibrutinib N1
	100.192	26.4307	63.6196	80.1149
	106.574	28.9199	72.3424	77.3137
	99.3192	30.856	85.3769	82.8168
	101.142	29.4944	78.8597	71.1864

## Sheet: Fig. S9
Supplementary Figure 9a
					TSZ
		DMSO			DMSO			GSK'872			Ibrutinib
		112.869	94.31	92.8206	6.0042	6.4464	6.3998	80.9053	90.9704	91.7384	104.282	101.466	100.407
Supplementary Figure 9b
		DMSO			GSK'872			GSK'872 + z-VAD			Ibrutinib			Ibrutinib + z-VAD
		98.0872	100.675	101.23	41.6056	41.1008	44.0731	71.7272	71.4926	78.8523	78.3688	78.6319	77.5652	76.7759	71.3717	80.7154

[truncated: 5 more sheets: Fig. S10, Fig. S11, Fig. S12, Fig. S14, Fig S15]
